# Supplementary material for: In-depth proteome characterization of endometrium and extraembryonic membranes during implantation in pig
Source: J Anim Sci Biotechnol. 2024 Mar 12;15:43. doi: 10.1186/s40104-024-01002-x (PMC10929143; doi:10.1186/s40104-024-01002-x)
Supplement: Supplementary file 1 — Additional file 1: Table S1. Complete list of the 3,254 proteins identified in endometrium of pregnant sows during implantation (d 18 and 24 of gestation) validated with a peptide confidence threshold of 95% and a false discovery rate (FDR) of 1%. Table S2. Complete list of the 3,457 proteins identified in endometrium of non-pregnant sows at d 18 and 24 of cycle validated with a peptide confidence threshold of 95% and a false discovery rate (FDR) of 1%. Table S3. Complete list of the 3,968 proteins identified in extra-embryonic membranes of pregnant sows at d 18 and 24 of gestation validated with a peptide confidence threshold of 95% and a false discovery rate (FDR) of 1%. Table S4. Complete list of 1,751 unique proteins in endometrium of pregnant sows. Table S5. Complete list of 1,704 unique proteins in endometrium of non-pregnant sows. Table S6. Complete list of 1,753 common proteins in endometrium of pregnant and non-pregnant sows. Table S7. Functional group analysis with their associated proteins in unique pregnant sow’s proteins with immune system annotation (data generated by ClueGO plugin). Table S8. Functional group analysis with their associated proteins in unique pregnant sow’s proteins with biological adhesion annotation (data generated by ClueGO plugin). Table S9. Functional group analysis with their associated proteins in unique pregnant sow’s proteins with reproductive process annotation (data generated by ClueGO plugin). Table S10. The Gene Ontology (GO) Biological functional groups analysis with their associated proteins in unique pregnant sow’s proteins with reproductive process annotation (data generated by ClueGO plugin). Table S11. Functional group analysis with their associated proteins in unique non-pregnant sow’s proteins with immune system annotation (data generated by ClueGO plugin). Table S12. Functional group analysis with their associated proteins in unique pregnant sow’s proteins with biological adhesion annotation (data generated by Clu [file 40104_2024_1002_MOESM1_ESM.xlsx]

## Sheet: Table S1
Table S1: Complete list of the 3254 proteins identified in endometrium of pregnant sows at days 18 and 24 of gestation validated with a peptide confidence threshold of 95% and a false discovery rate (FDR) of 1%
N	Unused (ProtScore)	Total	%Cov	%Cov(50)	%Cov(95)	Accession	Protein Name	Species	Matched Peptides(95%)
1	445.17	445.17	55.66	51.64	44.54	tr|A0A287B9H1|A0A287B9H1_PIG	Plectin OS=Sus scrofa OX=9823 GN=PLEC PE=1 SV=1	PIG	221
2	299.9	299.9	80.33	79.16	76.05	tr|A0A286ZXU2|A0A286ZXU2_PIG	Filamin A OS=Sus scrofa OX=9823 GN=FLNA PE=1 SV=1	PIG	233
3	294.41	294.37	76.67	73.61	65.13	tr|A0A0B8RZ36|A0A0B8RZ36_PIG	Spectrin, alpha, non-erythrocytic 1 OS=Sus scrofa domesticus OX=9825 GN=SPTAN1 PE=4 SV=1	PIG	183
4	293.05	293.39	75.77	73.57	66.07	tr|K9IVP5|K9IVP5_PIG	N-myosin-9 OS=Sus scrofa OX=9823 GN=MYH9 PE=2 SV=1	PIG	239
5	291.28	291.31	50.6	48.35	41.57	tr|A0A287AG13|A0A287AG13_PIG	Uncharacterized protein OS=Sus scrofa OX=9823 GN=APOB PE=1 SV=1	PIG	155
6	287.63	287.62	95.39	95.39	93.41	tr|F1RUN2|F1RUN2_PIG	Serum albumin OS=Sus scrofa OX=9823 GN=ALB PE=1 SV=1	PIG	735
7	273.13	273.09	46.34	41.48	37.65	tr|A0A1D8RB53|A0A1D8RB53_CASFI	Dync1h1 OS=Castor fiber OX=10185 GN=DYNC1H1 PE=2 SV=1	CASFI	144
8	256.77	256.75	70.45	68.08	63.28	tr|K9IWG6|K9IWG6_PIG	Spectrin beta chain, brain 1 (Fragment) OS=Sus scrofa OX=9823 GN=SPTBN1 PE=2 SV=1	PIG	141
9	255.55	255.56	73.67	72.71	70.36	tr|A0A287A608|A0A287A608_PIG	Uncharacterized protein OS=Sus scrofa OX=9823 PE=1 SV=1	PIG	168
10	253.44	253.44	75.44	73.28	69.66	tr|F1SFZ8|F1SFZ8_PIG	Talin-1 OS=Sus scrofa OX=9823 GN=TLN1 PE=1 SV=3	PIG	177
11	252.33	252.37	88.5	86.09	81.04	tr|F1SBS4|F1SBS4_PIG	Complement C3 OS=Sus scrofa OX=9823 GN=C3 PE=1 SV=3	PIG	293
12	244.89	244.95	51.59	48.46	45.41	tr|A0A287ATP0|A0A287ATP0_PIG	Heparan sulfate proteoglycan 2 OS=Sus scrofa OX=9823 GN=HSPG2 PE=1 SV=1	PIG	159
13	234.37	265.78	72.01	70.41	65.05	tr|A0A286ZR94|A0A286ZR94_PIG	Myosin-11 OS=Sus scrofa OX=9823 GN=MYH11 PE=1 SV=1	PIG	209
14	209.8	209.79	48.71	47.44	45.35	tr|I3LUR7|I3LUR7_PIG	Collagen type VI alpha 3 chain OS=Sus scrofa OX=9823 GN=COL6A3 PE=1 SV=2	PIG	172
15	208.68	227.24	67.06	64.45	58.95	tr|A0A287BGW3|A0A287BGW3_PIG	Filamin B OS=Sus scrofa OX=9823 GN=FLNB PE=1 SV=1	PIG	121
16	204.22	204.22	82.75	82.34	80.58	tr|K9J6H8|K9J6H8_PIG	Alpha-2-macroglobulin OS=Sus scrofa OX=9823 GN=A2M PE=2 SV=1	PIG	319
17	184.63	184.62	45.84	43.2	40.1	tr|F1RQI0|F1RQI0_PIG	Collagen type XII alpha 1 chain OS=Sus scrofa OX=9823 GN=COL12A1 PE=1 SV=3	PIG	111
18	184.51	184.57	91.61	91.33	91.05	tr|B3CL06|B3CL06_PIG	Transferrin OS=Sus scrofa OX=9823 GN=TF PE=3 SV=1	PIG	378
19	180.88	180.87	61.72	60.88	55.88	tr|A0A286ZY95|A0A286ZY95_PIG	Fibronectin 1 OS=Sus scrofa OX=9823 GN=FN1 PE=1 SV=1	PIG	127
20	179.82	179.78	66.77	66.35	63.61	tr|U3F8X4|U3F8X4_CALJA	Clathrin heavy chain OS=Callithrix jacchus OX=9483 GN=CLTC PE=2 SV=1	CALJA	158
21	174.3	174.98	64.26	62.56	60.68	tr|F1S285|F1S285_PIG	Collagen type XIV alpha 1 chain OS=Sus scrofa OX=9823 GN=COL14A1 PE=1 SV=3	PIG	144
22	161.12	161.1	75.18	74	69	tr|I3VKE6|I3VKE6_PIG	Ceruloplasmin OS=Sus scrofa OX=9823 PE=2 SV=1	PIG	141
23	151.64	153.71	62.01	60.73	56.78	tr|A0A287BN06|A0A287BN06_PIG	Uncharacterized protein OS=Sus scrofa OX=9823 PE=1 SV=1	PIG	147
24	147.1	147.1	54.03	49.81	41.83	tr|F1RNB8|F1RNB8_PIG	Spectrin alpha, erythrocytic 1 OS=Sus scrofa OX=9823 GN=SPTA1 PE=1 SV=3	PIG	76
25	144.14	144.14	63.18	62.61	57.73	tr|A5A8W8|A5A8W8_PIG	Complement component 4A OS=Sus scrofa OX=9823 GN=C4A PE=4 SV=1	PIG	108
26	139.96	139.96	100	100	100	tr|F1RGX4|F1RGX4_PIG	Uncharacterized protein OS=Sus scrofa OX=9823 GN=LOC100737768 PE=1 SV=1	PIG	384
27	138.84	139.09	25.13	22.73	18.16	tr|K9IVL7|K9IVL7_PIG	Prolow-density lipoprotein receptor-related protein 1 OS=Sus scrofa OX=9823 GN=LRP1 PE=2 SV=1	PIG	72
28	133.14	133.14	77.18	75.42	70.93	sp|P26234|VINC_PIG	Vinculin OS=Sus scrofa OX=9823 GN=VCL PE=1 SV=4	PIG	99
29	132.4	132.4	58.38	55.99	50.63	tr|A0A287AIM8|A0A287AIM8_PIG	Complement C5a anaphylatoxin OS=Sus scrofa OX=9823 GN=C5 PE=1 SV=1	PIG	77
30	128.36	128.35	32.25	29.56	25.37	tr|A0A287AEH1|A0A287AEH1_PIG	Laminin subunit alpha 5 OS=Sus scrofa OX=9823 GN=LAMA5 PE=4 SV=1	PIG	69
31	125.43	125.43	93.99	93.99	86.91	tr|A0A0B8RVD8|A0A0B8RVD8_PIG	Vimentin OS=Sus scrofa domesticus OX=9825 GN=VIM PE=3 SV=1	PIG	183
32	121.83	121.95	70.98	69.33	66.7	tr|A0A287AA30|A0A287AA30_PIG	Actinin alpha 4 OS=Sus scrofa OX=9823 GN=ACTN4 PE=1 SV=1	PIG	87
33	114.59	114.59	55.62	55.14	47.65	tr|F1S663|F1S663_PIG	Uncharacterized protein OS=Sus scrofa OX=9823 GN=LAMC1 PE=1 SV=2	PIG	64
34	114.3	114.31	72.43	71.78	68.32	tr|A0A286ZN24|A0A286ZN24_PIG	Inter-alpha-trypsin inhibitor heavy chain H4 OS=Sus scrofa OX=9823 GN=ITIH4 PE=1 SV=1	PIG	110
35	112.52	112.52	99.32	99.32	99.32	tr|F1RII7|F1RII7_PIG	Hemoglobin subunit beta OS=Sus scrofa OX=9823 GN=HBB PE=3 SV=1	PIG	481
36	111.03	111.29	87.28	86.42	81.9	tr|L8B180|L8B180_PIG	IgG heavy chain OS=Sus scrofa OX=9823 GN=IGHG PE=2 SV=1	PIG	285
37	110.81	110.94	66.77	65.24	61.99	tr|Q8MI72|Q8MI72_PIG	Complement regulator factor H OS=Sus scrofa OX=9823 GN=FH PE=2 SV=1	PIG	83
38	108.35	119.69	40.6	37.22	33.72	tr|A0A287A113|A0A287A113_PIG	Spectrin beta chain OS=Sus scrofa OX=9823 GN=SPTB PE=1 SV=1	PIG	66
39	106.98	106.98	97.07	97.07	95.47	tr|A0A0P6J2T4|A0A0P6J2T4_HETGA	Actin, cytoplasmic 1 OS=Heterocephalus glaber OX=10181 GN=ACTB PE=3 SV=1	HETGA	223
40	106.41	167.3	56.69	53.68	49.37	tr|A0A1U7TSE8|A0A1U7TSE8_TARSY	myosin-10 isoform X2 OS=Tarsius syrichta OX=1868482 GN=MYH10 PE=3 SV=1	TARSY	102
41	103.59	103.59	80.57	79.22	75.45	tr|F1RLQ2|F1RLQ2_PIG	Prelamin-A/C OS=Sus scrofa OX=9823 GN=LMNA PE=1 SV=1	PIG	82
42	103.07	103.08	76.71	75.84	75.55	tr|F1SDX6|F1SDX6_PIG	Transglutaminase 2 OS=Sus scrofa OX=9823 GN=TGM2 PE=1 SV=2	PIG	104
43	100.29	100.28	69.03	66.3	64.26	tr|M3VVG3|M3VVG3_FELCA	Heat shock protein 90 alpha family class A member 1 OS=Felis catus OX=9685 GN=HSP90AA1 PE=3 SV=2	FELCA	65
44	99.82	99.82	62.76	60.68	54.49	tr|A0A287ALN1|A0A287ALN1_PIG	Nidogen 2 OS=Sus scrofa OX=9823 GN=NID2 PE=1 SV=1	PIG	58
45	99.37	99.39	40.31	38.77	34.12	tr|A0A287A042|A0A287A042_PIG	Maltase-glucoamylase OS=Sus scrofa OX=9823 GN=MGAM PE=1 SV=1	PIG	55
46	98.96	98.99	30.46	27.84	24.51	tr|F1SKM1|F1SKM1_PIG	Collagen type VII alpha 1 chain OS=Sus scrofa OX=9823 GN=COL7A1 PE=4 SV=2	PIG	49
47	98.35	98.95	53.54	49.06	45.59	tr|K7GND3|K7GND3_PIG	DExH-box helicase 9 OS=Sus scrofa OX=9823 GN=DHX9 PE=1 SV=2	PIG	65
48	95.76	95.8	44.7	42.43	37.76	tr|F1SAE9|F1SAE9_PIG	Laminin subunit beta 1 OS=Sus scrofa OX=9823 GN=LAMB1 PE=1 SV=3	PIG	58
49	93.21	94.71	28.97	25.22	22.02	tr|L9L235|L9L235_TUPCH	Myosin-6 OS=Tupaia chinensis OX=246437 GN=TREES_T100007155 PE=3 SV=1	TUPCH	53
50	92.8	92.81	37.87	35.53	30.85	tr|K9J4V0|K9J4V0_PIG	Small nuclear ribonucleoprotein U5 subunit 200 OS=Sus scrofa OX=9823 GN=SNRNP200 PE=1 SV=1	PIG	49
51	91.9	92.44	62.81	60.45	52.74	sp|Q29092|ENPL_PIG	Endoplasmin OS=Sus scrofa OX=9823 GN=HSP90B1 PE=2 SV=3	PIG	52
52	91.42	91.43	76.27	73.42	70.95	sp|P06867|PLMN_PIG	Plasminogen OS=Sus scrofa OX=9823 GN=PLG PE=1 SV=3	PIG	67
53	91.04	91.08	17.21	14.81	12	tr|F1RZA6|F1RZA6_PIG	Ring finger protein 213 OS=Sus scrofa OX=9823 GN=RNF213 PE=1 SV=2	PIG	46
54	91.02	247.86	75.64	73.66	71.64	tr|A0A286ZM70|A0A286ZM70_PIG	Uncharacterized protein OS=Sus scrofa OX=9823 PE=1 SV=1	PIG	158
55	90.91	90.93	45.87	43.03	38.44	tr|K9IWF9|K9IWF9_PIG	Ras GTPase-activating-like protein IQGAP1 OS=Sus scrofa OX=9823 GN=IQGAP1 PE=2 SV=1	PIG	50
56	89.98	91	71.01	69.61	69.61	tr|H6VRG1|H6VRG1_HUMAN	Keratin 1 OS=Homo sapiens OX=9606 GN=KRT1 PE=3 SV=1	HUMAN	89
57	84.25	84.25	68.31	67.23	63.23	tr|G3TW77|G3TW77_LOXAF	Heat shock protein family A (Hsp70) member 8 OS=Loxodonta africana OX=9785 GN=HSPA8 PE=3 SV=1	LOXAF	61
58	82.5	83.36	88.03	88.03	83.45	tr|W5PQL4|W5PQL4_SHEEP	Tropomyosin 2 OS=Ovis aries OX=9940 GN=TPM2 PE=3 SV=1	SHEEP	55
59	81.69	81.78	37.8	34.81	28.06	tr|F1RZM4|F1RZM4_PIG	Laminin subunit alpha 4 OS=Sus scrofa OX=9823 GN=LAMA4 PE=1 SV=3	PIG	43
60	81.67	81.67	65.75	62.09	58.04	tr|F1RQW6|F1RQW6_PIG	Complement factor B OS=Sus scrofa OX=9823 GN=CFB PE=1 SV=1	PIG	59
61	81.37	81.42	54.49	52.21	46.73	tr|F1RJX8|F1RJX8_PIG	Coatomer subunit alpha OS=Sus scrofa OX=9823 GN=COPA PE=1 SV=1	PIG	44
62	80.96	80.97	73.21	70.83	68.9	tr|F1S0V3|F1S0V3_PIG	Annexin OS=Sus scrofa OX=9823 GN=ANXA6 PE=1 SV=3	PIG	46
63	80.31	80.5	64.29	59.43	46.57	tr|I3L650|I3L650_PIG	Caldesmon 1 OS=Sus scrofa OX=9823 GN=CALD1 PE=1 SV=2	PIG	50
64	79.37	83.4	63.15	61.16	61.16	tr|A0A287BIL8|A0A287BIL8_PIG	78 kDa glucose-regulated protein OS=Sus scrofa OX=9823 GN=HSPA5 PE=1 SV=1	PIG	62
65	78.49	78.5	87.95	85.69	81.36	tr|F1SHL9|F1SHL9_PIG	Pyruvate kinase OS=Sus scrofa OX=9823 GN=PKM PE=1 SV=3	PIG	48
66	78.04	78.07	86.34	83.76	80	tr|E1CAJ5|E1CAJ5_PIG	Protein disulfide-isomerase OS=Sus scrofa OX=9823 GN=grp-58 PE=2 SV=1	PIG	61
67	77.97	78.03	25.46	24.45	22.72	tr|S9WQY9|S9WQY9_CAMFR	Uncharacterized protein OS=Camelus ferus OX=419612 GN=CB1_001041007 PE=3 SV=1	CAMFR	52
68	77.05	77.08	60.21	59.55	54.35	tr|K7GRY0|K7GRY0_PIG	Ubiquitin like modifier activating enzyme 1 OS=Sus scrofa OX=9823 GN=UBA1 PE=1 SV=2	PIG	53
69	76.94	85.05	80.16	76.48	68.92	tr|A0A287A784|A0A287A784_PIG	Uncharacterized protein OS=Sus scrofa OX=9823 GN=KRT8 PE=1 SV=1	PIG	60
70	76.91	76.99	67.62	65.8	62.31	sp|P20305|GELS_PIG	Gelsolin (Fragment) OS=Sus scrofa OX=9823 GN=GSN PE=1 SV=1	PIG	67
71	76.69	76.93	79.8	76.97	72.93	tr|F1RX37|F1RX37_PIG	Fibrinogen beta chain OS=Sus scrofa OX=9823 GN=FGB PE=1 SV=2	PIG	81
72	76.45	106.68	31.47	30.4	26.4	tr|F1SMN5|F1SMN5_PIG	Filamin C OS=Sus scrofa OX=9823 GN=FLNC PE=1 SV=1	PIG	58
73	76.16	76.23	72.1	67.24	59.27	tr|A0A287BED9|A0A287BED9_PIG	Moesin OS=Sus scrofa OX=9823 GN=MSN PE=1 SV=1	PIG	51
74	75.84	75.93	35.41	30.05	23.88	tr|I3LLT2|I3LLT2_PIG	Uncharacterized protein OS=Sus scrofa OX=9823 GN=CAD PE=1 SV=2	PIG	38
75	75.69	75.75	53.06	52.44	50.16	tr|K7GMF9|K7GMF9_PIG	Aminopeptidase OS=Sus scrofa OX=9823 GN=ANPEP PE=1 SV=1	PIG	55
76	75.65	119.87	76.04	75.27	73.19	tr|L5KEC5|L5KEC5_PTEAL	Alpha-actinin-1 OS=Pteropus alecto OX=9402 GN=PAL_GLEAN10009933 PE=4 SV=1	PTEAL	83
77	74.49	74.54	63.11	60.89	50.33	tr|I3LQ79|I3LQ79_PIG	Major vault protein OS=Sus scrofa OX=9823 GN=MVP PE=1 SV=2	PIG	42
78	74.1	74.15	87.92	87.92	87.92	tr|K7GM40|K7GM40_PIG	Apolipoprotein A-I OS=Sus scrofa OX=9823 GN=APOA1 PE=3 SV=2	PIG	123
79	73.97	73.98	87.4	83.46	82.28	tr|G9F6X8|G9F6X8_PIG	Protein disulfide-isomerase OS=Sus scrofa OX=9823 GN=P4HB PE=2 SV=1	PIG	52
80	73.26	73.31	65.23	58.69	56.48	tr|I3M5D8|I3M5D8_ICTTR	Eukaryotic translation elongation factor 2 OS=Ictidomys tridecemlineatus OX=43179 GN=EEF2 PE=4 SV=2	ICTTR	59
81	73.15	73.22	90.65	90.03	85.36	tr|F2Z5C1|F2Z5C1_PIG	Annexin OS=Sus scrofa OX=9823 GN=ANXA5 PE=1 SV=3	PIG	85
82	72.94	72.99	50.61	47.81	40.14	tr|A0A287AUC3|A0A287AUC3_PIG	Ankyrin 1 OS=Sus scrofa OX=9823 GN=ANK1 PE=1 SV=1	PIG	37
83	71.78	71.96	49.71	48.04	38.82	tr|I7HD36|I7HD36_PIG	Sodium/potassium-transporting ATPase subunit alpha (Fragment) OS=Sus scrofa OX=9823 GN=atp1a1 PE=2 SV=1	PIG	59
84	71.35	72.25	39.48	33.65	28.98	tr|F1SPT5|F1SPT5_PIG	Laminin subunit beta 2 OS=Sus scrofa OX=9823 GN=LAMB2 PE=1 SV=3	PIG	39
85	71.32	71.32	92.33	88.79	86.73	tr|F1S073|F1S073_PIG	Annexin OS=Sus scrofa OX=9823 GN=ANXA2 PE=1 SV=2	PIG	91
86	71.24	71.31	85.41	84.36	79.92	tr|I3LN42|I3LN42_PIG	GC, vitamin D binding protein OS=Sus scrofa OX=9823 GN=GC PE=1 SV=2	PIG	60
87	70.94	81.79	72.87	71.88	68.47	tr|I3LBF1|I3LBF1_PIG	Serotransferrin OS=Sus scrofa OX=9823 GN=TF PE=3 SV=2	PIG	60
88	70.53	70.59	67.98	67.98	66.61	sp|P13645|K1C10_HUMAN	Keratin, type I cytoskeletal 10 OS=Homo sapiens OX=9606 GN=KRT10 PE=1 SV=6	HUMAN	77
89	70.09	70.21	74.23	74.23	65.48	tr|A0A287AT48|A0A287AT48_PIG	Uncharacterized protein OS=Sus scrofa OX=9823 GN=LOC396685 PE=1 SV=1	PIG	69
90	69.54	69.59	38.93	36.24	31.85	tr|A0A287AUQ9|A0A287AUQ9_PIG	A-kinase anchoring protein 12 OS=Sus scrofa OX=9823 GN=AKAP12 PE=1 SV=1	PIG	35
91	69.06	83.1	79.19	77.31	77.31	sp|P35908|K22E_HUMAN	Keratin, type II cytoskeletal 2 epidermal OS=Homo sapiens OX=9606 GN=KRT2 PE=1 SV=2	HUMAN	58
92	68.71	78.72	63.06	58.89	56.25	tr|A0A286ZTC9|A0A286ZTC9_PIG	Uncharacterized protein OS=Sus scrofa OX=9823 PE=4 SV=1	PIG	119
93	68.63	68.74	20.54	17.16	14.22	tr|K9J6K2|K9J6K2_PIG	Utrophin OS=Sus scrofa OX=9823 GN=UTRN PE=1 SV=1	PIG	35
94	68.55	70.69	49.07	46.74	41.82	tr|F1RGY5|F1RGY5_PIG	Nidogen 1 OS=Sus scrofa OX=9823 GN=NID1 PE=1 SV=3	PIG	42
95	67.44	67.46	69.62	69.62	65.64	tr|F1SFI5|F1SFI5_PIG	Uncharacterized protein OS=Sus scrofa OX=9823 GN=HRG PE=1 SV=2	PIG	60
96	67.28	101.09	40.56	35.23	28.65	tr|I3LV99|I3LV99_PIG	Myosin heavy chain 14 OS=Sus scrofa OX=9823 GN=MYH14 PE=1 SV=2	PIG	57
97	66.07	66.08	19.6	16.36	13.95	tr|A5A8W4|A5A8W4_PIG	Tenascin XB OS=Sus scrofa OX=9823 GN=TNXB PE=4 SV=1	PIG	33
98	65.8	65.81	50.33	48.12	44.9	tr|F1SH96|F1SH96_PIG	Inter-alpha-trypsin inhibitor heavy chain H1 OS=Sus scrofa OX=9823 GN=ITIH1 PE=1 SV=3	PIG	63
99	65.61	65.62	53.67	52.47	49.78	tr|F1RX36|F1RX36_PIG	Uncharacterized protein OS=Sus scrofa OX=9823 PE=1 SV=3	PIG	60
100	65.29	65.32	27.66	25.27	23.46	tr|I3LGD9|I3LGD9_PIG	Agrin OS=Sus scrofa OX=9823 GN=AGRN PE=1 SV=2	PIG	36
101	64.87	64.9	46.39	43.84	40.49	tr|F2Z5R6|F2Z5R6_PIG	Cullin associated and neddylation dissociated 1 OS=Sus scrofa OX=9823 GN=CAND1 PE=1 SV=2	PIG	33
102	63.5	65.53	94.31	92.33	87.38	tr|F1S0J8|F1S0J8_PIG	Keratin 14 OS=Sus scrofa OX=9823 GN=KRT14 PE=1 SV=1	PIG	57
103	63.1	64.04	40.71	36.52	28.94	tr|K9J6K6|K9J6K6_PIG	Early endosome antigen 1 OS=Sus scrofa OX=9823 GN=EEA1 PE=2 SV=1	PIG	31
104	62.64	62.64	83.81	83.64	81.11	tr|F1RJT3|F1RJT3_PIG	Dihydropyrimidinase like 2 OS=Sus scrofa OX=9823 GN=DPYSL2 PE=1 SV=3	PIG	46
105	62.3	62.33	20.52	19.7	15.78	tr|K7GNN0|K7GNN0_PIG	von Willebrand factor OS=Sus scrofa OX=9823 GN=VWF PE=1 SV=2	PIG	30
106	62.13	62.15	69.11	68.03	66.09	tr|F2Z5E2|F2Z5E2_PIG	Uncharacterized protein OS=Sus scrofa OX=9823 GN=SERPINC1 PE=1 SV=1	PIG	50
107	61.68	61.7	64.73	63.64	60	tr|A0A287AGU2|A0A287AGU2_PIG	ATP synthase subunit alpha OS=Sus scrofa OX=9823 GN=ATP5A1 PE=1 SV=1	PIG	51
108	61.64	61.66	16.24	13.62	12.36	tr|K9IVR2|K9IVR2_PIG	Vacuolar protein sorting-associated protein 13C isoform 2B OS=Sus scrofa OX=9823 GN=VPS13C PE=2 SV=1	PIG	34
109	61.04	61.06	51.22	51.22	45.97	tr|A0A0B8RTA5|A0A0B8RTA5_PIG	Aconitate hydratase, mitochondrial OS=Sus scrofa domesticus OX=9825 GN=ACO2 PE=3 SV=1	PIG	34
110	60.88	60.95	28.1	24.79	21.73	tr|F1SC82|F1SC82_PIG	Myoferlin OS=Sus scrofa OX=9823 GN=MYOF PE=1 SV=3	PIG	33
111	60.86	60.97	56.99	53.5	48.2	tr|I3LNH3|I3LNH3_PIG	Neutral alpha-glucosidase AB OS=Sus scrofa OX=9823 GN=GANAB PE=1 SV=1	PIG	31
112	60.51	60.52	84.46	84.46	83.11	tr|W5PPT6|W5PPT6_SHEEP	Tubulin beta chain OS=Ovis aries OX=9940 GN=TUBB PE=3 SV=1	SHEEP	90
113	59.84	59.87	31.14	28.04	24.3	tr|A0A061HXH9|A0A061HXH9_CRIGR	Importin subunit beta-1 OS=Cricetulus griseus OX=10029 GN=H671_7g18578 PE=4 SV=1	CRIGR	34
114	59.35	59.39	37.43	36.3	32.81	tr|L8Y5B3|L8Y5B3_TUPCH	DNA damage-binding protein 1 OS=Tupaia chinensis OX=246437 GN=TREES_T100002304 PE=4 SV=1	TUPCH	33
115	59.21	59.24	83.86	80.12	77.81	tr|A0A2C9F356|A0A2C9F356_PIG	Haptoglobin OS=Sus scrofa OX=9823 GN=HP PE=1 SV=1	PIG	79
116	58.68	58.72	41.97	37.7	30.57	tr|W5P416|W5P416_SHEEP	Splicing factor 3b subunit 3 OS=Ovis aries OX=9940 GN=SF3B3 PE=4 SV=1	SHEEP	30
117	58.52	58.58	37.11	35.59	27.61	tr|M3Z0Z6|M3Z0Z6_MUSPF	Cytoplasmic FMR1 interacting protein 1 OS=Mustela putorius furo OX=9669 GN=CYFIP1 PE=4 SV=1	MUSPF	34
118	58.12	58.15	48.62	44.4	40.92	tr|A0A1S3GF65|A0A1S3GF65_DIPOR	uncharacterized protein LOC105996929 OS=Dipodomys ordii OX=10020 GN=LOC105996929 PE=3 SV=1	DIPOR	53
119	58.01	58.3	26.35	21.57	19.58	tr|T0M772|T0M772_CAMFR	Unconventional myosin-Ic isoform b OS=Camelus ferus OX=419612 GN=CB1_000765130 PE=3 SV=1	CAMFR	34
120	57.61	57.62	73.17	67.07	64.39	tr|G3U7V6|G3U7V6_LOXAF	Heterogeneous nuclear ribonucleoprotein A2/B1 OS=Loxodonta africana OX=9785 GN=HNRNPA2B1 PE=4 SV=1	LOXAF	47
121	57.53	57.56	78.13	78.13	77.88	tr|A0A287B8F3|A0A287B8F3_PIG	Fructose-bisphosphate aldolase OS=Sus scrofa OX=9823 GN=ALDOA PE=1 SV=1	PIG	39
122	57.3	57.32	49.2	44.19	40.78	tr|K9IWD4|K9IWD4_PIG	Hypoxia up-regulated protein 1 OS=Sus scrofa OX=9823 GN=HYOU1_tv1 PE=2 SV=1	PIG	37
123	57.29	57.29	56.66	55.54	52.65	tr|F1SIB1|F1SIB1_PIG	Prothrombin OS=Sus scrofa OX=9823 GN=F2 PE=3 SV=3	PIG	36
124	56.97	57.02	66.35	65.23	55.98	tr|F1RK02|F1RK02_PIG	Lymphocyte cytosolic protein 1 OS=Sus scrofa OX=9823 GN=LCP1 PE=1 SV=3	PIG	33
125	56.83	56.89	26.37	22.19	17.93	tr|I3LC73|I3LC73_PIG	Uncharacterized protein OS=Sus scrofa OX=9823 GN=FASN PE=1 SV=2	PIG	29
126	56.72	58.23	44.71	40.75	38.29	sp|O02668|ITIH2_PIG	Inter-alpha-trypsin inhibitor heavy chain H2 OS=Sus scrofa OX=9823 GN=ITIH2 PE=2 SV=1	PIG	47
127	56.66	57.18	83.18	76.5	72.12	tr|I3LK59|I3LK59_PIG	Uncharacterized protein OS=Sus scrofa OX=9823 GN=ENO1 PE=1 SV=2	PIG	45
128	56.58	56.63	59.12	51.76	42.31	tr|F1SML4|F1SML4_PIG	Staphylococcal nuclease and tudor domain containing 1 OS=Sus scrofa OX=9823 GN=SND1 PE=1 SV=2	PIG	30
129	56.42	56.58	78.6	72.09	72.09	tr|F1STC5|F1STC5_PIG	Uncharacterized protein OS=Sus scrofa OX=9823 PE=1 SV=4	PIG	250
130	55.84	55.9	70.56	64.64	60.91	tr|F1SPP8|F1SPP8_PIG	Uncharacterized protein OS=Sus scrofa OX=9823 GN=CKAP4 PE=1 SV=3	PIG	30
131	55.38	55.6	56.5	52.32	47.21	tr|F1SAD9|F1SAD9_PIG	Protein disulfide-isomerase OS=Sus scrofa OX=9823 GN=PDIA4 PE=1 SV=1	PIG	33
132	55.05	55.15	90.56	83.82	73.48	tr|F1RUK8|F1RUK8_PIG	Rab GDP dissociation inhibitor OS=Sus scrofa OX=9823 GN=GDI2 PE=1 SV=1	PIG	34
133	54.54	54.59	31.96	27.56	24.04	tr|K9IWH9|K9IWH9_PIG	C-type mannose receptor 2 OS=Sus scrofa OX=9823 GN=MRC2 PE=2 SV=1	PIG	32
134	54.42	54.43	88.84	85.68	80.84	tr|F1SMC0|F1SMC0_PIG	Adenylyl cyclase-associated protein OS=Sus scrofa OX=9823 GN=CAP1 PE=1 SV=2	PIG	38
135	54.34	54.36	61.45	58.64	53.18	tr|A0A287BR84|A0A287BR84_PIG	Dolichyl-diphosphooligosaccharide--protein glycosyltransferase subunit 1 OS=Sus scrofa OX=9823 GN=RPN1 PE=3 SV=1	PIG	34
136	53.97	65.26	70.7	70.7	66.88	sp|P02540|DESM_PIG	Desmin OS=Sus scrofa OX=9823 GN=DES PE=1 SV=4	PIG	47
137	53.94	55.01	35.18	31.96	27.63	tr|K9J4P3|K9J4P3_PIG	UDP-glucose glycoprotein glucosyltransferase 1 OS=Sus scrofa OX=9823 GN=UGGT1 PE=2 SV=1	PIG	30
138	53.94	53.96	23.88	23.04	21.37	tr|A0A287BQN5|A0A287BQN5_PIG	Collagen type XVIII alpha 1 chain OS=Sus scrofa OX=9823 GN=COL18A1 PE=1 SV=1	PIG	45
139	53.94	53.96	65.47	63.87	62.28	tr|I3LRS5|I3LRS5_PIG	Aldehyde dehydrogenase 1 family member A1 OS=Sus scrofa OX=9823 GN=ALDH1A1 PE=1 SV=2	PIG	35
140	53.78	58	58.73	51.27	47.3	tr|I3LC25|I3LC25_PIG	Lamin B2 OS=Sus scrofa OX=9823 GN=LMNB2 PE=1 SV=1	PIG	32
141	53.77	53.89	11.52	10.29	7.873	tr|K9J6M4|K9J6M4_PIG	E3 ubiquitin-protein ligase UBR4 OS=Sus scrofa OX=9823 GN=UBR4 PE=2 SV=1	PIG	26
142	53.63	53.67	85.13	82.97	79.62	sp|P28491|CALR_PIG	Calreticulin OS=Sus scrofa OX=9823 GN=CALR PE=1 SV=3	PIG	34
143	53.63	53.66	71.48	71.48	71.48	tr|I3LD43|I3LD43_PIG	Cytosol aminopeptidase OS=Sus scrofa OX=9823 GN=LAP3 PE=1 SV=2	PIG	34
144	53.55	55.18	86.52	84.95	83.07	tr|D0G0C5|D0G0C5_PIG	Annexin OS=Sus scrofa OX=9823 GN=ANXA4 PE=2 SV=1	PIG	60
145	53.4	53.48	61.43	60.21	58.81	tr|F1SMZ7|F1SMZ7_PIG	Uncharacterized protein OS=Sus scrofa OX=9823 GN=HSPD1 PE=1 SV=3	PIG	35
146	53.05	53.15	47.21	42.17	40.06	tr|F1S182|F1S182_PIG	AP complex subunit beta OS=Sus scrofa OX=9823 GN=AP2B1 PE=1 SV=3	PIG	30
147	52.82	52.83	72.46	69.82	69.82	tr|K7GLT8|K7GLT8_PIG	ATP synthase subunit beta OS=Sus scrofa OX=9823 GN=ATP5B PE=1 SV=2	PIG	55
148	52.57	52.61	50.07	48.08	42.93	tr|G9BFU0|G9BFU0_PIG	Signal transducer and activator of transcription OS=Sus scrofa OX=9823 GN=STAT1 PE=1 SV=1	PIG	30
149	52.28	52.31	65.75	65.75	61.87	tr|I3LJW2|I3LJW2_PIG	Uncharacterized protein OS=Sus scrofa OX=9823 GN=FGG PE=1 SV=1	PIG	58
150	52.21	52.35	73.95	66.28	57.16	tr|H2NXE4|H2NXE4_PONAB	Heterogeneous nuclear ribonucleoprotein M OS=Pongo abelii OX=9601 GN=HNRNPM PE=4 SV=1	PONAB	36
151	52.06	52.1	33.88	25.09	23.92	tr|K9IWG9|K9IWG9_PIG	Tensin-1 OS=Sus scrofa OX=9823 GN=TNS1 PE=2 SV=1	PIG	26
152	51.94	52.06	86.36	86.36	86.36	tr|A0A287A8U7|A0A287A8U7_PIG	Uncharacterized protein OS=Sus scrofa OX=9823 PE=4 SV=1	PIG	124
153	51.83	51.86	48.84	43.17	43.17	tr|F1SPF9|F1SPF9_PIG	Coatomer subunit gamma OS=Sus scrofa OX=9823 GN=COPG1 PE=1 SV=3	PIG	29
154	51.15	51.96	66.61	64.21	61.96	tr|H2QCZ6|H2QCZ6_PANTR	Uncharacterized protein OS=Pan troglodytes OX=9598 GN=KRT9 PE=3 SV=2	PANTR	51
155	50.98	51.05	38.87	36.47	35.53	tr|I3LQ84|I3LQ84_PIG	Collagen type VI alpha 2 chain OS=Sus scrofa OX=9823 GN=COL6A2 PE=1 SV=2	PIG	42
156	50.93	51.05	35.11	32.36	31.71	tr|G1FJ20|G1FJ20_PIG	ATP-citrate synthase OS=Sus scrofa OX=9823 PE=2 SV=1	PIG	29
157	50.8	50.98	88.49	87.05	83.45	tr|F1RPH0|F1RPH0_PIG	Phosphoglycerate kinase OS=Sus scrofa OX=9823 GN=PGK1 PE=1 SV=3	PIG	32
158	50.77	50.83	68.72	66	62.57	tr|F1S441|F1S441_PIG	Uncharacterized protein OS=Sus scrofa OX=9823 GN=CANX PE=1 SV=2	PIG	33
159	50.74	58.17	63.34	59.59	54.29	tr|A5A8V6|A5A8V6_PIG	Heat shock 70kDa protein 1A OS=Sus scrofa OX=9823 GN=HSPA1A PE=3 SV=1	PIG	40
160	50.58	60.15	72.66	71.18	66.01	tr|F1SCC7|F1SCC7_PIG	Uncharacterized protein OS=Sus scrofa OX=9823 GN=LOC396684 PE=1 SV=2	PIG	84
161	50.36	50.45	30.93	26.53	23.8	tr|M3TYK5|M3TYK5_PIG	Calcium-transporting ATPase OS=Sus scrofa OX=9823 GN=ATP2B4 PE=1 SV=1	PIG	26
162	50.2	50.24	70.51	69.23	63	tr|F1SGS9|F1SGS9_PIG	Catalase OS=Sus scrofa OX=9823 GN=CAT PE=1 SV=2	PIG	31
163	50.18	50.23	69.11	64.67	64.67	tr|Q5VLK2|Q5VLK2_CRIGR	Tubulin alpha chain (Fragment) OS=Cricetulus griseus OX=10029 GN=Calpha1 PE=3 SV=1	CRIGR	64
164	49.95	50.09	34.55	31.92	28.69	tr|A0A0B8RVW2|A0A0B8RVW2_PIG	Golgi glycoprotein 1 OS=Sus scrofa domesticus OX=9825 GN=GLG1 PE=4 SV=1	PIG	29
165	49.92	50	74.51	69.28	62.75	sp|P50828|HEMO_PIG	Hemopexin OS=Sus scrofa OX=9823 GN=HPX PE=1 SV=1	PIG	66
166	49.33	57.04	64.85	62.46	52.56	tr|F1RKM0|F1RKM0_PIG	Lamin B1 OS=Sus scrofa OX=9823 GN=LMNB1 PE=1 SV=2	PIG	34
167	49.09	49.14	63.4	63.4	63.4	tr|M3WG24|M3WG24_FELCA	Serpin family H member 1 OS=Felis catus OX=9685 GN=SERPINH1 PE=3 SV=1	FELCA	40
168	48.97	49.01	17.93	16.82	16.13	tr|F1SQ52|F1SQ52_PIG	Myosin light chain kinase, smooth muscle OS=Sus scrofa OX=9823 GN=MYLK PE=1 SV=3	PIG	29
169	48.55	49.91	64.4	61.9	61.9	tr|F1SB63|F1SB63_PIG	Uncharacterized protein OS=Sus scrofa OX=9823 GN=TCP1 PE=1 SV=2	PIG	28
170	48.45	48.46	55.54	53.29	52.33	tr|A8U4R4|A8U4R4_PIG	Transketolase OS=Sus scrofa OX=9823 GN=tkt PE=1 SV=1	PIG	29
171	48.36	48.38	52.15	46.53	40.79	tr|F1SL54|F1SL54_PIG	Coatomer subunit beta' OS=Sus scrofa OX=9823 GN=COPB2 PE=1 SV=3	PIG	27
172	48.06	48.1	41.34	41.23	38.96	tr|K7GR72|K7GR72_PIG	Anion exchange protein OS=Sus scrofa OX=9823 GN=SLC4A1 PE=1 SV=1	PIG	36
173	47.85	47.87	63.17	56.54	49.91	tr|U3BV70|U3BV70_CALJA	EH domain-containing protein 2 OS=Callithrix jacchus OX=9483 GN=EHD2 PE=2 SV=1	CALJA	26
174	47.67	47.69	50.85	49.83	44.94	tr|I3LJW4|I3LJW4_PIG	Aconitase 1 OS=Sus scrofa OX=9823 GN=ACO1 PE=1 SV=2	PIG	25
175	47.29	47.31	51.19	48.34	46.91	tr|I3LRG0|I3LRG0_PIG	Dolichyl-diphosphooligosaccharide--protein glycosyltransferase subunit 2 OS=Sus scrofa OX=9823 GN=RPN2 PE=1 SV=2	PIG	40
176	47.28	47.32	36.54	35.33	33.74	tr|F1RRN0|F1RRN0_PIG	Protein tyrosine kinase 7 (inactive) OS=Sus scrofa OX=9823 GN=PTK7 PE=1 SV=2	PIG	25
177	47.19	47.21	37.7	36.18	29.16	tr|F1SFF8|F1SFF8_PIG	Alpha-1,4 glucan phosphorylase OS=Sus scrofa OX=9823 GN=PYGL PE=1 SV=3	PIG	25
178	46.88	46.91	32.85	28.71	22.02	tr|F1S4P6|F1S4P6_PIG	Eukaryotic translation initiation factor 3 subunit A OS=Sus scrofa OX=9823 GN=EIF3A PE=1 SV=2	PIG	23
179	46.79	46.83	47.07	45.96	41.36	tr|F1SFI4|F1SFI4_PIG	Kininogen 1 OS=Sus scrofa OX=9823 GN=KNG1 PE=1 SV=3	PIG	25
180	46.17	46.2	44.4	43.03	38.81	tr|F1S8L9|F1S8L9_PIG	Heterogeneous nuclear ribonucleoprotein U OS=Sus scrofa OX=9823 GN=HNRNPU PE=1 SV=3	PIG	33
181	46.08	46.09	37.81	32.73	29.85	sp|P11607|AT2A2_PIG	Sarcoplasmic/endoplasmic reticulum calcium ATPase 2 OS=Sus scrofa OX=9823 GN=ATP2A2 PE=1 SV=1	PIG	28
182	46.06	64	87.95	87.23	78.55	tr|Q9GMA6|Q9GMA6_PIG	Alpha-1-antichymotrypsin 2 OS=Sus scrofa OX=9823 GN=SERPINA3-2 PE=3 SV=1	PIG	79
183	46.06	46.09	84.42	83.55	83.55	tr|A0A2C9F366|A0A2C9F366_PIG	Heat shock protein beta-1 OS=Sus scrofa OX=9823 GN=HSPB1 PE=1 SV=1	PIG	30
184	45.81	45.91	54.05	54.05	50.95	tr|F1SCE4|F1SCE4_PIG	Uncharacterized protein OS=Sus scrofa OX=9823 GN=UABP-2 PE=3 SV=3	PIG	29
185	45.54	45.64	33.08	29.37	23.47	tr|A0A287AWK8|A0A287AWK8_PIG	High density lipoprotein binding protein OS=Sus scrofa OX=9823 GN=HDLBP PE=1 SV=1	PIG	23
186	45.34	45.45	36.63	34.38	25.65	tr|A0A287A1S6|A0A287A1S6_PIG	Collagen type I alpha 1 chain OS=Sus scrofa OX=9823 GN=COL1A1 PE=1 SV=1	PIG	55
187	45.23	45.26	12.7	11.44	9.329	tr|A0A091CYJ6|A0A091CYJ6_FUKDA	Translational activator GCN1 OS=Fukomys damarensis OX=885580 GN=H920_14981 PE=4 SV=1	FUKDA	25
188	45.04	45.08	54.91	49.71	46.24	tr|F1S1G8|F1S1G8_PIG	Amine oxidase OS=Sus scrofa OX=9823 GN=LOC110256000 PE=3 SV=3	PIG	32
189	44.99	45.1	47.23	43.46	41.11	tr|F1RGI7|F1RGI7_PIG	Uncharacterized protein OS=Sus scrofa OX=9823 GN=MATR3 PE=1 SV=2	PIG	27
190	44.7	44.71	70.2	67.6	66	tr|F1SC20|F1SC20_PIG	Alpha-1B-glycoprotein OS=Sus scrofa OX=9823 GN=A1BG PE=1 SV=1	PIG	40
191	44.21	44.28	30.16	28.9	24.54	tr|F1S9K5|F1S9K5_PIG	Glutamyl-prolyl-tRNA synthetase OS=Sus scrofa OX=9823 GN=EPRS PE=1 SV=2	PIG	24
192	43.98	43.99	32.04	28.18	26.52	tr|K9IW80|K9IW80_PIG	Nicotinamide nucleotide transhydrogenase OS=Sus scrofa OX=9823 GN=NNT PE=2 SV=1	PIG	23
193	43.88	43.94	42.46	37.34	29.14	tr|A0A1S7J1Y9|A0A1S7J1Y9_PIG	Alpha2 chain of type I collagen OS=Sus scrofa domesticus OX=9825 GN=COL1A2 PE=2 SV=1	PIG	49
194	43.43	47.59	67.38	66.19	61.23	tr|F1SGG1|F1SGG1_PIG	Keratin 18 OS=Sus scrofa OX=9823 GN=KRT18 PE=1 SV=3	PIG	37
195	43.23	43.24	50.43	48.57	46.57	tr|I3LQD3|I3LQD3_PIG	Calpain-2 catalytic subunit OS=Sus scrofa OX=9823 GN=CAPN2 PE=1 SV=2	PIG	22
196	43.09	43.12	59.97	56.33	44.25	tr|A0A287BDZ6|A0A287BDZ6_PIG	Fermitin family member 2 OS=Sus scrofa OX=9823 GN=FERMT2 PE=1 SV=1	PIG	23
197	42.84	78.97	74.68	74.17	64.71	tr|A0A287B5N7|A0A287B5N7_PIG	Tropomyosin alpha-1 chain OS=Sus scrofa OX=9823 GN=TPM1 PE=1 SV=1	PIG	49
198	42.81	42.84	57.9	56.95	52.95	tr|W5PHA3|W5PHA3_SHEEP	Uncharacterized protein OS=Ovis aries OX=9940 GN=LOC101110773 PE=3 SV=1	SHEEP	48
199	42.56	42.56	41.83	36.31	34.55	tr|I3LBB2|I3LBB2_PIG	Vacuolar protein sorting-associated protein 35 OS=Sus scrofa OX=9823 GN=VPS35 PE=1 SV=2	PIG	22
200	42.42	42.43	85.49	85.49	78.82	tr|V9HW98|V9HW98_HUMAN	Epididymis luminal protein 2 OS=Homo sapiens OX=9606 GN=HEL2 PE=1 SV=1	HUMAN	45
201	42.09	42.12	45.01	39.19	34.64	tr|I3LK68|I3LK68_PIG	ATP-dependent 6-phosphofructokinase OS=Sus scrofa OX=9823 GN=PFKP PE=1 SV=2	PIG	24
202	42.02	42.05	69.44	67.78	52.5	sp|Q9XSD9|PGS2_PIG	Decorin OS=Sus scrofa OX=9823 GN=DCN PE=2 SV=1	PIG	51
203	42	82.45	67.82	64.36	61.88	tr|Q71LX8|Q71LX8_MOUSE	Heat shock protein 84b OS=Mus musculus OX=10090 GN=Hsp90ab1 PE=1 SV=1	MOUSE	52
204	41.96	42.05	41.15	35.68	33.53	tr|K9IVI1|K9IVI1_PIG	2-oxoglutarate dehydrogenase, mitochondrial OS=Sus scrofa OX=9823 GN=OGDH PE=1 SV=1	PIG	23
205	41.83	42.16	39.09	34.53	29.28	tr|F1SMV6|F1SMV6_PIG	Nucleolin OS=Sus scrofa OX=9823 GN=NCL PE=1 SV=2	PIG	22
206	41.72	42.7	67.37	66.11	65.89	tr|F1SNL7|F1SNL7_PIG	Uncharacterized protein OS=Sus scrofa OX=9823 GN=CNDP2 PE=1 SV=1	PIG	30
207	41.48	41.63	91.89	76.58	71.17	sp|P00355|G3P_PIG	Glyceraldehyde-3-phosphate dehydrogenase OS=Sus scrofa OX=9823 GN=GAPDH PE=1 SV=4	PIG	49
208	41.39	41.45	42.71	40.4	33.37	tr|M3YP37|M3YP37_MUSPF	Coatomer subunit beta OS=Mustela putorius furo OX=9669 GN=COPB1 PE=4 SV=1	MUSPF	23
209	40.95	40.99	56.42	51.11	46.46	tr|F1SK00|F1SK00_PIG	Isocitrate dehydrogenase [NADP] OS=Sus scrofa OX=9823 GN=IDH2 PE=3 SV=3	NADP	22
210	40.69	40.71	73.9	73.9	73.9	tr|K7ZRK0|K7ZRK0_PIG	IgA heavy chian constant region (Fragment) OS=Sus scrofa OX=9823 GN=IGHA PE=4 SV=1	PIG	31
211	40.57	42.77	44.96	37.04	34.57	tr|F7I888|F7I888_CALJA	Elongation factor Tu GTP binding domain containing 2 OS=Callithrix jacchus OX=9483 GN=EFTUD2 PE=4 SV=1	CALJA	24
212	40.54	40.55	75.44	72.37	72.37	sp|P10775|RINI_PIG	Ribonuclease inhibitor OS=Sus scrofa OX=9823 GN=RNH1 PE=1 SV=1	PIG	25
213	40.45	40.47	56.81	47.49	47.49	sp|P08059|G6PI_PIG	Glucose-6-phosphate isomerase OS=Sus scrofa OX=9823 GN=GPI PE=1 SV=3	PIG	30
214	40.43	40.45	69.65	67.92	60.12	tr|F1SJB5|F1SJB5_PIG	Annexin OS=Sus scrofa OX=9823 GN=ANXA1 PE=1 SV=3	PIG	26
215	40.36	40.43	72.79	72.79	64.19	sp|P00506|AATM_PIG	Aspartate aminotransferase, mitochondrial OS=Sus scrofa OX=9823 GN=GOT2 PE=1 SV=2	PIG	26
216	40.32	40.35	43.55	41.79	39.89	tr|Q28956|Q28956_PIG	17beta-estradiol dehydrogenase OS=Sus scrofa OX=9823 PE=2 SV=1	PIG	21
217	40.27	40.43	14.05	12.75	10.68	tr|A0A287BIY7|A0A287BIY7_PIG	LPS responsive beige-like anchor protein OS=Sus scrofa OX=9823 GN=LRBA PE=1 SV=1	PIG	22
218	40.13	86.31	77.45	77.23	76.6	tr|L8B0W9|L8B0W9_PIG	IgG heavy chain OS=Sus scrofa OX=9823 GN=IGHG PE=2 SV=1	PIG	246
219	39.27	39.34	42.09	38.66	28.55	tr|F1S0J2|F1S0J2_PIG	Uncharacterized protein OS=Sus scrofa OX=9823 GN=C4BPA PE=1 SV=3	PIG	23
220	39.02	39.07	94.03	94.03	89.55	tr|S9XCL8|S9XCL8_CAMFR	Transgelin OS=Camelus ferus OX=419612 GN=CB1_000200063 PE=3 SV=1	CAMFR	66
221	38.92	39.88	46.32	46.05	44.47	tr|W5Q7M7|W5Q7M7_SHEEP	Heterogeneous nuclear ribonucleoprotein A3 OS=Ovis aries OX=9940 GN=HNRNPA3 PE=4 SV=1	SHEEP	21
222	38.81	38.84	44.75	38.64	37.29	tr|W5TZE9|W5TZE9_PIG	Guanylate binding protein 1 OS=Sus scrofa domesticus OX=9825 GN=GBP1 PE=2 SV=1	PIG	22
223	38.73	38.75	80.79	80.79	68.08	tr|F1REZ1|F1REZ1_PIG	Hyaluronan and proteoglycan link protein 1 OS=Sus scrofa OX=9823 GN=HAPLN1 PE=4 SV=1	PIG	23
224	38.71	38.71	76.71	69.08	64.66	tr|F1SGM1|F1SGM1_PIG	Proteasome activator complex subunit 1 OS=Sus scrofa OX=9823 GN=PSME1 PE=4 SV=2	PIG	25
225	38.48	38.51	55.04	47.48	40.06	tr|A0A287BQQ3|A0A287BQQ3_PIG	Adducin 3 OS=Sus scrofa OX=9823 GN=ADD3 PE=1 SV=1	PIG	24
226	38.39	38.41	74.79	73.53	63.24	tr|K9IVV5|K9IVV5_PIG	Tryptophan--tRNA ligase, cytoplasmic isoform a OS=Sus scrofa OX=9823 GN=WARS PE=1 SV=1	PIG	23
227	38.29	38.34	30.23	28.54	23.96	tr|F1RVD4|F1RVD4_PIG	SEC31 homolog A, COPII coat complex component OS=Sus scrofa OX=9823 GN=SEC31A PE=1 SV=3	PIG	21
228	38.23	43.62	59.52	50.67	50.67	tr|S7PG80|S7PG80_MYOBR	Heterogeneous nuclear ribonucleoprotein A1 OS=Myotis brandtii OX=109478 GN=D623_10022959 PE=4 SV=1	MYOBR	31
229	38.05	38.11	16.04	13.08	10.87	tr|F1S300|F1S300_PIG	Translocated promoter region, nuclear basket protein OS=Sus scrofa OX=9823 GN=TPR PE=1 SV=3	PIG	23
230	38.02	38.3	25.42	22.28	19.28	tr|I3LIC2|I3LIC2_PIG	Leucine rich pentatricopeptide repeat containing OS=Sus scrofa OX=9823 GN=LRPPRC PE=1 SV=2	PIG	24
231	37.92	37.93	87.27	87.27	83.64	tr|W5Q9P7|W5Q9P7_SHEEP	Cofilin-1 OS=Ovis aries OX=9940 GN=CFL1 PE=3 SV=1	SHEEP	25
232	37.89	38.29	13.38	11.36	9.96	tr|A0A091DUU0|A0A091DUU0_FUKDA	Brefeldin A-inhibited guanine nucleotide-exchange protein 2 OS=Fukomys damarensis OX=885580 GN=H920_02746 PE=4 SV=1	FUKDA	21
233	37.88	44.08	55.85	53.07	48.98	tr|L8I9W8|L8I9W8_9CETA	Dihydropyrimidinase-related protein 3 OS=Bos mutus OX=72004 GN=M91_06419 PE=4 SV=1	9CETA	28
234	37.81	37.84	75.98	72.93	65.94	tr|F1SEQ7|F1SEQ7_PIG	Uncharacterized protein OS=Sus scrofa OX=9823 GN=FAM213A PE=1 SV=1	PIG	26
235	37.64	37.7	36.27	35.52	28.97	tr|K7GT23|K7GT23_PIG	Transferrin receptor protein 1 OS=Sus scrofa OX=9823 GN=TFRC PE=1 SV=2	PIG	21
236	37.51	37.56	32.43	29.62	25.17	tr|A0A287AH93|A0A287AH93_PIG	Extended synaptotagmin 1 OS=Sus scrofa OX=9823 GN=ESYT1 PE=1 SV=1	PIG	20
237	37.41	37.45	58.25	53.54	48.35	tr|F1RPW9|F1RPW9_PIG	Elongation factor 1-gamma OS=Sus scrofa OX=9823 GN=EEF1G PE=4 SV=2	PIG	22
238	37.39	37.44	40.89	40.07	37.58	tr|F1RUM1|F1RUM1_PIG	Afamin OS=Sus scrofa OX=9823 GN=AFM PE=1 SV=2	PIG	21
239	37.24	37.27	21.79	21.06	20.4	tr|F1RTA1|F1RTA1_PIG	ATP binding cassette subfamily C member 3 OS=Sus scrofa OX=9823 GN=ABCC3 PE=1 SV=3	PIG	20
240	37.02	37.08	42.44	41.94	37.88	tr|K7GQ83|K7GQ83_PIG	Integrin beta OS=Sus scrofa OX=9823 GN=ITGB1 PE=1 SV=2	PIG	32
241	37.02	37.03	93.15	93.15	88.31	tr|D0G7F6|D0G7F6_PIG	Triosephosphate isomerase OS=Sus scrofa OX=9823 GN=TPI1 PE=1 SV=1	PIG	32
242	36.88	36.9	24.37	21.35	20.08	tr|F1PFM6|F1PFM6_CANLF	Uncharacterized protein OS=Canis lupus familiaris OX=9615 GN=COL6A1 PE=4 SV=2	CANLF	24
243	36.84	36.87	54.5	49.07	45.67	tr|Q5XI34|Q5XI34_RAT	Protein phosphatase 2 (Formerly 2A), regulatory subunit A (PR 65), alpha isoform, isoform CRA_a OS=Rattus norvegicus OX=10116 GN=Ppp2r1a PE=1 SV=1	RAT	22
244	36.81	36.86	68.34	68.34	60.95	tr|M3W6X3|M3W6X3_FELCA	G protein subunit alpha i2 OS=Felis catus OX=9685 GN=GNAI2 PE=4 SV=2	FELCA	20
245	36.79	36.85	33.07	28.92	25.16	tr|A0A287APR9|A0A287APR9_PIG	Uncharacterized protein OS=Sus scrofa OX=9823 PE=1 SV=1	PIG	21
246	36.72	36.79	43.82	41.94	40.05	tr|K9J6I7|K9J6I7_PIG	Adducin 1 (Alpha) OS=Sus scrofa OX=9823 GN=ADD1 PE=2 SV=1	PIG	18
247	36.71	36.82	56.42	53.27	51.57	tr|Q0PM28|Q0PM28_PIG	Pigment epithelium-derived factor OS=Sus scrofa OX=9823 GN=SERPINF1 PE=1 SV=1	PIG	23
248	36.7	36.76	41.56	39.69	37.03	tr|T0NNB1|T0NNB1_CAMFR	Eukaryotic translation initiation factor 4A, isoform 1 isoform 1-like protein OS=Camelus ferus OX=419612 GN=CB1_000230031 PE=3 SV=1	CAMFR	26
249	36.67	36.81	83	78	72.67	tr|F1SS01|F1SS01_PIG	Arp2/3 complex 34 kDa subunit OS=Sus scrofa OX=9823 GN=ARPC2 PE=1 SV=3	PIG	25
250	36.63	61.9	23.26	21.82	19.38	tr|I3LDQ1|I3LDQ1_PIG	Talin 2 OS=Sus scrofa OX=9823 GN=TLN2 PE=1 SV=2	PIG	35
251	36.59	36.65	58.32	55.16	51.79	tr|F1RIF8|F1RIF8_PIG	6-phosphogluconate dehydrogenase, decarboxylating OS=Sus scrofa OX=9823 GN=PGD PE=1 SV=3	PIG	22
252	36.54	36.61	47.3	43.83	39.13	tr|F1S133|F1S133_PIG	Complement factor I OS=Sus scrofa OX=9823 GN=CFI PE=1 SV=3	PIG	23
253	36.52	36.57	35.76	34.83	30.86	tr|F6PWV7|F6PWV7_PIG	Uncharacterized protein OS=Sus scrofa OX=9823 GN=TAP2 PE=1 SV=1	PIG	20
254	36.31	36.34	61.82	59.09	54.77	tr|E1CAJ6|E1CAJ6_PIG	Protein disulfide isomerase P5 OS=Sus scrofa OX=9823 GN=pdi-p5 PE=1 SV=1	PIG	30
255	36.3	36.44	73.21	62.68	57.42	tr|M3YH25|M3YH25_MUSPF	Uncharacterized protein OS=Mustela putorius furo OX=9669 PE=3 SV=1	MUSPF	22
256	36.28	36.41	17.87	16.06	10.66	tr|A0A287AF17|A0A287AF17_PIG	Uncharacterized protein OS=Sus scrofa OX=9823 GN=LOC110255360 PE=4 SV=1	PIG	20
257	36.25	36.29	70.11	67.62	67.62	tr|W5PPH6|W5PPH6_SHEEP	Ribosomal protein S3 OS=Ovis aries OX=9940 GN=RPS3 PE=3 SV=1	SHEEP	21
258	36.1	36.15	59.79	56.61	55.03	tr|F2Z5B1|F2Z5B1_PIG	Leukocyte elastase inhibitor OS=Sus scrofa OX=9823 GN=SERPINB1 PE=1 SV=1	PIG	22
259	36.05	36.17	58.58	47.85	43.89	tr|K9IVR7|K9IVR7_PIG	WD repeat domain 1 OS=Sus scrofa OX=9823 GN=WDR1 PE=2 SV=1	PIG	19
260	35.95	35.97	47.67	41.11	36.3	tr|A7VK01|A7VK01_PIG	Mx1 protein OS=Sus scrofa OX=9823 GN=Mx1 PE=3 SV=1	PIG	19
261	35.85	35.94	88.24	88.24	88.24	sp|P83686|NB5R3_PIG	NADH-cytochrome b5 reductase 3 (Fragment) OS=Sus scrofa OX=9823 GN=CYB5R3 PE=1 SV=1	PIG	24
262	35.77	35.81	62.23	59.38	57.72	sp|P50447|A1AT_PIG	Alpha-1-antitrypsin OS=Sus scrofa OX=9823 GN=SERPINA1 PE=2 SV=1	PIG	29
263	35.75	35.82	92.23	92.23	92.23	tr|A0A068F143|A0A068F143_PIG	Glutathione peroxidase OS=Sus scrofa OX=9823 PE=2 SV=1	PIG	21
264	35.73	35.9	16.89	15.1	13.36	tr|A0A287BLW6|A0A287BLW6_PIG	Plexin B2 OS=Sus scrofa OX=9823 GN=PLXNB2 PE=4 SV=1	PIG	18
265	35.72	35.8	62.2	60.04	53.78	tr|W5Q2G6|W5Q2G6_SHEEP	Uncharacterized protein OS=Ovis aries OX=9940 GN=HNRNPK PE=4 SV=1	SHEEP	23
266	35.64	35.73	35.99	33.45	33.45	tr|A0A287BQK2|A0A287BQK2_PIG	Uncharacterized protein OS=Sus scrofa OX=9823 GN=ITIH3 PE=1 SV=1	PIG	24
267	35.45	35.51	69.49	69.12	63.24	tr|Q923G3|Q923G3_MOUSE	Capping protein (Actin filament) muscle Z-line, beta OS=Mus musculus OX=10090 GN=Capzb PE=2 SV=1	MOUSE	24
268	35.38	35.39	73.5	72	67.75	tr|I3L9V2|I3L9V2_PIG	Vesicle amine transport 1 OS=Sus scrofa OX=9823 GN=VAT1 PE=1 SV=1	PIG	20
269	35.28	35.37	47.25	43.22	33.56	sp|Q8WNW3|PLAK_PIG	Junction plakoglobin OS=Sus scrofa OX=9823 GN=Jup PE=2 SV=1	PIG	18
270	35.08	35.16	38.92	36.32	24.41	tr|A0A287B6J6|A0A287B6J6_PIG	Heat shock protein family A (Hsp70) member 4 OS=Sus scrofa OX=9823 GN=HSPA4 PE=1 SV=1	PIG	18
271	35.07	35.11	33.24	32.3	28.24	tr|M3TYC8|M3TYC8_PIG	DEAD (Asp-Glu-Ala-Asp) box helicase 1 OS=Sus scrofa OX=9823 GN=DDX1 PE=2 SV=1	PIG	18
272	35.06	35.13	33.65	31.42	24.31	tr|K9J6I5|K9J6I5_PIG	Aminopeptidase OS=Sus scrofa OX=9823 GN=ERAP1 PE=2 SV=1	PIG	21
273	35.01	60.54	88.71	81.45	71.77	tr|G3TYJ3|G3TYJ3_LOXAF	Uncharacterized protein OS=Loxodonta africana OX=9785 GN=TPM3 PE=3 SV=1	LOXAF	41
274	34.98	35.03	27.53	24.45	22.86	tr|F1SNT8|F1SNT8_PIG	Dynactin subunit 1 OS=Sus scrofa OX=9823 GN=DCTN1 PE=1 SV=3	PIG	18
275	34.92	34.96	72.8	69.23	61.26	tr|K9LQR2|K9LQR2_PIG	MHC class I antigen (Fragment) OS=Sus scrofa OX=9823 GN=SLA-2 PE=2 SV=1	PIG	27
276	34.82	66.84	72.42	72.18	61.15	tr|F1SCC9|F1SCC9_PIG	Uncharacterized protein OS=Sus scrofa OX=9823 GN=LOC106504545 PE=1 SV=2	PIG	76
277	34.75	34.79	80.97	80.97	80.62	tr|F1SUE3|F1SUE3_PIG	Pyrophosphatase (inorganic) 1 OS=Sus scrofa OX=9823 GN=PPA1 PE=1 SV=2	PIG	19
278	34.72	37.59	42.46	39.67	38.36	tr|F1RGJ3|F1RGJ3_PIG	Uncharacterized protein OS=Sus scrofa OX=9823 GN=HSPA9 PE=3 SV=3	PIG	24
279	34.72	34.76	63.19	63.19	61.45	tr|A0A286ZFW3|A0A286ZFW3_PIG	Apolipoprotein H OS=Sus scrofa OX=9823 GN=APOH PE=1 SV=1	PIG	26
280	34.64	34.73	83.23	83.23	74.37	tr|A0A287A5M7|A0A287A5M7_PIG	Aldose reductase OS=Sus scrofa OX=9823 GN=AKR1B1 PE=4 SV=1	PIG	23
281	34.6	84.69	86	84.42	80.81	tr|G3HQY2|G3HQY2_CRIGR	Actin, aortic smooth muscle OS=Cricetulus griseus OX=10029 GN=H671_3g9856 PE=3 SV=1	CRIGR	169
282	34.37	69.43	56.25	52.96	45.23	tr|G1U9S2|G1U9S2_RABIT	Serum albumin OS=Oryctolagus cuniculus OX=9986 GN=ALB PE=1 SV=1	RABIT	77
283	34.37	34.47	83.42	83.42	73.87	tr|G1SQ02|G1SQ02_RABIT	Peroxiredoxin 1 OS=Oryctolagus cuniculus OX=9986 GN=PRDX1 PE=4 SV=1	RABIT	31
284	34.35	34.4	32.47	30.42	29.23	tr|A0A287AJL0|A0A287AJL0_PIG	USO1 vesicle transport factor OS=Sus scrofa OX=9823 GN=USO1 PE=1 SV=1	PIG	21
285	34.29	34.7	74.64	66.76	60.64	tr|A0A2C9F3A8|A0A2C9F3A8_PIG	Calponin OS=Sus scrofa OX=9823 GN=CNN1 PE=3 SV=1	PIG	32
286	34.17	34.25	76.12	72.66	67.82	tr|L5L4T3|L5L4T3_PTEAL	Proteasome subunit alpha type OS=Pteropus alecto OX=9402 GN=PAL_GLEAN10007491 PE=3 SV=1	PTEAL	21
287	34.16	34.24	87.5	87.5	85.29	tr|W5P7Q3|W5P7Q3_SHEEP	Prohibitin OS=Ovis aries OX=9940 GN=PHB PE=4 SV=1	SHEEP	20
288	34.14	34.26	34.91	32.15	27.25	tr|F1SLI3|F1SLI3_PIG	Microtubule-associated protein OS=Sus scrofa OX=9823 GN=MAP4 PE=1 SV=3	PIG	18
289	33.87	34.02	55.09	50.31	46.36	tr|A0A287B4J2|A0A287B4J2_PIG	Adenosylhomocysteinase OS=Sus scrofa OX=9823 PE=3 SV=1	PIG	21
290	33.86	33.99	34.58	34.58	30.43	tr|F1RZN9|F1RZN9_PIG	Sorbin and SH3 domain-containing protein 2 OS=Sus scrofa OX=9823 GN=SORBS2 PE=1 SV=3	PIG	20
291	33.86	33.9	40.57	39.5	39.5	tr|L9KQ79|L9KQ79_TUPCH	T-complex protein 1 subunit delta OS=Tupaia chinensis OX=246437 GN=TREES_T100000717 PE=3 SV=1	TUPCH	22
292	33.71	34.95	57.77	57.77	57.77	tr|F1SQ09|F1SQ09_PIG	Uncharacterized protein OS=Sus scrofa OX=9823 GN=LUM PE=1 SV=1	PIG	53
293	33.6	33.71	35.55	31.83	19.68	tr|U3FE97|U3FE97_CALJA	Nck-associated protein 1 isoform 1 OS=Callithrix jacchus OX=9483 GN=NCKAP1 PE=2 SV=1	CALJA	17
294	33.49	33.56	85.78	80.89	71.11	tr|F1S605|F1S605_PIG	Glutathione S-transferase OS=Sus scrofa OX=9823 GN=GSTM3 PE=1 SV=2	PIG	17
295	33.39	33.54	53.95	53.2	46.62	tr|A0A1R7SPQ1|A0A1R7SPQ1_PIG	Flavin-containing monooxygenase OS=Sus scrofa OX=9823 GN=FMO1 PE=2 SV=1	PIG	20
296	33.37	33.45	36.05	32.88	29.6	tr|G3I710|G3I710_CRIGR	AP-2 complex subunit alpha OS=Cricetulus griseus OX=10029 GN=I79_019291 PE=3 SV=1	CRIGR	18
297	33.3	33.39	31.68	28.91	24.37	tr|F1RRK9|F1RRK9_PIG	Exportin 5 OS=Sus scrofa OX=9823 GN=XPO5 PE=1 SV=3	PIG	19
298	33.18	33.25	72.21	70.39	58.31	tr|A0A287AZG0|A0A287AZG0_PIG	Rho GTPase activating protein 1 OS=Sus scrofa OX=9823 GN=ARHGAP1 PE=1 SV=1	PIG	19
299	33.1	33.11	28.3	28.3	28.06	tr|F1SMJ1|F1SMJ1_PIG	Complement component C7 OS=Sus scrofa OX=9823 GN=C7 PE=1 SV=3	PIG	19
300	32.97	33.04	55.56	45.36	36.79	tr|I3LCA2|I3LCA2_PIG	Chaperonin containing TCP1 subunit 8 OS=Sus scrofa OX=9823 GN=CCT8 PE=1 SV=2	PIG	17
301	32.94	35.31	62.65	58.95	56.79	tr|A0A091DSZ1|A0A091DSZ1_FUKDA	14-3-3 protein zeta/delta OS=Fukomys damarensis OX=885580 GN=H920_03364 PE=3 SV=1	FUKDA	51
302	32.79	53.97	76.33	76.12	66.31	tr|L8B0S2|L8B0S2_PIG	IgG heavy chain OS=Sus scrofa OX=9823 GN=IGHG PE=2 SV=1	PIG	79
303	32.74	32.76	59.49	59.49	54.18	tr|I3LP41|I3LP41_PIG	Malate dehydrogenase OS=Sus scrofa OX=9823 GN=MDH2 PE=3 SV=2	PIG	24
304	32.71	32.89	50.69	48.12	41.58	tr|F1ST01|F1ST01_PIG	Selenium binding protein 1 OS=Sus scrofa OX=9823 GN=SELENBP1 PE=1 SV=2	PIG	18
305	32.59	32.67	55.38	53.81	53.81	tr|F1SJT7|F1SJT7_PIG	Apolipoprotein A-IV OS=Sus scrofa OX=9823 GN=APOA4 PE=1 SV=3	PIG	19
306	32.56	32.73	44.33	39.31	34.83	tr|F1RRD6|F1RRD6_PIG	Programmed cell death 6 interacting protein OS=Sus scrofa OX=9823 GN=PDCD6IP PE=1 SV=3	PIG	19
307	32.49	32.6	56.09	54.84	48.92	tr|F1SEN2|F1SEN2_PIG	Glutamate dehydrogenase 1, mitochondrial OS=Sus scrofa OX=9823 GN=GLUD1 PE=1 SV=1	PIG	22
308	32.49	32.53	86.61	83.48	75.45	sp|Q9TSX9|PRDX6_PIG	Peroxiredoxin-6 OS=Sus scrofa OX=9823 GN=PRDX6 PE=2 SV=3	PIG	23
309	32.38	34.2	69.28	64.05	64.05	tr|A0A287B5G0|A0A287B5G0_PIG	Uncharacterized protein OS=Sus scrofa OX=9823 PE=4 SV=1	PIG	74
310	32.35	32.39	56.9	54.96	51.09	tr|A0A1B2TT55|A0A1B2TT55_PIG	Aspartate aminotransferase OS=Sus scrofa OX=9823 GN=GOT1 PE=2 SV=1	PIG	17
311	32.3	33.15	87.92	87.92	83.57	tr|S7MUY1|S7MUY1_MYOBR	Ras-related protein Rab-7a OS=Myotis brandtii OX=109478 GN=D623_10029918 PE=4 SV=1	MYOBR	21
312	32.29	32.38	45.08	43.28	37.7	tr|F1S790|F1S790_PIG	Uncharacterized protein OS=Sus scrofa OX=9823 GN=C8B PE=1 SV=3	PIG	17
313	32.24	32.32	70.08	67.72	67.72	tr|Q6P6D7|Q6P6D7_HUMAN	Phosphoglycerate mutase OS=Homo sapiens OX=9606 GN=PGAM1 PE=2 SV=1	HUMAN	29
314	32.19	32.24	56.69	54.33	50.39	tr|F1S6B4|F1S6B4_PIG	Proline and arginine rich end leucine rich repeat protein OS=Sus scrofa OX=9823 GN=PRELP PE=1 SV=3	PIG	28
315	32.12	32.2	38.18	35.33	32.48	tr|A0A287A4F2|A0A287A4F2_PIG	Splicing factor proline and glutamine rich OS=Sus scrofa OX=9823 GN=SFPQ PE=4 SV=1	PIG	25
316	32.08	34.72	57.92	56.76	53.67	tr|I3LK62|I3LK62_PIG	Aldehyde dehydrogenase 1 family member A2 OS=Sus scrofa OX=9823 GN=ALDH1A2 PE=1 SV=2	PIG	20
317	32.01	32.09	73.67	73.67	71.17	tr|A0A0K1TQQ7|A0A0K1TQQ7_PIG	Carbonyl reductase 3 OS=Sus scrofa OX=9823 GN=CBR3 PE=2 SV=1	PIG	19
318	31.95	32.04	41.96	41.96	36.19	tr|A5D9J3|A5D9J3_PIG	Transporter 1, ATP-binding cassette, sub-family B (MDR/TAP) OS=Sus scrofa OX=9823 GN=TAP1 PE=1 SV=1	PIG	18
319	31.78	31.82	83.42	83.42	83.42	tr|F1RKG8|F1RKG8_PIG	Uncharacterized protein OS=Sus scrofa OX=9823 GN=PEBP1 PE=1 SV=1	PIG	20
320	31.71	31.74	73.22	73.22	68.14	tr|W5PNM6|W5PNM6_SHEEP	NSF attachment protein alpha OS=Ovis aries OX=9940 GN=NAPA PE=4 SV=1	SHEEP	17
321	31.68	31.73	39.6	37.36	34.68	tr|K7GND8|K7GND8_PIG	Clusterin OS=Sus scrofa OX=9823 GN=CLU PE=1 SV=2	PIG	22
322	31.61	31.63	64.36	64.36	58.46	tr|K7GS49|K7GS49_PIG	Interleukin enhancer binding factor 2 OS=Sus scrofa OX=9823 GN=ILF2 PE=1 SV=1	PIG	20
323	31.46	31.62	59.3	56.67	48.8	tr|A0A286ZWJ9|A0A286ZWJ9_PIG	Succinate--CoA ligase [GDP-forming] subunit beta, mitochondrial OS=Sus scrofa OX=9823 GN=SUCLG2 PE=3 SV=1	GDP-forming	19
324	31.44	31.5	30.33	28.12	26.02	tr|F1SMW9|F1SMW9_PIG	Proteasome 26S subunit, non-ATPase 1 OS=Sus scrofa OX=9823 GN=PSMD1 PE=1 SV=3	PIG	19
325	31.31	149.27	39.45	36.78	33.75	tr|G3S9N5|G3S9N5_GORGO	AHNAK nucleoprotein OS=Gorilla gorilla gorilla OX=9595 GN=AHNAK PE=4 SV=2	GORGO	113
326	31.12	31.36	28.27	22.19	18.73	tr|W5PJ45|W5PJ45_SHEEP	Structural maintenance of chromosomes protein OS=Ovis aries OX=9940 GN=SMC3 PE=3 SV=1	SHEEP	17
327	31.11	31.15	47.59	46.38	46.38	tr|F1SJR7|F1SJR7_PIG	Tubulin tyrosine ligase like 12 OS=Sus scrofa OX=9823 GN=TTLL12 PE=1 SV=3	PIG	17
328	31.06	31.07	44.47	44.28	41.46	sp|A5GFY8|SERA_PIG	D-3-phosphoglycerate dehydrogenase OS=Sus scrofa OX=9823 GN=PHGDH PE=3 SV=1	PIG	17
329	30.98	31.01	79.31	79.31	79.31	tr|W5NS93|W5NS93_SHEEP	Proteasome subunit alpha type OS=Ovis aries OX=9940 GN=PSMA4 PE=3 SV=1	SHEEP	23
330	30.89	30.89	78.72	71.28	71.28	tr|A0A287AVV2|A0A287AVV2_PIG	Voltage-dependent anion-selective channel protein 1 OS=Sus scrofa OX=9823 GN=VDAC1 PE=1 SV=1	PIG	21
331	30.87	30.9	40.25	40.25	37.22	tr|F1SES5|F1SES5_PIG	N-acylsphingosine amidohydrolase 1 OS=Sus scrofa OX=9823 GN=ASAH1 PE=1 SV=3	PIG	21
332	30.7	30.71	82.33	82.33	73.19	tr|S4TZR5|S4TZR5_SHEEP	Guanine nucleotide-binding protein beta polypeptide 2-like 1 OS=Ovis aries OX=9940 GN=GNB2L1 PE=2 SV=1	SHEEP	20
333	30.63	30.68	71.43	71.43	68.09	tr|F1SC51|F1SC51_PIG	PDZ and LIM domain protein 1 OS=Sus scrofa OX=9823 GN=PDLIM1 PE=1 SV=3	PIG	16
334	30.59	30.62	55.88	53.92	48.04	tr|U3FHV4|U3FHV4_CALJA	Heterogeneous nuclear ribonucleoprotein D0 isoform c OS=Callithrix jacchus OX=9483 GN=HNRNPD PE=2 SV=1	CALJA	18
335	30.39	30.41	73.68	69.47	58.95	tr|Q3S3F7|Q3S3F7_PIG	Sulfotransferase OS=Sus scrofa OX=9823 GN=SULT2A1 PE=1 SV=1	PIG	27
336	30.38	30.44	20.36	19.21	19.21	tr|M3VK02|M3VK02_PIG	Adaptor related protein complex 3 delta 1 subunit OS=Sus scrofa OX=9823 GN=AP3D1 PE=1 SV=1	PIG	16
337	30.35	30.42	57.27	51.63	46.88	tr|F1RYY6|F1RYY6_PIG	Transaldolase OS=Sus scrofa OX=9823 GN=TALDO1 PE=1 SV=3	PIG	22
338	30.16	30.17	36.55	30.95	24.51	sp|P35750|CAN1_PIG	Calpain-1 catalytic subunit OS=Sus scrofa OX=9823 GN=CAPN1 PE=2 SV=3	PIG	16
339	30.12	30.16	83.12	79.94	72.61	tr|Q6UAQ9|Q6UAQ9_PIG	Electron transfer flavoprotein alpha subunit (Fragment) OS=Sus scrofa OX=9823 GN=ETFA PE=2 SV=1	PIG	19
340	30.11	30.11	57.76	56.16	51.37	tr|F1SU12|F1SU12_PIG	Dolichyl-diphosphooligosaccharide--protein glycosyltransferase 48 kDa subunit OS=Sus scrofa OX=9823 GN=DDOST PE=1 SV=2	PIG	16
341	30.07	30.1	57.57	52.34	46.92	tr|D0G0C8|D0G0C8_PIG	Chaperonin containing TCP1, subunit 2 (Beta) OS=Sus scrofa OX=9823 GN=CCT2 PE=1 SV=1	PIG	18
342	30	30.07	21.18	17.57	12.49	tr|I3LGC2|I3LGC2_PIG	Uncharacterized protein OS=Sus scrofa OX=9823 GN=RRBP1 PE=1 SV=2	PIG	15
343	29.95	30.01	55.43	53.04	45.49	tr|W5PQF0|W5PQF0_SHEEP	Chaperonin containing TCP1 subunit 7 OS=Ovis aries OX=9940 GN=CCT7 PE=3 SV=1	SHEEP	20
344	29.9	29.94	67.77	65.45	63.46	tr|F1S8H8|F1S8H8_PIG	Purine nucleoside phosphorylase OS=Sus scrofa OX=9823 GN=PNP PE=1 SV=3	PIG	19
345	29.89	29.92	20.78	18.87	16.21	tr|F1SSN5|F1SSN5_PIG	Uncharacterized protein OS=Sus scrofa OX=9823 GN=KTN1 PE=1 SV=2	PIG	17
346	29.85	33.67	74.03	74.03	69.38	tr|G9KYF2|G9KYF2_MUSPF	Tyrosine 3-monooxygenase/tryptophan 5-monooxygenase activation protein, gamma polypeptide (Fragment) OS=Mustela putorius furo OX=9669 PE=2 SV=1	MUSPF	32
347	29.82	53.27	68.27	62.98	57.69	tr|A0A286ZTU7|A0A286ZTU7_PIG	Uncharacterized protein OS=Sus scrofa OX=9823 GN=LOC106504547 PE=1 SV=1	PIG	60
348	29.76	29.83	60.27	51.2	49.6	tr|A0A212D556|A0A212D556_CEREH	CLIC1 (Fragment) OS=Cervus elaphus hippelaphus OX=46360 GN=Celaphus_00014444 PE=4 SV=1	CEREH	30
349	29.73	29.81	38.04	34.9	27.71	tr|M3YXT0|M3YXT0_MUSPF	Sec23 homolog A, coat complex II component OS=Mustela putorius furo OX=9669 GN=SEC23A PE=4 SV=1	MUSPF	17
350	29.68	29.73	42.8	36.66	36.66	tr|F1SAL4|F1SAL4_PIG	Meprin A subunit OS=Sus scrofa OX=9823 GN=MEP1B PE=1 SV=3	PIG	19
351	29.67	29.71	31.72	28.41	22.42	tr|W5PA79|W5PA79_SHEEP	Splicing factor 3a subunit 1 OS=Ovis aries OX=9940 GN=SF3A1 PE=4 SV=1	SHEEP	17
352	29.59	33.68	93.43	93.43	93.43	tr|A0A287BAZ6|A0A287BAZ6_PIG	Peroxiredoxin 2 OS=Sus scrofa OX=9823 GN=PRDX2 PE=1 SV=1	PIG	36
353	29.58	29.69	28.2	25.58	22.04	tr|A0A287BHC9|A0A287BHC9_PIG	Exportin 1 OS=Sus scrofa OX=9823 GN=XPO1 PE=1 SV=1	PIG	15
354	29.58	29.68	95.77	94.18	86.77	tr|Q0R678|Q0R678_PIG	DJ-1 protein OS=Sus scrofa OX=9823 GN=PARK7 PE=1 SV=1	PIG	22
355	29.56	31.74	72.31	72.31	65.54	tr|I3L929|I3L929_PIG	Alcohol dehydrogenase [NADP(+)] OS=Sus scrofa OX=9823 GN=AKR1A1 PE=1 SV=2	NADP(+)	18
356	29.39	29.54	41.24	32.99	27.15	tr|W5PYG7|W5PYG7_SHEEP	Eukaryotic translation initiation factor 3 subunit L OS=Ovis aries OX=9940 GN=EIF3L PE=3 SV=1	SHEEP	15
357	29.34	29.38	94.64	93.49	86.59	tr|A0A287AI92|A0A287AI92_PIG	Carbonic anhydrase 1 OS=Sus scrofa OX=9823 GN=CA1 PE=1 SV=1	PIG	39
358	29.29	29.36	47.63	42.69	42.69	tr|F1S6R7|F1S6R7_PIG	Polypyrimidine tract-binding protein 1 OS=Sus scrofa OX=9823 GN=PTBP1 PE=1 SV=3	PIG	21
359	29.24	29.33	73.65	73.65	57.78	sp|P11708|MDHC_PIG	Malate dehydrogenase, cytoplasmic OS=Sus scrofa OX=9823 GN=MDH1 PE=1 SV=4	PIG	26
360	29.07	42.9	64.53	61.54	54.49	tr|A0A287AG48|A0A287AG48_PIG	Keratin 7 OS=Sus scrofa OX=9823 GN=KRT7 PE=3 SV=1	PIG	24
361	29.07	29.16	60.1	60.1	60.1	tr|A7E1T5|A7E1T5_PIG	Uncharacterized protein (Fragment) OS=Sus scrofa OX=9823 PE=2 SV=1	PIG	20
362	29.02	29.17	24.72	24.17	20.4	tr|A0A287AYB4|A0A287AYB4_PIG	Platelet-derived growth factor receptor alpha OS=Sus scrofa OX=9823 GN=PDGFRA PE=3 SV=1	PIG	17
363	29.02	29.06	54.75	54.75	53	tr|F1SPI1|F1SPI1_PIG	Transmembrane protein 43 OS=Sus scrofa OX=9823 GN=TMEM43 PE=1 SV=3	PIG	17
364	28.89	28.97	53.29	48.59	48.59	tr|I3LP02|I3LP02_PIG	Acetyl-CoA acetyltransferase 1 OS=Sus scrofa OX=9823 GN=ACAT1 PE=1 SV=2	PIG	19
365	28.77	28.81	36.66	35.53	33.28	tr|I3L9I6|I3L9I6_PIG	Basal cell adhesion molecule (Lutheran blood group) OS=Sus scrofa OX=9823 GN=BCAM PE=1 SV=1	PIG	15
366	28.76	29.01	37.45	34.28	24.56	tr|F1RMA3|F1RMA3_PIG	Uncharacterized protein OS=Sus scrofa OX=9823 GN=CCAR2 PE=1 SV=2	PIG	16
367	28.71	28.76	71.59	69.57	69.28	tr|S7PQR5|S7PQR5_MYOBR	Guanine nucleotide-binding protein G(I)/G(S)/G(T) subunit beta-1 OS=Myotis brandtii OX=109478 GN=D623_10009603 PE=4 SV=1	MYOBR	27
368	28.61	30.21	31.21	28.52	27.35	tr|F1S232|F1S232_PIG	4-trimethylaminobutyraldehyde dehydrogenase OS=Sus scrofa OX=9823 GN=ALDH9A1 PE=1 SV=3	PIG	18
369	28.6	28.71	26.22	23.74	20.88	tr|W5QEG5|W5QEG5_SHEEP	SPT16 homolog, facilitates chromatin remodeling subunit OS=Ovis aries OX=9940 GN=SUPT16H PE=4 SV=1	SHEEP	16
370	28.55	28.63	36.87	32.12	28.15	tr|W5Q5C7|W5Q5C7_SHEEP	Catenin alpha 1 OS=Ovis aries OX=9940 GN=CTNNA1 PE=4 SV=1	SHEEP	18
371	28.51	29	86.96	85.77	78.26	tr|A0A287ADH9|A0A287ADH9_PIG	Chloride intracellular channel protein OS=Sus scrofa OX=9823 GN=CLIC4 PE=1 SV=1	PIG	22
372	28.49	28.5	73.38	70.65	70.31	tr|K7GP28|K7GP28_PIG	Hydroxysteroid 17-beta dehydrogenase 10 OS=Sus scrofa OX=9823 GN=HSD17B10 PE=1 SV=1	PIG	16
373	28.46	30.07	52.85	52.85	50.95	tr|F1S2B6|F1S2B6_PIG	Biglycan OS=Sus scrofa OX=9823 GN=BGN PE=1 SV=2	PIG	17
374	28.09	28.15	18.52	17.34	16.55	tr|A0A287BPH8|A0A287BPH8_PIG	FLII, actin remodeling protein OS=Sus scrofa OX=9823 GN=FLII PE=4 SV=1	PIG	16
375	28.09	28.14	88.46	80	80	tr|F1RXC2|F1RXC2_PIG	Carbonic anhydrase 2 OS=Sus scrofa OX=9823 GN=CA2 PE=1 SV=2	PIG	39
376	27.99	28	47.56	45.6	41.69	tr|I3LK71|I3LK71_PIG	Uncharacterized protein OS=Sus scrofa OX=9823 GN=HNRNPC PE=1 SV=2	PIG	17
377	27.88	27.9	45.5	42.26	37.41	tr|S9Y8Z2|S9Y8Z2_CAMFR	Uncharacterized protein OS=Camelus ferus OX=419612 GN=CB1_000519014 PE=3 SV=1	CAMFR	15
378	27.81	27.87	44.32	39.35	31.1	tr|F1RZN7|F1RZN7_PIG	Uncharacterized protein OS=Sus scrofa OX=9823 GN=KLKB1 PE=1 SV=3	PIG	16
379	27.73	28.11	18.98	15.18	12.59	tr|F1S3H9|F1S3H9_PIG	Uncharacterized protein OS=Sus scrofa OX=9823 GN=LOC100517145 PE=1 SV=3	PIG	16
380	27.67	27.77	16.8	15.56	13.13	tr|F1SNQ1|F1SNQ1_PIG	Tight junction protein 1 OS=Sus scrofa OX=9823 GN=TJP1 PE=1 SV=3	PIG	15
381	27.61	49.23	57.26	52.65	47.69	tr|F1SB42|F1SB42_PIG	Ezrin OS=Sus scrofa OX=9823 GN=EZR PE=1 SV=2	PIG	32
382	27.5	27.53	41.62	40.4	38.79	tr|F1RKY2|F1RKY2_PIG	Serpin family D member 1 OS=Sus scrofa OX=9823 GN=SERPIND1 PE=1 SV=1	PIG	19
383	27.4	29.47	25.61	21.11	20.47	tr|B9TSR5|B9TSR5_PIG	Valyl-tRNA synthetase OS=Sus scrofa OX=9823 GN=VARS PE=2 SV=1	PIG	17
384	27.37	27.45	33.36	25.48	14.78	tr|U3KNR1|U3KNR1_RABIT	Ubiquitin specific peptidase 7 OS=Oryctolagus cuniculus OX=9986 GN=USP7 PE=3 SV=1	RABIT	12
385	27.2	27.22	55.45	47.77	45.3	tr|G1QMX1|G1QMX1_NOMLE	Uncharacterized protein OS=Nomascus leucogenys OX=61853 GN=SEPT7 PE=3 SV=2	NOMLE	14
386	27.18	27.18	43.41	39.96	36.92	tr|C0LZL1|C0LZL1_PIG	Fascin OS=Sus scrofa OX=9823 GN=FSCN1 PE=3 SV=1	PIG	14
387	27.15	27.23	48.05	45.16	39.05	tr|H2QG92|H2QG92_PANTR	Heterogeneous nuclear ribonucleoprotein L OS=Pan troglodytes OX=9598 GN=HNRNPL PE=2 SV=1	PANTR	14
388	27.12	27.13	36.59	36.59	36.41	tr|A0A287B9B3|A0A287B9B3_PIG	Serpin family F member 2 OS=Sus scrofa OX=9823 GN=SERPINF2 PE=1 SV=1	PIG	15
389	27.08	27.34	51.56	46.97	35.96	tr|A0A287AMZ2|A0A287AMZ2_PIG	T-complex protein 1 subunit gamma OS=Sus scrofa OX=9823 GN=CCT3 PE=1 SV=1	PIG	16
390	27	27.02	46.88	44.06	38.43	tr|F1SIX3|F1SIX3_PIG	UTP--glucose-1-phosphate uridylyltransferase OS=Sus scrofa OX=9823 GN=UGP2 PE=1 SV=3	PIG	16
391	26.96	26.99	68.36	61.35	59.42	tr|F1RG16|F1RG16_PIG	Uncharacterized protein OS=Sus scrofa OX=9823 GN=HNRNPF PE=1 SV=1	PIG	22
392	26.94	27.01	73.61	68.98	65.74	tr|A0A286ZW70|A0A286ZW70_PIG	Peptidyl-prolyl cis-trans isomerase OS=Sus scrofa OX=9823 GN=PPIB PE=1 SV=1	PIG	34
393	26.94	26.98	72.08	66.78	63.25	tr|F1SKY2|F1SKY2_PIG	Uncharacterized protein OS=Sus scrofa OX=9823 GN=NIT2 PE=1 SV=3	PIG	16
394	26.89	248.83	52.03	47.41	43.72	tr|A0A287B9W3|A0A287B9W3_PIG	Dynein cytoplasmic 1 heavy chain 1 OS=Sus scrofa OX=9823 GN=DYNC1H1 PE=1 SV=1	PIG	136
395	26.84	26.9	26.12	23.17	17.49	tr|A0A287A1G6|A0A287A1G6_PIG	Uncharacterized protein OS=Sus scrofa OX=9823 GN=HK1 PE=1 SV=1	PIG	14
396	26.77	26.9	53.88	52.77	47.45	tr|Q8BUP7|Q8BUP7_MOUSE	Uncharacterized protein OS=Mus musculus OX=10090 GN=Psmc3 PE=2 SV=1	MOUSE	17
397	26.7	26.73	27.16	27.16	22.73	tr|F1SLU6|F1SLU6_PIG	Ubiquitinyl hydrolase 1 OS=Sus scrofa OX=9823 GN=USP5 PE=1 SV=3	PIG	14
398	26.61	26.66	19.67	18.29	16.02	tr|I3LKK0|I3LKK0_PIG	Isoleucyl-tRNA synthetase OS=Sus scrofa OX=9823 GN=IARS PE=1 SV=2	PIG	15
399	26.58	28.75	69.25	67.59	59.56	tr|A0A287B2H7|A0A287B2H7_PIG	L-lactate dehydrogenase OS=Sus scrofa OX=9823 GN=LDHA PE=1 SV=1	PIG	22
400	26.54	26.6	28.11	26.38	18.86	tr|M3Z3L6|M3Z3L6_MUSPF	Calcium voltage-gated channel auxiliary subunit alpha2delta 1 OS=Mustela putorius furo OX=9669 GN=CACNA2D1 PE=4 SV=1	MUSPF	15
401	26.53	26.6	58.48	54.85	53.94	tr|W5PNV2|W5PNV2_SHEEP	Serine/threonine-protein phosphatase OS=Ovis aries OX=9940 GN=PPP1CA PE=3 SV=1	SHEEP	17
402	26.52	26.56	12.48	9.396	7.797	tr|A0A091DQ91|A0A091DQ91_FUKDA	Eukaryotic translation initiation factor 4 gamma 1 OS=Fukomys damarensis OX=885580 GN=H920_05395 PE=4 SV=1	FUKDA	15
403	26.47	26.51	64.52	61.69	46.37	tr|U3DHN9|U3DHN9_CALJA	Serine/arginine-rich splicing factor 1 isoform 1 OS=Callithrix jacchus OX=9483 GN=SRSF1 PE=2 SV=1	CALJA	14
404	26.41	26.44	23.89	21.77	18.02	tr|W5PT14|W5PT14_SHEEP	Importin 7 OS=Ovis aries OX=9940 GN=IPO7 PE=4 SV=1	SHEEP	13
405	26.4	26.47	49.56	37.56	33.78	tr|F1SGF1|F1SGF1_PIG	Proteasome 26S subunit, non-ATPase 6 OS=Sus scrofa OX=9823 GN=PSMD6 PE=1 SV=3	PIG	16
406	26.4	26.46	51.22	45.12	37.4	tr|A0A287B5W2|A0A287B5W2_PIG	Uncharacterized protein OS=Sus scrofa OX=9823 GN=LOC100302368 PE=3 SV=1	PIG	112
407	26.33	26.47	71.72	61.03	48.62	tr|A0A287AA21|A0A287AA21_PIG	Uncharacterized protein OS=Sus scrofa OX=9823 GN=ECHS1 PE=1 SV=1	PIG	23
408	26.29	26.36	29.23	28.48	26.98	tr|K7GRN9|K7GRN9_PIG	Uncharacterized protein OS=Sus scrofa OX=9823 GN=FAM129A PE=1 SV=2	PIG	14
409	26.29	26.35	28.82	27.08	25	tr|F1SHW1|F1SHW1_PIG	Extended synaptotagmin 2 OS=Sus scrofa OX=9823 GN=ESYT2 PE=1 SV=3	PIG	14
410	26.28	26.35	88.07	72.48	64.68	tr|M3WNB7|M3WNB7_FELCA	Transgelin OS=Felis catus OX=9685 GN=TAGLN2 PE=3 SV=2	FELCA	25
411	26.25	26.32	73.86	73.86	70.95	sp|Q9N1F5|GSTO1_PIG	Glutathione S-transferase omega-1 OS=Sus scrofa OX=9823 GN=GSTO1 PE=1 SV=2	PIG	14
412	26.21	32.09	41.1	39.18	31.92	tr|I3LFQ5|I3LFQ5_PIG	6-phosphofructokinase OS=Sus scrofa OX=9823 GN=PFKL PE=1 SV=2	PIG	18
413	26.12	26.2	30.22	23.68	20.04	tr|M3YNP9|M3YNP9_MUSPF	Kinesin-like protein OS=Mustela putorius furo OX=9669 GN=KIF5B PE=3 SV=1	MUSPF	14
414	26.08	26.15	70.96	70.96	63.29	tr|F1SFI7|F1SFI7_PIG	Alpha-2-HS-glycoprotein OS=Sus scrofa OX=9823 GN=AHSG PE=1 SV=3	PIG	31
415	26.08	26.09	12.49	11.26	11.26	tr|A0A287B600|A0A287B600_PIG	Synemin OS=Sus scrofa OX=9823 GN=SYNM PE=1 SV=1	PIG	13
416	26.04	26.16	39.58	35.95	35.95	tr|G3HDT6|G3HDT6_CRIGR	Histone H2A type 1 OS=Cricetulus griseus OX=10029 GN=I79_008702 PE=3 SV=1	CRIGR	32
417	26.04	26.16	18.99	16.61	13.12	tr|I3LHL6|I3LHL6_PIG	Fibulin 2 OS=Sus scrofa OX=9823 GN=FBLN2 PE=1 SV=2	PIG	14
418	26.02	26.17	21.89	19.72	15.81	tr|F1SMF6|F1SMF6_PIG	Integrin subunit alpha 1 OS=Sus scrofa OX=9823 GN=ITGA1 PE=1 SV=3	PIG	15
419	25.97	26.04	53.9	51.52	45.67	tr|A0A1S3WTZ6|A0A1S3WTZ6_ERIEU	spliceosome RNA helicase DDX39B isoform X1 OS=Erinaceus europaeus OX=9365 GN=DDX39B PE=4 SV=1	ERIEU	20
420	25.89	26.01	20.14	16.65	15.86	tr|A0A287AUH9|A0A287AUH9_PIG	Synaptopodin 2 OS=Sus scrofa OX=9823 GN=SYNPO2 PE=1 SV=1	PIG	14
421	25.79	25.89	37.29	33.46	27.97	tr|F1SMJ6|F1SMJ6_PIG	Uncharacterized protein OS=Sus scrofa OX=9823 GN=C9 PE=1 SV=3	PIG	14
422	25.72	25.81	82.9	77.2	76.68	tr|Q4VAE6|Q4VAE6_MOUSE	Ras family member A OS=Mus musculus OX=10090 GN=Rhoa PE=1 SV=1	MOUSE	18
423	25.68	25.75	27.14	26.05	21.71	tr|Q59F66|Q59F66_HUMAN	DEAD box polypeptide 17 isoform p82 variant (Fragment) OS=Homo sapiens OX=9606 PE=2 SV=1	HUMAN	15
424	25.65	25.74	63.69	63.69	55.62	tr|I3LS60|I3LS60_PIG	ATP-dependent (S)-NAD(P)H-hydrate dehydratase OS=Sus scrofa OX=9823 GN=CARKD PE=1 SV=2	PIG	13
425	25.5	25.62	71.35	69.38	63.76	tr|W5QE14|W5QE14_SHEEP	Uncharacterized protein OS=Ovis aries OX=9940 GN=PCBP1 PE=4 SV=1	SHEEP	18
426	25.49	25.57	54.74	52.42	40.63	tr|F1RG45|F1RG45_PIG	Angiotensinogen OS=Sus scrofa OX=9823 GN=AGT PE=1 SV=3	PIG	15
427	25.46	25.62	68.15	68.15	60.48	tr|A0A287AT18|A0A287AT18_PIG	Proteasome subunit alpha type OS=Sus scrofa OX=9823 GN=PSMA7 PE=1 SV=1	PIG	18
428	25.41	30.52	70.2	64.08	56.73	tr|M3YP97|M3YP97_MUSPF	Tyrosine 3-monooxygenase/tryptophan 5-monooxygenase activation protein theta OS=Mustela putorius furo OX=9669 GN=YWHAQ PE=3 SV=1	MUSPF	32
429	25.38	27.72	77.09	72.91	67.04	tr|A0A1S3AK70|A0A1S3AK70_ERIEU	Mitogen-activated protein kinase OS=Erinaceus europaeus OX=9365 GN=MAPK1 PE=3 SV=1	ERIEU	18
430	25.33	27.4	61.45	58.1	58.1	tr|W5Q831|W5Q831_SHEEP	Destrin, actin depolymerizing factor OS=Ovis aries OX=9940 GN=DSTN PE=3 SV=1	SHEEP	17
431	25.32	25.48	78.66	75.31	61.92	tr|F1SUW3|F1SUW3_PIG	EF-hand domain family member D2 OS=Sus scrofa OX=9823 GN=EFHD2 PE=1 SV=1	PIG	13
432	25.27	25.45	71.66	66.56	62.74	sp|P00348|HCDH_PIG	Hydroxyacyl-coenzyme A dehydrogenase, mitochondrial OS=Sus scrofa OX=9823 GN=HADH PE=1 SV=2	PIG	21
433	25.25	25.29	26.97	24.63	21.96	tr|F1SJY6|F1SJY6_PIG	Catenin delta 1 OS=Sus scrofa OX=9823 GN=CTNND1 PE=1 SV=3	PIG	13
434	25.18	25.33	66.44	64.41	56.95	tr|Q6Y0X5|Q6Y0X5_PIG	Sulfotransferase OS=Sus scrofa OX=9823 PE=2 SV=1	PIG	16
435	25.17	25.29	26.25	21.7	18.87	tr|F1RP44|F1RP44_PIG	Uncharacterized protein OS=Sus scrofa OX=9823 GN=IPO5 PE=1 SV=2	PIG	15
436	25.16	40.66	56	54.11	42.32	tr|F7H312|F7H312_MACMU	Keratin 14 OS=Macaca mulatta OX=9544 GN=KRT14 PE=3 SV=1	MACMU	23
437	25.14	25.33	43.51	43.51	33.13	tr|F1S0D9|F1S0D9_PIG	Aspartyl-tRNA synthetase OS=Sus scrofa OX=9823 GN=DARS PE=1 SV=1	PIG	14
438	25.12	25.41	16.14	14.27	13.54	tr|W5PFJ5|W5PFJ5_SHEEP	Structural maintenance of chromosomes protein OS=Ovis aries OX=9940 GN=SMC1A PE=3 SV=1	SHEEP	15
439	25.11	25.17	36.5	35.52	32.24	tr|K9J6K4|K9J6K4_PIG	Leukotriene A(4) hydrolase OS=Sus scrofa OX=9823 GN=LTA4H PE=2 SV=1	PIG	16
440	25.06	46.77	46.76	38.88	38.7	tr|H2Q5Z6|H2Q5Z6_PANTR	Uncharacterized protein OS=Pan troglodytes OX=9598 GN=KRT6A PE=3 SV=2	PANTR	31
441	24.98	33.58	37.21	31.84	26.6	tr|W5NY24|W5NY24_SHEEP	Catenin (cadherin-associated protein), beta 1, 88kDa OS=Ovis aries OX=9940 GN=CTNNB1 PE=4 SV=1	SHEEP	16
442	24.98	25.04	28.07	26.17	17.69	tr|K9J4W0|K9J4W0_PIG	Inter-alpha-trypsin inhibitor heavy chain H5 OS=Sus scrofa OX=9823 GN=ITIH5 PE=2 SV=1	PIG	13
443	24.96	25.03	91.26	89.81	84.47	tr|I3LQH7|I3LQH7_PIG	Biliverdin reductase B OS=Sus scrofa OX=9823 GN=BLVRB PE=1 SV=2	PIG	22
444	24.86	25	22.71	19.13	16.22	tr|A0A287AEN4|A0A287AEN4_PIG	Solute carrier family 12 member 2 OS=Sus scrofa OX=9823 GN=SLC12A2 PE=1 SV=1	PIG	14
445	24.86	24.96	52.21	47.35	38.94	tr|F1RFI1|F1RFI1_PIG	Elongation factor Tu OS=Sus scrofa OX=9823 GN=TUFM PE=1 SV=1	PIG	14
446	24.84	24.94	42.56	37.1	36.72	tr|I3L9J4|I3L9J4_PIG	Uncharacterized protein OS=Sus scrofa OX=9823 GN=CCT6A PE=1 SV=2	PIG	15
447	24.82	24.93	43.54	34.4	32.95	tr|L5K097|L5K097_PTEAL	Alpha-centractin OS=Pteropus alecto OX=9402 GN=PAL_GLEAN10014244 PE=3 SV=1	PTEAL	15
448	24.81	25.49	46.38	46.38	42.64	tr|C1PIG4|C1PIG4_PIG	cAMP-dependent protein kinase regulatory subunit type II alpha OS=Sus scrofa OX=9823 GN=PRKAR2A PE=1 SV=1	PIG	15
449	24.71	26.9	88.84	86.05	73.95	tr|W5P645|W5P645_SHEEP	RAB14, member RAS oncogene family OS=Ovis aries OX=9940 GN=RAB14 PE=4 SV=1	SHEEP	17
450	24.71	24.85	22.18	20.48	16.5	tr|F1SAY0|F1SAY0_PIG	Prostaglandin F2 receptor inhibitor OS=Sus scrofa OX=9823 GN=PTGFRN PE=1 SV=3	PIG	13
451	24.56	24.63	68.92	62.16	50	tr|Q9GJV4|Q9GJV4_PIG	Four and a half LIM domains 1 protein, isoform C OS=Sus scrofa OX=9823 GN=fhl1C PE=2 SV=1	PIG	16
452	24.54	25.22	46.45	42.89	38.07	tr|Q5SW83|Q5SW83_MOUSE	ARP2 actin-related protein 2 homolog (Yeast) OS=Mus musculus OX=10090 GN=Actr2 PE=1 SV=1	MOUSE	17
453	24.51	24.58	74.18	68.03	65.16	tr|G1L5Q6|G1L5Q6_AILME	RNA transcription, translation and transport factor OS=Ailuropoda melanoleuca OX=9646 GN=RTRAF PE=4 SV=1	AILME	14
454	24.49	24.53	62.93	55.44	55.44	tr|W5PG36|W5PG36_SHEEP	Voltage dependent anion channel 2 OS=Ovis aries OX=9940 GN=VDAC2 PE=4 SV=1	SHEEP	19
455	24.44	24.52	68.04	68.04	59.79	tr|Q4FZE6|Q4FZE6_MOUSE	40S ribosomal protein S7 OS=Mus musculus OX=10090 GN=Rps7 PE=2 SV=1	MOUSE	15
456	24.42	24.48	75.89	75.89	73.4	sp|Q9GJT2|ESTD_PIG	S-formylglutathione hydrolase OS=Sus scrofa OX=9823 GN=ESD PE=2 SV=1	PIG	16
457	24.37	24.4	19.04	18.22	16.74	tr|U3C9P2|U3C9P2_CALJA	Exportin-7 OS=Callithrix jacchus OX=9483 GN=XPO7 PE=2 SV=1	CALJA	13
458	24.3	24.34	63.43	61.22	57.62	tr|F1SIP0|F1SIP0_PIG	Septin 2 OS=Sus scrofa OX=9823 GN=SEPT2 PE=1 SV=3	PIG	21
459	24.25	24.23	65.9	65.9	57.47	tr|O98263|O98263_PIG	MHC class II OS=Sus scrofa OX=9823 GN=SLADQB PE=2 SV=1	PIG	16
460	24.23	24.38	7.951	5.795	4.672	tr|L5JYE2|L5JYE2_PTEAL	E3 ubiquitin-protein ligase HUWE1 OS=Pteropus alecto OX=9402 GN=PAL_GLEAN10002017 PE=4 SV=1	PTEAL	14
461	24.23	24.36	54.57	51.08	47.04	tr|F1RX12|F1RX12_PIG	GDP-mannose 4,6-dehydratase OS=Sus scrofa OX=9823 GN=GMDS PE=1 SV=3	PIG	13
462	24.23	24.29	57.32	57.32	57.32	tr|W5PC09|W5PC09_SHEEP	Proteasome subunit alpha type OS=Ovis aries OX=9940 GN=PSMA6 PE=3 SV=1	SHEEP	15
463	24.21	24.3	75.97	52.79	39.48	tr|H2Q775|H2Q775_PANTR	GTP-binding nuclear protein Ran OS=Pan troglodytes OX=9598 GN=RAN PE=3 SV=2	PANTR	15
464	24.14	24.21	58.37	58.37	52.94	tr|C0JPM4|C0JPM4_PIG	Tissue inhibitor of metalloproteases-2 OS=Sus scrofa OX=9823 GN=TIMP-2 PE=1 SV=1	PIG	16
465	24.12	24.26	17.3	15.24	10.65	tr|I3LNY6|I3LNY6_PIG	Nestin OS=Sus scrofa OX=9823 GN=NES PE=1 SV=2	PIG	13
466	24.11	24.16	38.23	38.23	36.2	tr|Q5MJE5|Q5MJE5_PIG	Cathepsin D protein (Fragment) OS=Sus scrofa OX=9823 PE=2 SV=1	PIG	15
467	24.07	24.13	36.42	30.38	28.87	tr|F1SM21|F1SM21_PIG	UDP-glucuronosyltransferase OS=Sus scrofa OX=9823 GN=UGT1A6 PE=1 SV=2	PIG	14
468	24.06	24.12	20.97	19.61	16.72	tr|F1SMF4|F1SMF4_PIG	Uncharacterized protein OS=Sus scrofa OX=9823 GN=ITGA2 PE=1 SV=3	PIG	14
469	23.97	24.01	47.65	46.98	42.28	tr|A0A0H5ANC0|A0A0H5ANC0_PIG	Osteoglycin/mimecan OS=Sus scrofa OX=9823 GN=OGN PE=1 SV=1	PIG	18
470	23.86	23.89	44.42	41.81	37.53	tr|D0G6X4|D0G6X4_PIG	Farnesyl diphosphate synthase OS=Sus scrofa OX=9823 GN=FDPS PE=1 SV=1	PIG	17
471	23.86	23.88	25.57	23.74	21.31	tr|K7GL05|K7GL05_PIG	Solute carrier family 44 member 1 OS=Sus scrofa OX=9823 GN=SLC44A1 PE=1 SV=1	PIG	12
472	23.84	23.97	70.57	67.56	51.17	tr|I3LQN4|I3LQN4_PIG	Uncharacterized protein OS=Sus scrofa OX=9823 GN=PHB2 PE=1 SV=1	PIG	15
473	23.8	25.66	79.5	77.41	74.48	tr|F1SGM3|F1SGM3_PIG	Proteasome activator complex subunit 2 OS=Sus scrofa OX=9823 GN=PSME2 PE=4 SV=3	PIG	25
474	23.8	23.87	18.86	17.43	13.86	tr|A0A287AHD3|A0A287AHD3_PIG	Echinoderm microtubule associated protein like 4 OS=Sus scrofa OX=9823 GN=EML4 PE=1 SV=1	PIG	12
475	23.78	23.86	58.28	54.91	48.77	tr|D3K5N7|D3K5N7_PIG	ELAV-like protein OS=Sus scrofa OX=9823 GN=ELAVL1 PE=1 SV=1	PIG	18
476	23.73	23.78	64.02	57.58	48.11	tr|A0A286ZNN4|A0A286ZNN4_PIG	Uncharacterized protein OS=Sus scrofa OX=9823 GN=NDUFS3 PE=1 SV=1	PIG	14
477	23.69	23.79	24.48	19.08	16.9	tr|U3DHZ4|U3DHZ4_CALJA	Dynamin-2 isoform 1 OS=Callithrix jacchus OX=9483 GN=DNM2 PE=2 SV=1	CALJA	13
478	23.68	23.73	34.25	30	27.26	tr|F1SNX8|F1SNX8_PIG	Sad1 and UNC84 domain containing 2 OS=Sus scrofa OX=9823 GN=SUN2 PE=1 SV=3	PIG	14
479	23.56	23.62	59.73	56.71	51.68	tr|A0A287AXS7|A0A287AXS7_PIG	ADP/ATP translocase 3 OS=Sus scrofa OX=9823 GN=SLC25A6 PE=3 SV=1	PIG	17
480	23.54	23.58	61.33	61.33	61.33	tr|W5P0V5|W5P0V5_SHEEP	RAB11B, member RAS oncogene family OS=Ovis aries OX=9940 GN=RAB11B PE=4 SV=1	SHEEP	15
481	23.51	23.6	8.824	8.187	6.531	tr|Q9GM99|Q9GM99_PIG	Huntingtin OS=Sus scrofa OX=9823 PE=2 SV=1	PIG	14
482	23.51	23.53	64.68	61.19	61.19	tr|F1SC80|F1SC80_PIG	Retinol-binding protein OS=Sus scrofa OX=9823 GN=RBP4 PE=3 SV=1	PIG	19
483	23.47	23.52	29.82	25.24	21.46	tr|F1S682|F1S682_PIG	Sulfhydryl oxidase OS=Sus scrofa OX=9823 GN=QSOX1 PE=1 SV=2	PIG	14
484	23.45	25.81	74.09	74.09	68.83	tr|A0A287A7Q5|A0A287A7Q5_PIG	Chloride intracellular channel protein OS=Sus scrofa OX=9823 GN=CLIC2 PE=1 SV=1	PIG	14
485	23.37	23.42	62.47	57.48	57.48	tr|I3LPB5|I3LPB5_PIG	Creatine kinase B-type OS=Sus scrofa OX=9823 GN=CKB PE=3 SV=2	PIG	16
486	23.3	23.56	34.13	33.91	29.37	tr|W5PSP7|W5PSP7_SHEEP	RuvB-like helicase OS=Ovis aries OX=9940 GN=RUVBL2 PE=3 SV=1	SHEEP	12
487	23.26	27.27	40.12	33.97	32.44	tr|B2ZF47|B2ZF47_PIG	Mitochondrial aldehyde dehydrogenase 2 OS=Sus scrofa OX=9823 GN=ALDH2 PE=2 SV=1	PIG	14
488	23.23	25.33	19.46	18.82	17.1	tr|F1RL75|F1RL75_PIG	Platelet-derived growth factor receptor beta OS=Sus scrofa OX=9823 GN=PDGFRB PE=1 SV=3	PIG	14
489	23.2	23.27	64.77	60.4	60.4	tr|A0A287A9I8|A0A287A9I8_PIG	ATP synthase subunit gamma OS=Sus scrofa OX=9823 GN=ATP5C1 PE=3 SV=1	PIG	14
490	23.19	23.33	64.67	62.46	51.74	tr|F1RM45|F1RM45_PIG	Apolipoprotein E OS=Sus scrofa OX=9823 GN=APOE PE=1 SV=1	PIG	14
491	23.17	23.19	39.18	37.88	36.58	tr|F1RQ75|F1RQ75_PIG	Coagulation factor IX OS=Sus scrofa OX=9823 GN=F9 PE=1 SV=3	PIG	12
492	23.15	25.19	32.83	30.12	23.49	tr|F1SP18|F1SP18_PIG	Threonyl-tRNA synthetase OS=Sus scrofa OX=9823 GN=TARS PE=1 SV=3	PIG	14
493	23.09	23.16	71.13	71.13	62.89	sp|Q95250|PGRC1_PIG	Membrane-associated progesterone receptor component 1 OS=Sus scrofa OX=9823 GN=PGRMC1 PE=1 SV=3	PIG	13
494	23	29.03	31.67	31.67	27.29	tr|F1S2E2|F1S2E2_PIG	Annexin OS=Sus scrofa OX=9823 GN=ANXA11 PE=1 SV=2	PIG	15
495	23	23.07	39.27	37.56	34.15	tr|W5Q3A5|W5Q3A5_SHEEP	Platelet-activating factor acetylhydrolase IB subunit alpha OS=Ovis aries OX=9940 GN=PAFAH1B1 PE=3 SV=1	SHEEP	12
496	22.98	22.98	36.68	30.57	27.51	tr|I3L638|I3L638_PIG	Vitronectin OS=Sus scrofa OX=9823 GN=VTN PE=1 SV=2	PIG	14
497	22.91	22.95	56.47	52.94	50.2	sp|Q6UAQ8|ETFB_PIG	Electron transfer flavoprotein subunit beta OS=Sus scrofa OX=9823 GN=ETFB PE=1 SV=3	PIG	12
498	22.88	22.95	71.8	69.55	60.53	tr|A0A286ZKH3|A0A286ZKH3_PIG	Uncharacterized protein OS=Sus scrofa OX=9823 GN=SPR PE=1 SV=1	PIG	15
499	22.88	22.93	34.29	34.29	32.74	tr|A0A2C9F385|A0A2C9F385_PIG	Epoxide hydrolase OS=Sus scrofa OX=9823 GN=EPHX1 PE=3 SV=1	PIG	14
500	22.84	23.08	39.62	38.45	30.99	tr|A0A1W2PNV4|A0A1W2PNV4_HUMAN	Uncharacterized protein OS=Homo sapiens OX=9606 PE=4 SV=1	HUMAN	14
501	22.84	22.91	36.76	34.77	29.19	tr|I3L677|I3L677_PIG	Glucose-6-phosphate 1-dehydrogenase OS=Sus scrofa OX=9823 GN=G6PD PE=1 SV=2	PIG	13
502	22.78	22.86	62.38	60.4	56.44	tr|F1SRC8|F1SRC8_PIG	C-type lectin domain family 3 member B OS=Sus scrofa OX=9823 GN=CLEC3B PE=1 SV=1	PIG	17
503	22.69	22.72	23.74	19.68	18.29	tr|A0SEH0|A0SEH0_PIG	Complement component C6 OS=Sus scrofa OX=9823 PE=2 SV=1	PIG	12
504	22.68	24.42	87.32	86.83	73.17	tr|Q3UB66|Q3UB66_MOUSE	Uncharacterized protein OS=Mus musculus OX=10090 GN=Rab1a PE=2 SV=1	MOUSE	16
505	22.66	22.71	64.75	64.75	55.59	tr|I3LJJ4|I3LJJ4_PIG	Enoyl-CoA hydratase 1 OS=Sus scrofa OX=9823 GN=ECH1 PE=1 SV=2	PIG	12
506	22.65	22.72	15.3	14.45	10.79	tr|I3LDA4|I3LDA4_PIG	Peroxidasin OS=Sus scrofa OX=9823 GN=PXDN PE=1 SV=2	PIG	12
507	22.64	22.7	70.56	70.56	67.53	tr|I3LLY4|I3LLY4_PIG	N-ribosyldihydronicotinamide:quinone reductase 2 OS=Sus scrofa OX=9823 GN=NQO2 PE=1 SV=2	PIG	13
508	22.59	22.74	28.02	24.04	19.06	tr|K7GP99|K7GP99_PIG	Interleukin enhancer binding factor 3 OS=Sus scrofa OX=9823 GN=ILF3 PE=1 SV=2	PIG	12
509	22.52	22.58	29.54	28.18	25.13	tr|F1S788|F1S788_PIG	Uncharacterized protein OS=Sus scrofa OX=9823 GN=C8A PE=1 SV=3	PIG	12
510	22.51	22.53	21.1	19.21	18.26	tr|F1SR53|F1SR53_PIG	Integrin subunit alpha 5 OS=Sus scrofa OX=9823 GN=ITGA5 PE=1 SV=3	PIG	12
511	22.5	22.62	56.91	56.91	45.12	tr|F1S2A8|F1S2A8_PIG	B-cell receptor associated protein 31 OS=Sus scrofa OX=9823 GN=BCAP31 PE=1 SV=2	PIG	12
512	22.49	22.55	89.47	89.47	89.47	sp|Q2EN76|NDKB_PIG	Nucleoside diphosphate kinase B OS=Sus scrofa OX=9823 GN=NME2 PE=2 SV=1	PIG	14
513	22.48	22.58	46.55	39.01	33.84	tr|A0A0B8S099|A0A0B8S099_PIG	Citrate synthase OS=Sus scrofa domesticus OX=9825 GN=CS PE=3 SV=1	PIG	13
514	22.46	22.52	31.5	30.67	25.72	tr|A0A287BLV7|A0A287BLV7_PIG	NADH:ubiquinone oxidoreductase core subunit S1 OS=Sus scrofa OX=9823 GN=NDUFS1 PE=1 SV=1	PIG	12
515	22.41	22.52	26.07	25.04	20.59	tr|A0A287A6Q0|A0A287A6Q0_PIG	Protein S (alpha) OS=Sus scrofa OX=9823 GN=PROS1 PE=1 SV=1	PIG	11
516	22.39	22.43	66.12	66.12	55.92	tr|F1RUH7|F1RUH7_PIG	Uncharacterized protein OS=Sus scrofa OX=9823 GN=TPMT PE=1 SV=2	PIG	11
517	22.35	22.35	30.88	29.89	25.92	tr|F1SM61|F1SM61_PIG	Fibulin-1 OS=Sus scrofa OX=9823 GN=FBLN1 PE=1 SV=2	PIG	11
518	22.33	23.15	57.73	50.72	40.1	tr|I3LDC7|I3LDC7_PIG	Isocitrate dehydrogenase [NADP] OS=Sus scrofa OX=9823 GN=IDH1 PE=1 SV=2	NADP	15
519	22.3	22.38	45.89	45.89	40.51	tr|U3FQB7|U3FQB7_CALJA	Protein arginine N-methyltransferase 1 isoform 3 OS=Callithrix jacchus OX=9483 GN=PRMT1 PE=2 SV=1	CALJA	14
520	22.3	22.35	74.67	74.67	70.67	sp|P50390|TTHY_PIG	Transthyretin OS=Sus scrofa OX=9823 GN=TTR PE=1 SV=1	PIG	16
521	22.29	22.34	32.64	32.64	28.87	tr|F1RYT3|F1RYT3_PIG	Uncharacterized protein OS=Sus scrofa OX=9823 GN=SCARB2 PE=1 SV=1	PIG	11
522	22.28	22.37	43.07	39.09	31.12	tr|F1RX00|F1RX00_PIG	Amine oxidase OS=Sus scrofa OX=9823 GN=MAOA PE=1 SV=2	PIG	12
523	22.28	22.31	48.53	48.53	46.67	tr|A0PA01|A0PA01_PIG	Serine protease inhibitor 9 OS=Sus scrofa OX=9823 GN=PI-9 PE=1 SV=1	PIG	12
524	22.26	22.31	37.62	29.99	24.33	tr|Q56VQ1|Q56VQ1_PIG	2'-5' oligoadenylate synthetase 2 OS=Sus scrofa OX=9823 GN=Oas2 PE=2 SV=1	PIG	11
525	22.25	22.29	63.72	63.72	60.47	tr|U6CVE5|U6CVE5_NEOVI	Vesicle-trafficking protein SEC22b OS=Neovison vison OX=452646 GN=SC22B PE=2 SV=1	NEOVI	12
526	22.22	22.29	35.38	34.87	29.49	tr|M3YGH1|M3YGH1_MUSPF	Caveolae associated protein 1 OS=Mustela putorius furo OX=9669 GN=CAVIN1 PE=4 SV=1	MUSPF	16
527	22.18	22.26	15.38	13.08	11.71	tr|F1SS26|F1SS26_PIG	Uncharacterized protein OS=Sus scrofa OX=9823 GN=THBS1 PE=1 SV=2	PIG	14
528	22.15	22.22	53.55	52.03	40.61	tr|W6FT33|W6FT33_PANTA	Proliferation-associated 2G4 OS=Panthera tigris altaica OX=74533 GN=PA2G4 PE=2 SV=1	PANTA	13
529	22.14	22.22	85.37	81.1	70.12	tr|K4P1S5|K4P1S5_SHEEP	Peptidyl-prolyl cis-trans isomerase OS=Ovis aries OX=9940 GN=PPIA PE=2 SV=1	SHEEP	29
530	22.13	22.21	65.32	62.96	58.25	tr|F1SKL2|F1SKL2_PIG	Sulfurtransferase OS=Sus scrofa OX=9823 GN=TST PE=1 SV=1	PIG	15
531	22.02	24.38	57.3	42.88	34.75	tr|I3LR32|I3LR32_PIG	Uncharacterized protein OS=Sus scrofa OX=9823 GN=CCT5 PE=1 SV=2	PIG	15
532	22	22	83.66	83.66	83.66	tr|D9D839|D9D839_PIG	Superoxide dismutase [Cu-Zn] OS=Sus scrofa OX=9823 GN=SOD1 PE=2 SV=1	Cu-Zn	11
533	21.99	22.05	36.19	36.19	36.19	tr|F1SVA2|F1SVA2_PIG	Tubulointerstitial nephritis antigen like 1 OS=Sus scrofa OX=9823 GN=TINAGL1 PE=1 SV=2	PIG	14
534	21.98	22.03	55.28	54.93	47.89	tr|K9J6J2|K9J6J2_PIG	Erythrocyte band 7 integral membrane protein isoform a OS=Sus scrofa OX=9823 GN=STOM_tv1 PE=1 SV=1	PIG	14
535	21.95	22.03	87.5	86.06	85.58	tr|M3V836|M3V836_PIG	Glutathione S-transferase pi 1 OS=Sus scrofa OX=9823 GN=GSTP1 PE=1 SV=1	PIG	32
536	21.92	22.02	17.85	17.25	15.08	tr|F1RIW3|F1RIW3_PIG	Palladin, cytoskeletal associated protein OS=Sus scrofa OX=9823 GN=PALLD PE=1 SV=2	PIG	14
537	21.9	21.97	41.22	35.6	29.04	tr|W5PLB9|W5PLB9_SHEEP	Proteasome 26S subunit, non-ATPase 11 OS=Ovis aries OX=9940 GN=PSMD11 PE=4 SV=1	SHEEP	11
538	21.87	21.97	16.81	15.58	13.67	tr|F1RRW5|F1RRW5_PIG	Angiotensin-converting enzyme OS=Sus scrofa OX=9823 GN=ACE PE=1 SV=3	PIG	11
539	21.82	21.82	57.01	57.01	57.01	tr|W5PK27|W5PK27_SHEEP	Myosin light chain 6 OS=Ovis aries OX=9940 GN=MYL6 PE=4 SV=1	SHEEP	23
540	21.8	21.87	77.23	74.26	74.26	tr|A0SEH3|A0SEH3_PIG	Complement component C8G OS=Sus scrofa OX=9823 GN=C8G PE=1 SV=1	PIG	13
541	21.75	22.03	21.84	21.2	17.19	tr|Q1W0S8|Q1W0S8_PIG	AE binding protein (Fragment) OS=Sus scrofa OX=9823 GN=AEBP1 PE=2 SV=1	PIG	12
542	21.73	21.81	37.12	37.12	33.64	tr|B2CZF8|B2CZF8_PIG	Milk fat globule-EGF factor 8 protein OS=Sus scrofa OX=9823 PE=2 SV=1	PIG	13
543	21.66	21.74	19.4	19.4	17.77	tr|B5B2Z3|B5B2Z3_PIG	Alpha v integrin subunit OS=Sus scrofa OX=9823 GN=ITGAV PE=2 SV=1	PIG	14
544	21.65	21.76	23.97	22.7	18.01	tr|M3Y523|M3Y523_MUSPF	STT3A, catalytic subunit of the oligosaccharyltransferase complex OS=Mustela putorius furo OX=9669 GN=STT3A PE=4 SV=1	MUSPF	11
545	21.62	21.92	45.03	36.02	36.02	tr|A0A286ZIG4|A0A286ZIG4_PIG	Pyridoxal kinase OS=Sus scrofa OX=9823 GN=PDXK PE=1 SV=1	PIG	15
546	21.55	21.61	80	80	71.11	tr|F1S6K5|F1S6K5_PIG	Adenine phosphoribosyltransferase OS=Sus scrofa OX=9823 GN=APRT PE=3 SV=1	PIG	11
547	21.54	21.57	59.32	53.56	53.56	tr|S7N797|S7N797_MYOBR	40S ribosomal protein SA OS=Myotis brandtii OX=109478 GN=RPSA PE=3 SV=1	MYOBR	16
548	21.52	38.73	61.54	59.95	57.56	tr|F1SR05|F1SR05_PIG	L-lactate dehydrogenase OS=Sus scrofa OX=9823 GN=LDHB PE=3 SV=3	PIG	40
549	21.5	21.56	53.37	46.63	46.63	tr|G3GXY4|G3GXY4_CRIGR	Regulation of nuclear pre-mRNA domain-containing protein 1B OS=Cricetulus griseus OX=10029 GN=I79_002629 PE=4 SV=1	CRIGR	11
550	21.48	21.55	39.71	39.71	27.9	tr|F1SJW8|F1SJW8_PIG	Uncharacterized protein OS=Sus scrofa OX=9823 GN=SERPING1 PE=1 SV=1	PIG	15
551	21.45	21.6	41.9	38.48	35.43	tr|F1RKM1|F1RKM1_PIG	Aldehyde dehydrogenase 7 family member A1 OS=Sus scrofa OX=9823 GN=ALDH7A1 PE=1 SV=3	PIG	14
552	21.43	21.5	74.07	73.46	73.46	tr|F1RQP0|F1RQP0_PIG	Uncharacterized protein OS=Sus scrofa OX=9823 GN=PRDX5 PE=1 SV=2	PIG	14
553	21.41	21.51	81.17	67.53	45.45	tr|F1S7E0|F1S7E0_PIG	Coatomer subunit epsilon OS=Sus scrofa OX=9823 GN=COPE PE=1 SV=1	PIG	11
554	21.4	21.44	33.12	31.81	30.28	tr|I3LRJ4|I3LRJ4_PIG	Vitamin K-dependent protein C OS=Sus scrofa OX=9823 GN=PROC PE=3 SV=1	PIG	11
555	21.39	21.44	26.55	24.59	20.66	tr|K9IVV3|K9IVV3_PIG	Transmembrane 9 superfamily member OS=Sus scrofa OX=9823 GN=TM9SF2 PE=1 SV=1	PIG	12
556	21.38	21.47	73.93	73.93	69.23	tr|A0A287AH85|A0A287AH85_PIG	Adenylate kinase 2, mitochondrial OS=Sus scrofa OX=9823 GN=AK2 PE=1 SV=1	PIG	13
557	21.38	21.44	66.34	66.02	56.63	tr|I3LSZ5|I3LSZ5_PIG	Uridine phosphorylase OS=Sus scrofa OX=9823 GN=UPP1 PE=1 SV=2	PIG	12
558	21.2	21.36	36.87	30.53	21.49	tr|H0WYT2|H0WYT2_OTOGA	Nuclear pore complex protein Nup93 OS=Otolemur garnettii OX=30611 GN=NUP93 PE=3 SV=1	OTOGA	13
559	21.16	21.25	48.66	45.7	43.03	sp|P04366|AMBP_PIG	Protein AMBP (Fragment) OS=Sus scrofa OX=9823 GN=AMBP PE=1 SV=2	PIG	16
560	21.15	21.18	77.33	66.67	57.33	tr|F1RIU1|F1RIU1_PIG	Uncharacterized protein OS=Sus scrofa OX=9823 GN=PSPH PE=1 SV=1	PIG	14
561	21.13	21.21	59.11	54.95	52.72	tr|A0A287AAP0|A0A287AAP0_PIG	Uncharacterized protein OS=Sus scrofa OX=9823 GN=LOC100522130 PE=1 SV=1	PIG	12
562	21.1	43.23	42.07	32.98	30.44	tr|F1RFI2|F1RFI2_PIG	AP complex subunit beta OS=Sus scrofa OX=9823 GN=AP1B1 PE=1 SV=3	PIG	22
563	21.08	21.14	75.94	67.92	64.62	tr|Q0PD65|Q0PD65_MOUSE	RAB2, member RAS oncogene family OS=Mus musculus OX=10090 GN=Rab2a PE=1 SV=1	MOUSE	16
564	21.06	21.23	23	18.4	12.24	tr|K7GT68|K7GT68_PIG	Integrin subunit alpha 6 OS=Sus scrofa OX=9823 GN=ITGA6 PE=1 SV=2	PIG	11
565	21.05	21.08	17.72	12.59	12.59	tr|F1S557|F1S557_PIG	Amylo-alpha-1, 6-glucosidase, 4-alpha-glucanotransferase OS=Sus scrofa OX=9823 GN=AGL PE=1 SV=2	PIG	12
566	21.04	21.12	76.68	76.17	73.06	tr|I3LL97|I3LL97_PIG	Cysteine and glycine rich protein 1 OS=Sus scrofa OX=9823 GN=CSRP1 PE=1 SV=1	PIG	19
567	20.95	21.1	17.05	15.12	13.77	tr|F1SIF8|F1SIF8_PIG	Nucleoporin 160 OS=Sus scrofa OX=9823 GN=NUP160 PE=1 SV=3	PIG	13
568	20.86	21.04	37.83	35.96	28.84	tr|F1RXA7|F1RXA7_PIG	Proteasome 26S subunit, non-ATPase 3 OS=Sus scrofa OX=9823 GN=PSMD3 PE=1 SV=3	PIG	12
569	20.85	20.92	46.02	34.47	33.01	tr|M3TYI1|M3TYI1_PIG	Phosphoglucomutase 2 OS=Sus scrofa OX=9823 GN=PGM2 PE=2 SV=1	PIG	13
570	20.84	20.88	64.22	64.22	57.34	tr|F1RHW4|F1RHW4_PIG	Related RAS viral (r-ras) oncogene homolog OS=Sus scrofa OX=9823 GN=RRAS PE=1 SV=1	PIG	12
571	20.77	20.83	23.26	23.26	20.41	tr|K9IWC7|K9IWC7_PIG	E3 ubiquitin/ISG15 ligase TRIM25 OS=Sus scrofa OX=9823 GN=TRIM25 PE=2 SV=1	PIG	11
572	20.74	20.75	34.06	34.06	32.32	tr|I3LR17|I3LR17_PIG	Coronin OS=Sus scrofa OX=9823 GN=CORO1A PE=1 SV=2	PIG	10
573	20.73	20.8	21.84	20.78	19.58	tr|A0A0B8RT86|A0A0B8RT86_PIG	Succinate dehydrogenase [ubiquinone] flavoprotein subunit, mitochondrial OS=Sus scrofa domesticus OX=9825 GN=SDHA PE=3 SV=1	PIG	11
574	20.69	20.81	40.49	38.94	34.07	tr|W5Q731|W5Q731_SHEEP	Integrin linked kinase OS=Ovis aries OX=9940 GN=ILK PE=4 SV=1	SHEEP	15
575	20.63	20.64	43.65	41.49	39.32	tr|I3LGI8|I3LGI8_PIG	Ficolin-2 OS=Sus scrofa OX=9823 GN=FCN2 PE=1 SV=2	PIG	12
576	20.61	20.7	26.68	22.52	17.96	tr|F1RYQ0|F1RYQ0_PIG	Prolyl endopeptidase OS=Sus scrofa OX=9823 GN=PREP PE=1 SV=3	PIG	12
577	20.54	20.65	44.94	44.94	39.48	tr|F1S0C1|F1S0C1_PIG	S-(hydroxymethyl)glutathione dehydrogenase OS=Sus scrofa OX=9823 GN=ADH5 PE=3 SV=2	PIG	13
578	20.51	20.57	35.23	32.49	26.03	tr|L8IFV9|L8IFV9_9CETA	Coatomer subunit delta (Fragment) OS=Bos mutus OX=72004 GN=M91_09730 PE=3 SV=1	9CETA	11
579	20.43	20.56	32.96	31.28	29.61	tr|G1TXI0|G1TXI0_RABIT	Peptidylprolyl isomerase OS=Oryctolagus cuniculus OX=9986 GN=FKBP11 PE=3 SV=2	RABIT	17
580	20.42	20.54	9.802	6.474	4.974	tr|T0NRZ1|T0NRZ1_CAMFR	Pre-mRNA-processing-splicing factor 8 OS=Camelus ferus OX=419612 GN=CB1_000765134 PE=4 SV=1	CAMFR	11
581	20.41	20.45	60.09	56.14	48.68	tr|A0A2C9F3A4|A0A2C9F3A4_PIG	UMP-CMP kinase OS=Sus scrofa OX=9823 GN=CMPK1 PE=3 SV=1	PIG	10
582	20.38	20.49	20.04	19.26	17.91	tr|F1S155|F1S155_PIG	SEC24 homolog D, COPII coat complex component OS=Sus scrofa OX=9823 GN=SEC24D PE=1 SV=3	PIG	13
583	20.31	55.31	70.06	69.85	66.67	tr|L8B0T2|L8B0T2_PIG	IgG heavy chain OS=Sus scrofa OX=9823 GN=IGHG PE=2 SV=1	PIG	140
584	20.3	20.35	48.63	48.09	44.81	tr|Q29014|Q29014_PIG	Alpha-1 acid glycoprotein (Fragment) OS=Sus scrofa OX=9823 PE=2 SV=1	PIG	12
585	20.25	24.93	32.07	28.69	25.04	tr|T2HWW6|T2HWW6_PIG	Interferon-induced GTP-binding protein MX2 OS=Sus scrofa OX=9823 GN=MX2 PE=2 SV=1	PIG	13
586	20.22	20.34	37.57	34.81	25.41	tr|A0A0B8RZ32|A0A0B8RZ32_PIG	Stress-induced phosphoprotein 1 OS=Sus scrofa domesticus OX=9825 GN=STIP1 PE=4 SV=1	PIG	12
587	20.19	20.26	34.77	34.77	30.45	tr|A0A287ARZ1|A0A287ARZ1_PIG	Thioredoxin domain containing 5 OS=Sus scrofa OX=9823 GN=TXNDC5 PE=1 SV=1	PIG	11
588	20.16	20.25	48.91	48.91	46.74	tr|W5NSD5|W5NSD5_SHEEP	RAP1B, member of RAS oncogene family OS=Ovis aries OX=9940 GN=RAP1B PE=4 SV=1	SHEEP	13
589	20.16	20.22	8.957	8.13	7.565	tr|Q95LC9|Q95LC9_PIG	Mannose-6-phosphate/insulin-like growth factor II receptor (Fragment) OS=Sus scrofa OX=9823 GN=m6p/igf2r PE=2 SV=1	PIG	11
590	20.16	20.19	74.58	71.19	63.28	tr|A0A286ZJQ9|A0A286ZJQ9_PIG	Caveolin OS=Sus scrofa OX=9823 GN=CAV1 PE=3 SV=1	PIG	13
591	20.11	213.54	58.01	54.17	49.67	tr|H2QAM8|H2QAM8_PANTR	Myosin heavy chain 11 OS=Pan troglodytes OX=9598 GN=MYH11 PE=3 SV=2	PANTR	170
592	20.03	20.14	47.27	47.27	41.82	tr|A0A287AGG3|A0A287AGG3_PIG	Proteasome subunit beta type OS=Sus scrofa OX=9823 GN=PSMB5 PE=1 SV=1	PIG	11
593	19.97	20.03	42.11	42.11	42.11	tr|Q8MHS8|Q8MHS8_PIG	MHC class II antigen (Fragment) OS=Sus scrofa OX=9823 GN=SLA-DRB PE=2 SV=2	PIG	12
594	19.93	19.98	25.93	25.93	19.44	tr|A0A287AM26|A0A287AM26_PIG	Arginyl aminopeptidase OS=Sus scrofa OX=9823 GN=RNPEP PE=1 SV=1	PIG	10
595	19.93	19.96	91.43	91.43	91.43	tr|L5JWP8|L5JWP8_PTEAL	Profilin OS=Pteropus alecto OX=9402 GN=PAL_GLEAN10010128 PE=3 SV=1	PTEAL	25
596	19.9	20.17	54.41	49.43	41	tr|F1RJM2|F1RJM2_PIG	Endoplasmic reticulum resident protein 29 OS=Sus scrofa OX=9823 GN=ERP29 PE=1 SV=2	PIG	11
597	19.87	19.91	46.84	42.05	38.78	tr|F1SKM0|F1SKM0_PIG	Ubiquinol-cytochrome c reductase core protein I OS=Sus scrofa OX=9823 GN=UQCRC1 PE=1 SV=2	PIG	10
598	19.74	19.83	49.43	49.43	49.43	tr|Q9N0Y9|Q9N0Y9_PIG	Ubiquitous tropomodulin U-Tmod OS=Sus scrofa OX=9823 GN=TMOD3 PE=1 SV=1	PIG	15
599	19.72	21.97	59.36	56.62	56.62	tr|F1S6G3|F1S6G3_PIG	RAB3B, member RAS oncogene family OS=Sus scrofa OX=9823 GN=RAB3B PE=4 SV=1	PIG	12
600	19.71	19.85	36.86	31.39	24.16	tr|F1SJE6|F1SJE6_PIG	Phosphoglucomutase 5 OS=Sus scrofa OX=9823 GN=PGM5 PE=1 SV=3	PIG	12
601	19.67	35.55	49.77	41.16	37.72	tr|U3F7A0|U3F7A0_CALJA	Plastin-3 isoform 1 OS=Callithrix jacchus OX=9483 GN=PLS3 PE=2 SV=1	CALJA	19
602	19.67	19.75	56.21	53.42	50.93	tr|D6BV38|D6BV38_PIG	L-gulonate 3-dehydrogenase OS=Sus scrofa OX=9823 GN=GulDH PE=2 SV=1	PIG	12
603	19.64	19.72	23.3	23.3	22.28	tr|Q6Q781|Q6Q781_PIG	Calpastatin OS=Sus scrofa OX=9823 GN=CAST PE=2 SV=1	PIG	12
604	19.62	19.66	28.31	26.47	22.28	tr|B2ZF49|B2ZF49_PIG	Hydroxyacyl-coenzyme A dehydrogenase/3-ketoacyl-coenzyme A thiolase/enoyl-coenzyme A hydratase alpha subunit OS=Sus scrofa OX=9823 GN=HADHA PE=2 SV=1	PIG	12
605	19.53	19.61	18.82	15.16	11.43	tr|A0A0E3MY68|A0A0E3MY68_PIG	Multi-drug resistance protein 1 transcript variant 2 OS=Sus scrofa OX=9823 GN=ABCB1 PE=2 SV=1	PIG	11
606	19.47	19.57	18.43	14.33	10.98	tr|S7MQF8|S7MQF8_MYOBR	RNA-binding protein 14 OS=Myotis brandtii OX=109478 GN=D623_10030784 PE=4 SV=1	MYOBR	10
607	19.47	19.5	50.16	50.16	50.16	tr|L9KY38|L9KY38_TUPCH	Myosin regulatory light polypeptide 9 OS=Tupaia chinensis OX=246437 GN=TREES_T100013877 PE=4 SV=1	TUPCH	14
608	19.38	20.22	26.66	23.28	22.5	tr|E7CR03|E7CR03_PIG	Signal transducer and activator of transcription OS=Sus scrofa OX=9823 GN=stat3 PE=2 SV=1	PIG	12
609	19.34	19.41	33.94	27.75	23.68	tr|F1RQ01|F1RQ01_PIG	Fermitin family member 3 OS=Sus scrofa OX=9823 GN=FERMT3 PE=1 SV=2	PIG	10
610	19.31	19.4	60.71	60	52.5	tr|A0A1A6GVN0|A0A1A6GVN0_NEOLE	Uncharacterized protein (Fragment) OS=Neotoma lepida OX=56216 GN=A6R68_01461 PE=4 SV=1	NEOLE	13
611	19.27	19.37	38.74	30.43	20.78	tr|A0A287AMM6|A0A287AMM6_PIG	MICOS complex subunit MIC60 OS=Sus scrofa OX=9823 GN=IMMT PE=1 SV=1	PIG	11
612	19.22	19.26	70.47	70.47	70.47	tr|A0A287BPW3|A0A287BPW3_PIG	Uncharacterized protein OS=Sus scrofa OX=9823 GN=LOC102159373 PE=3 SV=1	PIG	17
613	19.16	19.2	51.08	51.08	46.44	tr|F1RHE6|F1RHE6_PIG	Potassium channel tetramerization domain containing 12 OS=Sus scrofa OX=9823 GN=KCTD12 PE=1 SV=2	PIG	10
614	19.15	19.24	72.92	67.87	58.48	tr|F1RW98|F1RW98_PIG	Ras suppressor protein 1 OS=Sus scrofa OX=9823 GN=RSU1 PE=4 SV=3	PIG	18
615	19.1	24.34	68.75	66.54	61.76	tr|F1SQ01|F1SQ01_PIG	Peroxiredoxin 4 OS=Sus scrofa OX=9823 GN=PRDX4 PE=1 SV=1	PIG	16
616	19.09	19.1	47.58	40.53	40.53	tr|L5JSY0|L5JSY0_PTEAL	Ras-related protein Rab-21 OS=Pteropus alecto OX=9402 GN=PAL_GLEAN10022395 PE=4 SV=1	PTEAL	10
617	19.07	19.1	18.09	13.58	12.36	tr|A0A287BG93|A0A287BG93_PIG	Uncharacterized protein OS=Sus scrofa OX=9823 GN=LOC100626015 PE=1 SV=1	PIG	10
618	19.06	19.09	34.15	34.15	24.55	tr|F1SFH7|F1SFH7_PIG	LIM domain containing preferred translocation partner in lipoma OS=Sus scrofa OX=9823 GN=LPP PE=1 SV=3	PIG	10
619	19	19.04	64.4	64.4	62.83	tr|U3DLZ3|U3DLZ3_CALJA	Cell division control protein 42 homolog isoform 1 OS=Callithrix jacchus OX=9483 GN=CDC42 PE=2 SV=1	CALJA	13
620	18.98	19.05	48.71	43.91	43.91	tr|S9YHK7|S9YHK7_CAMFR	Ubiquitin thioesterase OS=Camelus ferus OX=419612 GN=CB1_000297011 PE=3 SV=1	CAMFR	10
621	18.98	19.05	28.67	25.64	22.61	tr|A0A091DZ69|A0A091DZ69_FUKDA	Rho GDP-dissociation inhibitor 1 OS=Fukomys damarensis OX=885580 GN=H920_02942 PE=4 SV=1	FUKDA	11
622	18.92	18.93	71.29	68.42	68.42	tr|A0A287A5T1|A0A287A5T1_PIG	Abhydrolase domain containing 14B OS=Sus scrofa OX=9823 GN=ABHD14B PE=1 SV=1	PIG	11
623	18.9	27.17	70.57	70.21	64.89	tr|W5P303|W5P303_SHEEP	14-3-3 protein beta/alpha OS=Ovis aries OX=9940 GN=YWHAB PE=3 SV=1	SHEEP	44
624	18.88	18.97	20.63	16.14	14.64	tr|S9XJ12|S9XJ12_CAMFR	Splicing factor 3b, subunit 1 isoform 1 isoform 12-like protein OS=Camelus ferus OX=419612 GN=CB1_000195005 PE=4 SV=1	CAMFR	12
625	18.87	18.92	36.04	34.85	33.47	tr|F6PLL2|F6PLL2_MACMU	RNA binding motif protein 39 OS=Macaca mulatta OX=9544 GN=RBM39 PE=4 SV=2	MACMU	12
626	18.83	18.91	54.79	51.14	46.12	tr|A0A286ZV95|A0A286ZV95_PIG	Transmembrane p24 trafficking protein 10 OS=Sus scrofa OX=9823 GN=TMED10 PE=1 SV=1	PIG	16
627	18.76	18.79	58.02	55.34	52.67	tr|F1RMM0|F1RMM0_PIG	Caveolae associated protein 3 OS=Sus scrofa OX=9823 GN=CAVIN3 PE=1 SV=2	PIG	11
628	18.75	18.78	37.53	34.88	31.57	tr|F1RPD2|F1RPD2_PIG	Ubiquinol-cytochrome c reductase core protein II OS=Sus scrofa OX=9823 GN=UQCRC2 PE=1 SV=3	PIG	11
629	18.73	18.83	44.86	34.11	28.27	tr|F4ZS17|F4ZS17_PIG	Interferon-inducible microtubular aggregate protein 44 OS=Sus scrofa OX=9823 GN=MATP44 PE=2 SV=1	PIG	10
630	18.71	19.04	33.4	31.98	30.77	tr|I3LIM2|I3LIM2_PIG	UDP-glucose 6-dehydrogenase OS=Sus scrofa OX=9823 GN=UGDH PE=1 SV=1	PIG	11
631	18.71	18.75	26.36	23.95	18.22	tr|H0VP03|H0VP03_CAVPO	Uncharacterized protein OS=Cavia porcellus OX=10141 GN=Ddx3x PE=3 SV=2	CAVPO	9
632	18.69	18.77	16.54	15.98	10.15	tr|W5P4Q1|W5P4Q1_SHEEP	Transportin 1 OS=Ovis aries OX=9940 GN=TNPO1 PE=4 SV=1	SHEEP	10
633	18.67	20.92	15.78	15.18	13.45	tr|F1SSE8|F1SSE8_PIG	Collagen type XV alpha 1 chain OS=Sus scrofa OX=9823 GN=COL15A1 PE=1 SV=3	PIG	12
634	18.67	18.76	69.15	58.71	55.72	tr|G1T4X8|G1T4X8_RABIT	Proteasome subunit beta type OS=Oryctolagus cuniculus OX=9986 GN=PSMB2 PE=3 SV=2	RABIT	10
635	18.6	28.1	76.84	76.84	70.88	tr|A0A287A5S7|A0A287A5S7_PIG	Dimethylarginine dimethylaminohydrolase 2 OS=Sus scrofa OX=9823 GN=DDAH2 PE=4 SV=1	PIG	18
636	18.6	18.64	16.03	15.08	13.99	tr|I3L7I0|I3L7I0_PIG	Prolyl 3-hydroxylase 1 OS=Sus scrofa OX=9823 GN=P3H1 PE=1 SV=2	PIG	9
637	18.58	18.59	53.09	53.09	53.09	tr|I3LLX9|I3LLX9_PIG	Uncharacterized protein OS=Sus scrofa OX=9823 GN=ARMC10 PE=1 SV=1	PIG	12
638	18.57	19.1	54.47	51.49	40.85	tr|L5JUL9|L5JUL9_PTEAL	Transmembrane emp24 domain-containing protein 9 OS=Pteropus alecto OX=9402 GN=PAL_GLEAN10016955 PE=3 SV=1	PTEAL	16
639	18.56	20.06	18.67	16.97	12.73	tr|F1RRF2|F1RRF2_PIG	STT3B, catalytic subunit of the oligosaccharyltransferase complex OS=Sus scrofa OX=9823 GN=STT3B PE=1 SV=1	PIG	11
640	18.55	18.56	14.59	14.59	13.38	tr|I3LP37|I3LP37_PIG	Uncharacterized protein OS=Sus scrofa OX=9823 GN=GART PE=1 SV=2	PIG	9
641	18.54	18.58	72.48	72.48	62.02	tr|F1S956|F1S956_PIG	6-phosphogluconolactonase OS=Sus scrofa OX=9823 GN=PGLS PE=1 SV=3	PIG	11
642	18.54	18.55	66.51	61.47	58.26	tr|Q99KF5|Q99KF5_MOUSE	Hypoxanthine phosphoribosyltransferase OS=Mus musculus OX=10090 GN=Hprt PE=2 SV=1	MOUSE	9
643	18.52	18.88	60.64	60.64	60.24	tr|Q0GC65|Q0GC65_PIG	Proteasome subunit beta type (Fragment) OS=Sus scrofa OX=9823 PE=3 SV=1	PIG	12
644	18.47	19.91	65.68	59.74	59.74	tr|I3LUD1|I3LUD1_PIG	Superoxide dismutase [Cu-Zn] OS=Sus scrofa OX=9823 GN=SOD3 PE=1 SV=2	Cu-Zn	29
645	18.46	18.53	21.33	18.64	17.38	tr|W5PCK4|W5PCK4_SHEEP	Heterogeneous nuclear ribonucleoprotein R OS=Ovis aries OX=9940 GN=HNRNPR PE=4 SV=1	SHEEP	10
646	18.46	18.48	29.39	28.1	28.1	tr|A0A2C9F380|A0A2C9F380_PIG	Phosphoacetylglucosamine mutase OS=Sus scrofa OX=9823 GN=PGM3 PE=3 SV=1	PIG	10
647	18.44	18.48	44.96	39.58	32.55	tr|M3W869|M3W869_FELCA	Flotillin 1 OS=Felis catus OX=9685 GN=FLOT1 PE=4 SV=2	FELCA	11
648	18.43	18.55	24.18	22.42	19.52	tr|L9KLI4|L9KLI4_TUPCH	Malectin OS=Tupaia chinensis OX=246437 GN=TREES_T100018637 PE=4 SV=1	TUPCH	12
649	18.41	18.58	59.45	50.96	48.77	tr|K7GLP9|K7GLP9_PIG	Uncharacterized protein OS=Sus scrofa OX=9823 GN=SMS PE=1 SV=2	PIG	11
650	18.41	18.44	43.74	43.74	38.04	tr|B0LY44|B0LY44_PIG	Mitochondrial ornithine aminotransferase OS=Sus scrofa OX=9823 PE=2 SV=1	PIG	11
651	18.38	18.42	52.22	42.5	40.83	tr|F1SGH5|F1SGH5_PIG	Uncharacterized protein OS=Sus scrofa OX=9823 GN=PDHB PE=1 SV=1	PIG	11
652	18.37	18.47	60.07	56.18	50.53	tr|F1SNK3|F1SNK3_PIG	S-methyl-5'-thioadenosine phosphorylase OS=Sus scrofa OX=9823 GN=MTAP PE=1 SV=3	PIG	10
653	18.33	18.51	33.66	33.66	29.18	tr|F1S5Z3|F1S5Z3_PIG	Seryl-tRNA synthetase OS=Sus scrofa OX=9823 GN=SARS PE=1 SV=3	PIG	10
654	18.31	28.92	27	25.61	23.16	tr|K9J6K8|K9J6K8_PIG	AP-2 complex subunit alpha OS=Sus scrofa OX=9823 GN=AP2A2 PE=2 SV=1	PIG	16
655	18.31	18.49	39.47	35.53	26.32	tr|F1SPF6|F1SPF6_PIG	RuvB-like helicase OS=Sus scrofa OX=9823 GN=RUVBL1 PE=1 SV=3	PIG	12
656	18.28	18.39	51.36	51.36	39.46	tr|M3X673|M3X673_FELCA	Uncharacterized protein OS=Felis catus OX=9685 GN=NPM1 PE=4 SV=2	FELCA	9
657	18.27	18.37	24.4	20.63	19.73	tr|F1SIE2|F1SIE2_PIG	Stimulated by retinoic acid 6 OS=Sus scrofa OX=9823 GN=STRA6 PE=1 SV=3	PIG	9
658	18.27	18.28	23.37	22.28	20.83	tr|M3V7X9|M3V7X9_PIG	Lectin, galactoside-binding, soluble, 3 binding protein OS=Sus scrofa OX=9823 GN=LGALS3BP PE=2 SV=1	PIG	10
659	18.23	18.33	62.5	60.67	50.91	tr|D6QST6|D6QST6_PIG	2,4-dienoyl-CoA reductase 1 OS=Sus scrofa OX=9823 GN=DECR1 PE=1 SV=1	PIG	14
660	18.19	18.27	33.4	31.43	28.29	tr|F1SAF0|F1SAF0_PIG	Dihydrolipoyl dehydrogenase OS=Sus scrofa OX=9823 GN=DLD PE=1 SV=1	PIG	11
661	18.16	18.2	9.526	8.002	7.077	tr|I3LXT5|I3LXT5_ICTTR	KIAA0368 OS=Ictidomys tridecemlineatus OX=43179 GN=KIAA0368 PE=4 SV=2	ICTTR	9
662	18.13	18.24	77.46	77.46	60.66	tr|A0A286ZQ44|A0A286ZQ44_PIG	Dicarbonyl and L-xylulose reductase OS=Sus scrofa OX=9823 GN=DCXR PE=4 SV=1	PIG	14
663	18.13	18.23	35.93	35.93	28.84	tr|F1RK01|F1RK01_PIG	Carboxypeptidase B2 OS=Sus scrofa OX=9823 GN=CPB2 PE=1 SV=3	PIG	10
664	18.11	18.15	7.421	6.258	5.856	tr|I3LUI4|I3LUI4_PIG	Tenascin OS=Sus scrofa OX=9823 GN=TNC PE=1 SV=2	PIG	9
665	18.09	18.13	11.79	7.92	7.464	tr|F1RK90|F1RK90_PIG	Periplakin OS=Sus scrofa OX=9823 GN=PPL PE=1 SV=3	PIG	10
666	18.08	18.11	38.29	32.14	28.77	tr|I3L9N5|I3L9N5_PIG	Proteasome 26S subunit, non-ATPase 5 OS=Sus scrofa OX=9823 GN=PSMD5 PE=1 SV=2	PIG	11
667	18.06	18.1	77.02	77.02	68.32	tr|A0A287B4I0|A0A287B4I0_PIG	ATP synthase subunit d, mitochondrial OS=Sus scrofa OX=9823 GN=ATP5H PE=1 SV=1	PIG	10
668	18.03	18.28	41.77	41.77	34.14	tr|F1SIV3|F1SIV3_PIG	Uncharacterized protein OS=Sus scrofa OX=9823 GN=ANP32A PE=1 SV=3	PIG	10
669	18.01	18.29	15.53	14.87	12.24	tr|F1RLQ9|F1RLQ9_PIG	Tripeptidyl peptidase 2 OS=Sus scrofa OX=9823 GN=TPP2 PE=1 SV=3	PIG	10
670	18	19.82	50.15	48.33	44.38	tr|M3XW50|M3XW50_MUSPF	Calponin OS=Mustela putorius furo OX=9669 PE=3 SV=1	MUSPF	12
671	17.99	18.06	54.78	54.78	54.78	tr|W5PQK7|W5PQK7_SHEEP	Eukaryotic translation initiation factor 5A OS=Ovis aries OX=9940 GN=EIF5A PE=3 SV=1	SHEEP	13
672	17.98	18.05	25.71	20.14	17.28	tr|K7GQL2|K7GQL2_PIG	Coagulation factor XIII A chain OS=Sus scrofa OX=9823 GN=F13A1 PE=1 SV=1	PIG	10
673	17.98	18.03	55	52.94	48.53	sp|P09889|PPA5_PIG	Tartrate-resistant acid phosphatase type 5 OS=Sus scrofa OX=9823 GN=ACP5 PE=1 SV=4	PIG	13
674	17.93	18.08	13.02	12.43	8.547	tr|A0A287BGV1|A0A287BGV1_PIG	Latent transforming growth factor beta binding protein 4 OS=Sus scrofa OX=9823 GN=LTBP4 PE=1 SV=1	PIG	9
675	17.88	18.78	30.71	29.05	26.56	tr|I3LEY2|I3LEY2_PIG	Annexin OS=Sus scrofa OX=9823 GN=ANXA7 PE=1 SV=2	PIG	12
676	17.88	17.96	36.76	35.14	31.08	tr|F1SUE4|F1SUE4_PIG	Asporin OS=Sus scrofa OX=9823 GN=ASPN PE=1 SV=1	PIG	12
677	17.87	17.94	29.99	24.5	21.55	tr|A0A287BEJ3|A0A287BEJ3_PIG	Family with sequence similarity 129 member B OS=Sus scrofa OX=9823 GN=FAM129B PE=1 SV=1	PIG	9
678	17.83	30.27	63.2	63.2	58.75	tr|W5Q7G2|W5Q7G2_SHEEP	G protein subunit alpha i1 OS=Ovis aries OX=9940 GN=GNAI1 PE=4 SV=1	SHEEP	16
679	17.83	17.9	26.21	22.99	22.99	tr|A0A287A6K7|A0A287A6K7_PIG	Adipocyte plasma membrane associated protein OS=Sus scrofa OX=9823 GN=APMAP PE=1 SV=1	PIG	12
680	17.81	28.83	65.45	65.45	57.72	tr|M3YMV3|M3YMV3_MUSPF	Tyrosine 3-monooxygenase/tryptophan 5-monooxygenase activation protein eta OS=Mustela putorius furo OX=9669 GN=YWHAH PE=3 SV=1	MUSPF	25
681	17.77	17.85	57.69	57.26	48.29	tr|W6FFJ6|W6FFJ6_PANTA	Proteasome subunit alpha type OS=Panthera tigris altaica OX=74533 GN=PSMA2 PE=2 SV=1	PANTA	12
682	17.76	52.86	91.53	88.71	79.44	sp|P02561|TPM4_HORSE	Tropomyosin alpha-4 chain OS=Equus caballus OX=9796 GN=TPM4 PE=1 SV=2	HORSE	39
683	17.72	17.77	77.09	54.19	50.22	tr|F1SK45|F1SK45_PIG	GTP:AMP phosphotransferase AK3, mitochondrial OS=Sus scrofa OX=9823 GN=AK3 PE=1 SV=1	PIG	9
684	17.65	17.79	9.007	6.816	6.134	tr|S9YBZ4|S9YBZ4_CAMFR	Thyroid receptor-interacting protein 11-like protein OS=Camelus ferus OX=419612 GN=CB1_000726120 PE=4 SV=1	CAMFR	10
685	17.64	17.69	35.9	35.68	31.94	tr|A0A286ZRK0|A0A286ZRK0_PIG	Uncharacterized protein OS=Sus scrofa OX=9823 GN=TMPO PE=1 SV=1	PIG	9
686	17.61	17.76	31.73	27.91	22.09	tr|F1MG94|F1MG94_BOVIN	WD repeat domain 82 OS=Bos taurus OX=9913 GN=TWF2 PE=4 SV=1	BOVIN	10
687	17.6	17.71	44.18	38.45	28.47	tr|F1RPY1|F1RPY1_PIG	Atlastin GTPase 3 OS=Sus scrofa OX=9823 GN=ATL3 PE=1 SV=3	PIG	10
688	17.53	17.78	12.59	9.181	7.404	tr|I3LC31|I3LC31_PIG	Nucleoporin 205 OS=Sus scrofa OX=9823 GN=NUP205 PE=1 SV=2	PIG	12
689	17.53	17.62	32.88	30.72	25.44	tr|I3L920|I3L920_PIG	Coronin OS=Sus scrofa OX=9823 GN=CORO1C PE=1 SV=2	PIG	10
690	17.49	17.54	25.22	23.25	23.25	tr|F1RSC3|F1RSC3_PIG	Carboxypeptidase OS=Sus scrofa OX=9823 GN=SCPEP1 PE=1 SV=3	PIG	9
691	17.39	17.4	38.15	35.34	35.34	tr|F1SLR1|F1SLR1_PIG	Uncharacterized protein OS=Sus scrofa OX=9823 PE=1 SV=3	PIG	9
692	17.36	17.54	44.96	36.18	31.14	tr|F1RSM2|F1RSM2_PIG	Proteasome 26S subunit, non-ATPase 12 OS=Sus scrofa OX=9823 GN=PSMD12 PE=1 SV=1	PIG	11
693	17.33	17.38	48.14	46.42	44.41	tr|F1SVB0|F1SVB0_PIG	Capping actin protein, gelsolin like OS=Sus scrofa OX=9823 GN=CAPG PE=1 SV=1	PIG	14
694	17.32	19.12	61.44	54.55	47.34	tr|F1RYV5|F1RYV5_PIG	Uncharacterized protein OS=Sus scrofa OX=9823 GN=AKR1CL1 PE=1 SV=2	PIG	11
695	17.32	17.43	72.08	68.33	65.83	tr|A0A1U8CFN2|A0A1U8CFN2_MESAU	Proteasome subunit beta type OS=Mesocricetus auratus OX=10036 GN=Psmb1 PE=3 SV=1	MESAU	13
696	17.31	17.41	35.59	33.8	26.24	tr|F1SBE5|F1SBE5_PIG	Prostacyclin synthase OS=Sus scrofa OX=9823 GN=PTGIS PE=1 SV=2	PIG	11
697	17.26	17.46	48.08	46.02	37.76	tr|F1RX83|F1RX83_PIG	Uncharacterized protein OS=Sus scrofa OX=9823 GN=ERLIN2 PE=1 SV=2	PIG	10
698	17.26	17.32	49.37	47.17	37.74	tr|A0A1S3GFR4|A0A1S3GFR4_DIPOR	ribose-phosphate pyrophosphokinase 2 OS=Dipodomys ordii OX=10020 GN=Prps2 PE=3 SV=1	DIPOR	10
699	17.26	17.29	52.7	52.7	43.57	tr|W5QD30|W5QD30_SHEEP	Proteasome subunit alpha type OS=Ovis aries OX=9940 GN=PSMA5 PE=3 SV=1	SHEEP	11
700	17.23	17.31	43.85	43.85	41.54	tr|I3LCI2|I3LCI2_PIG	Pyruvate dehydrogenase E1 component subunit alpha OS=Sus scrofa OX=9823 GN=PDHA1 PE=1 SV=1	PIG	12
701	17.2	17.31	13.42	10.87	9.728	tr|Q59IP3|Q59IP3_PIG	Procollagen alpha 1(V) OS=Sus scrofa OX=9823 GN=COL5A1 PE=2 SV=1	PIG	14
702	17.2	17.23	54.63	54.63	51.54	tr|W5PLV3|W5PLV3_SHEEP	RAB5B, member RAS oncogene family OS=Ovis aries OX=9940 GN=RAB5B PE=4 SV=1	SHEEP	11
703	17.11	17.14	26.93	26.93	24.15	tr|A0A287AX98|A0A287AX98_PIG	Coagulation factor XII OS=Sus scrofa OX=9823 GN=F12 PE=3 SV=1	PIG	8
704	17.09	17.16	39.4	35.22	34.93	sp|Q9TV69|DHDH_PIG	Trans-1,2-dihydrobenzene-1,2-diol dehydrogenase OS=Sus scrofa OX=9823 GN=DHDH PE=1 SV=1	PIG	10
705	17	17.03	19.85	19.85	17.69	tr|I3LGI9|I3LGI9_PIG	Beta-galactosidase OS=Sus scrofa OX=9823 GN=GLB1 PE=1 SV=2	PIG	9
706	16.98	17.58	14.8	11.12	8.383	tr|V5YQL4|V5YQL4_HUMAN	Adenosylhomocysteinase OS=Homo sapiens OX=9606 GN=FGFR2-AHCYL1 PE=2 SV=1	HUMAN	11
707	16.97	17.05	84.21	80.83	71.43	sp|P04574|CPNS1_PIG	Calpain small subunit 1 OS=Sus scrofa OX=9823 GN=CAPNS1 PE=1 SV=1	PIG	13
708	16.92	17.03	32.48	32.48	25.32	tr|U3FUC8|U3FUC8_CALJA	RBMX OS=Callithrix jacchus OX=9483 GN=RBMX PE=2 SV=1	CALJA	10
709	16.89	16.91	15.59	15.59	14	tr|V9NZW8|V9NZW8_PIG	Retinoic acid inducible protein I OS=Sus scrofa OX=9823 GN=RIG-1 PE=2 SV=1	PIG	9
710	16.87	42.8	29.84	27.95	23.5	tr|F1SPZ5|F1SPZ5_PIG	Calcium-transporting ATPase OS=Sus scrofa OX=9823 GN=ATP2B1 PE=1 SV=2	PIG	21
711	16.87	16.91	27.69	26.45	26.45	tr|A0A286ZN35|A0A286ZN35_PIG	Serine hydroxymethyltransferase OS=Sus scrofa OX=9823 GN=SHMT1 PE=1 SV=1	PIG	10
712	16.85	16.93	28.12	27	19.18	tr|I3LT08|I3LT08_PIG	Eukaryotic translation elongation factor 1 delta OS=Sus scrofa OX=9823 GN=EEF1D PE=1 SV=2	PIG	11
713	16.84	16.91	50.94	50.94	45.94	tr|A0A287A0V6|A0A287A0V6_PIG	Pyrroline-5-carboxylate reductase OS=Sus scrofa OX=9823 GN=PYCR1 PE=1 SV=1	PIG	11
714	16.84	16.89	35.52	35.52	35.52	tr|B2CNZ7|B2CNZ7_PIG	Cathepsin B OS=Sus scrofa OX=9823 GN=CTSB PE=3 SV=1	PIG	12
715	16.79	16.81	15.3	13.7	12	tr|F1SMM0|F1SMM0_PIG	Endoplasmic reticulum metallopeptidase 1 OS=Sus scrofa OX=9823 GN=ERMP1 PE=1 SV=2	PIG	8
716	16.75	18.95	42.13	36.38	27.87	tr|S7PZD3|S7PZD3_MYOBR	Non-POU domain-containing octamer-binding protein OS=Myotis brandtii OX=109478 GN=D623_10007307 PE=4 SV=1	MYOBR	10
717	16.75	16.79	41.95	28.63	27.44	tr|S9YGA2|S9YGA2_CAMFR	26S protease regulatory subunit 8 isoform 8 OS=Camelus ferus OX=419612 GN=CB1_000313025 PE=3 SV=1	CAMFR	10
718	16.74	16.81	67.4	67.4	57.46	tr|A0A287ARR1|A0A287ARR1_PIG	Ferritin OS=Sus scrofa OX=9823 GN=FTH1 PE=1 SV=1	PIG	14
719	16.73	16.78	48.83	45.7	39.84	tr|A0A286ZYM6|A0A286ZYM6_PIG	ATP synthase, H+ transporting, mitochondrial Fo complex subunit B1 OS=Sus scrofa OX=9823 GN=ATP5F1 PE=1 SV=1	PIG	12
720	16.72	16.74	35.07	34.86	31.93	tr|A0A287AE45|A0A287AE45_PIG	Uncharacterized protein OS=Sus scrofa OX=9823 GN=AHNAK2 PE=1 SV=1	PIG	8
721	16.67	16.75	36.57	34.9	33.24	tr|C8C420|C8C420_PIG	Solute carrier family 25 member 3 OS=Sus scrofa OX=9823 GN=SLC25A3 PE=2 SV=1	PIG	13
722	16.65	17.81	47.3	41.55	41.55	tr|I1SRC5|I1SRC5_HUMAN	UBE2L3/KRAS fusion protein OS=Homo sapiens OX=9606 PE=2 SV=1	HUMAN	11
723	16.65	16.68	48.32	46.31	41.61	tr|M3V855|M3V855_PIG	Golgi phosphoprotein 3 (Coat-protein) OS=Sus scrofa OX=9823 GN=GOLPH3 PE=2 SV=1	PIG	10
724	16.65	16.66	22.47	22.47	20.07	tr|K7GLE8|K7GLE8_PIG	Activated leukocyte cell adhesion molecule OS=Sus scrofa OX=9823 GN=ALCAM PE=1 SV=2	PIG	9
725	16.57	16.62	55.07	52.42	49.34	tr|A0A286ZWI2|A0A286ZWI2_PIG	Uncharacterized protein OS=Sus scrofa OX=9823 GN=NUDT21 PE=1 SV=1	PIG	9
726	16.56	16.6	95.56	95.56	67.41	tr|A0A286ZRI5|A0A286ZRI5_PIG	Galectin OS=Sus scrofa OX=9823 GN=LGALS1 PE=1 SV=1	PIG	18
727	16.5	16.67	11.32	8.421	6.66	tr|F1SUX4|F1SUX4_PIG	Nuclear mitotic apparatus protein 1 OS=Sus scrofa OX=9823 GN=NUMA1 PE=1 SV=3	PIG	9
728	16.49	16.54	6.631	3.889	3.507	tr|M3YT51|M3YT51_MUSPF	Laminin subunit alpha 2 OS=Mustela putorius furo OX=9669 GN=LAMA2 PE=4 SV=1	MUSPF	8
729	16.47	16.51	61.33	58.67	50.22	tr|A0A287AIJ3|A0A287AIJ3_PIG	Glutathione peroxidase OS=Sus scrofa OX=9823 GN=GPX3 PE=1 SV=1	PIG	17
730	16.45	16.65	21.41	20.53	18.04	tr|L9KMW1|L9KMW1_TUPCH	Glucosamine--fructose-6-phosphate aminotransferase [isomerizing] 1 (Fragment) OS=Tupaia chinensis OX=246437 GN=TREES_T100006752 PE=4 SV=1	TUPCH	10
731	16.39	32.31	52.8	49.66	42.06	tr|K9IKW7|K9IKW7_DESRO	Rab GDP dissociation inhibitor OS=Desmodus rotundus OX=9430 PE=2 SV=1	DESRO	20
732	16.39	16.46	31.09	29.91	26.69	tr|F1RHA7|F1RHA7_PIG	Transforming growth factor-beta-induced protein ig-h3 OS=Sus scrofa OX=9823 GN=TGFBI PE=1 SV=3	PIG	11
733	16.38	16.46	35.77	31.27	25.47	tr|F1S3H1|F1S3H1_PIG	Aldehyde dehydrogenase 6 family member A1 OS=Sus scrofa OX=9823 GN=ALDH6A1 PE=1 SV=2	PIG	9
734	16.38	16.44	46.82	46.82	41.08	tr|F1RPC8|F1RPC8_PIG	Crystallin mu OS=Sus scrofa OX=9823 GN=CRYM PE=1 SV=2	PIG	10
735	16.38	16.42	30.45	30.45	23.58	tr|I3L9F5|I3L9F5_PIG	Prenylcysteine oxidase 1 OS=Sus scrofa OX=9823 GN=PCYOX1 PE=1 SV=2	PIG	8
736	16.37	16.49	52.49	50.19	43.68	tr|F1S418|F1S418_PIG	Uncharacterized protein OS=Sus scrofa OX=9823 GN=PRDX3 PE=1 SV=1	PIG	12
737	16.33	16.43	21.82	21.82	17.42	tr|F1RR89|F1RR89_PIG	Uncharacterized protein OS=Sus scrofa OX=9823 GN=RARS PE=1 SV=3	PIG	11
738	16.33	16.38	54.71	54.71	50.67	tr|A0A286ZLP7|A0A286ZLP7_PIG	Uncharacterized protein OS=Sus scrofa OX=9823 GN=PSMD9 PE=1 SV=1	PIG	9
739	16.33	16.34	27.68	24.82	22.91	tr|A0A1D5QIR6|A0A1D5QIR6_MACMU	Parvin alpha OS=Macaca mulatta OX=9544 GN=PARVA PE=4 SV=1	MACMU	9
740	16.31	17.72	43.1	37.93	33	tr|B6CVD6|B6CVD6_PIG	Thioredoxin domain-containing 4 OS=Sus scrofa OX=9823 GN=TXNDC4 PE=1 SV=1	PIG	10
741	16.25	16.31	40.11	36.04	35.77	tr|F1SUP1|F1SUP1_PIG	Uncharacterized protein OS=Sus scrofa OX=9823 GN=AKR7A2 PE=1 SV=2	PIG	10
742	16.25	16.29	37.07	34.77	34.77	tr|F1SGN8|F1SGN8_PIG	GMP reductase OS=Sus scrofa OX=9823 GN=GMPR2 PE=1 SV=1	PIG	9
743	16.23	23.79	44.28	42.82	29.2	sp|Q91VC3|IF4A3_MOUSE	Eukaryotic initiation factor 4A-III OS=Mus musculus OX=10090 GN=Eif4a3 PE=1 SV=3	MOUSE	18
744	16.22	17.51	15.93	11.16	11.16	tr|A0A087X256|A0A087X256_HUMAN	WASH complex subunit 4 OS=Homo sapiens OX=9606 GN=WASHC4 PE=1 SV=1	HUMAN	9
745	16.21	16.22	85.89	85.89	79.14	tr|F1RM62|F1RM62_PIG	Heat shock protein family B (small) member 6 OS=Sus scrofa OX=9823 GN=HSPB6 PE=1 SV=1	PIG	8
746	16.18	16.26	69.1	65.17	61.24	tr|M3XSS9|M3XSS9_MUSPF	Actin-related protein 2/3 complex subunit 3 OS=Mustela putorius furo OX=9669 GN=ARPC3 PE=3 SV=1	MUSPF	14
747	16.18	16.24	27.84	27.84	22.58	tr|F1S3P5|F1S3P5_PIG	Ectonucleotide pyrophosphatase/phosphodiesterase 1 OS=Sus scrofa OX=9823 GN=ENPP1 PE=1 SV=3	PIG	10
748	16.17	16.27	37.23	35.11	28.46	tr|F1RGC9|F1RGC9_PIG	Proteasome 26S subunit, non-ATPase 13 OS=Sus scrofa OX=9823 GN=PSMD13 PE=1 SV=1	PIG	10
749	16.15	16.2	28.99	28.07	28.07	tr|F1ST43|F1ST43_PIG	Acyl-CoA dehydrogenase, very long chain OS=Sus scrofa OX=9823 GN=ACADVL PE=1 SV=3	PIG	11
750	16.11	16.18	56.22	51.67	31.1	tr|W5P8Z3|W5P8Z3_SHEEP	Proteasome 26S subunit, ATPase 4 OS=Ovis aries OX=9940 GN=PSMC4 PE=3 SV=1	SHEEP	9
751	16.09	16.16	50.48	38.57	31.19	tr|F1S9N9|F1S9N9_PIG	Cystathionine gamma-lyase OS=Sus scrofa OX=9823 GN=CTH PE=1 SV=3	PIG	8
752	16.06	16.12	66.2	66.2	58.69	tr|A0A2C9F3A3|A0A2C9F3A3_PIG	ATP synthase subunit O, mitochondrial OS=Sus scrofa OX=9823 GN=ATP5O PE=3 SV=1	PIG	12
753	16.05	16.16	25.11	22.8	19.48	tr|A0A286ZMS2|A0A286ZMS2_PIG	Uncharacterized protein OS=Sus scrofa OX=9823 GN=C1S PE=3 SV=1	PIG	11
754	16.02	16.21	13.16	11.11	9.956	tr|G1LYD2|G1LYD2_AILME	UPF1, RNA helicase and ATPase OS=Ailuropoda melanoleuca OX=9646 GN=UPF1 PE=4 SV=1	AILME	8
755	16.02	16.02	57.4	57.4	51.62	tr|F1S325|F1S325_PIG	Putative hydroxypyruvate isomerase OS=Sus scrofa OX=9823 GN=HYI PE=1 SV=2	PIG	8
756	15.96	16.07	27	21.8	17.58	tr|A0A2I3LNH3|A0A2I3LNH3_PAPAN	KH-type splicing regulatory protein OS=Papio anubis OX=9555 GN=KHSRP PE=4 SV=1	PAPAN	9
757	15.96	16.04	69.89	53.76	50.54	tr|M3VVB1|M3VVB1_FELCA	ADP ribosylation factor like GTPase 8B OS=Felis catus OX=9685 GN=ARL8B PE=3 SV=2	FELCA	9
758	15.94	16.02	62.89	59.77	53.13	tr|S9Y9J1|S9Y9J1_CAMFR	Protein-L-isoaspartate O-methyltransferase OS=Camelus ferus OX=419612 GN=CB1_000812027 PE=3 SV=1	CAMFR	10
759	15.93	16.05	27.98	22.28	14.51	tr|A0A287BKR0|A0A287BKR0_PIG	Cortactin OS=Sus scrofa OX=9823 GN=CTTN PE=1 SV=1	PIG	8
760	15.93	15.98	49.19	49.19	37.4	tr|F1RKY8|F1RKY8_PIG	Phosphomannomutase OS=Sus scrofa OX=9823 GN=PMM2 PE=1 SV=2	PIG	9
761	15.86	15.92	7.498	6.211	5.501	tr|S9YRD8|S9YRD8_CAMFR	Tankyrase 1-binding protein-like protein OS=Camelus ferus OX=419612 GN=CB1_000073006 PE=4 SV=1	CAMFR	9
762	15.84	15.89	26.15	25.34	18.33	tr|F1SII4|F1SII4_PIG	Glycyl-tRNA synthetase OS=Sus scrofa OX=9823 GN=GARS PE=1 SV=1	PIG	9
763	15.82	15.92	48.81	46.42	37.67	tr|F1SL07|F1SL07_PIG	Uncharacterized protein OS=Sus scrofa OX=9823 GN=NDUFA9 PE=1 SV=2	PIG	10
764	15.82	15.87	39.28	39.28	32.31	tr|F1S3D5|F1S3D5_PIG	Lectin, mannose binding 2 OS=Sus scrofa OX=9823 GN=LMAN2 PE=1 SV=1	PIG	9
765	15.78	15.83	40.57	33.63	26.69	tr|F1S814|F1S814_PIG	Uncharacterized protein OS=Sus scrofa OX=9823 GN=PGM1 PE=1 SV=3	PIG	11
766	15.77	15.83	41.56	38.68	35.8	tr|A0A287B186|A0A287B186_PIG	Vesicle-associated membrane protein-associated protein B OS=Sus scrofa OX=9823 GN=VAPB PE=4 SV=1	PIG	9
767	15.74	15.8	74.52	70.67	70.19	tr|A0A165DE67|A0A165DE67_PIG	CRIP2 OS=Sus scrofa OX=9823 GN=CRIP2 PE=1 SV=1	PIG	11
768	15.71	15.79	27.02	25.89	24.2	tr|F1RXD5|F1RXD5_PIG	Copine 3 OS=Sus scrofa OX=9823 GN=CPNE3 PE=1 SV=1	PIG	9
769	15.69	15.72	46.97	46.97	44.85	tr|A0A287AIT2|A0A287AIT2_PIG	Reticulon OS=Sus scrofa OX=9823 GN=RTN4 PE=1 SV=1	PIG	11
770	15.66	15.74	18.17	18.17	17.21	tr|F1SPS7|F1SPS7_PIG	Acylamino-acid-releasing enzyme OS=Sus scrofa OX=9823 GN=APEH PE=4 SV=2	PIG	10
771	15.65	15.74	36.52	29.78	28.53	tr|F1SAN6|F1SAN6_PIG	IlvB acetolactate synthase like OS=Sus scrofa OX=9823 GN=ILVBL PE=1 SV=3	PIG	13
772	15.64	16.65	38.46	36.97	28.29	tr|W5Q805|W5Q805_SHEEP	Proteasome 26S subunit, ATPase 6 OS=Ovis aries OX=9940 GN=PSMC6 PE=3 SV=1	SHEEP	9
773	15.63	15.68	48.85	48.85	45.62	tr|T0M477|T0M477_CAMFR	Growth factor receptor-bound protein 2-like isoform 1 OS=Camelus ferus OX=419612 GN=CB1_000265054 PE=4 SV=1	CAMFR	8
774	15.61	15.68	34.82	34.82	28.41	tr|I3L6U9|I3L6U9_PIG	Guanine nucleotide-binding protein subunit alpha-11 OS=Sus scrofa OX=9823 GN=GNA11 PE=4 SV=1	PIG	9
775	15.6	15.7	35.98	35.98	35.98	tr|F1RLG5|F1RLG5_PIG	Receptor expression-enhancing protein OS=Sus scrofa OX=9823 GN=REEP5 PE=1 SV=1	PIG	10
776	15.58	15.64	24.48	22.1	18.88	tr|A0A287AE16|A0A287AE16_PIG	Adseverin OS=Sus scrofa OX=9823 GN=SCIN PE=1 SV=1	PIG	8
777	15.57	34.58	60.89	58.77	53.49	tr|L8AXK8|L8AXK8_PIG	IgG heavy chain OS=Sus scrofa OX=9823 GN=IGHG PE=2 SV=1	PIG	92
778	15.56	15.67	47.21	29.4	21.89	tr|I3LPP1|I3LPP1_PIG	Fumarate hydratase, mitochondrial OS=Sus scrofa OX=9823 GN=FH PE=1 SV=2	PIG	9
779	15.52	17.97	18.02	17.15	13.97	tr|G1REB1|G1REB1_NOMLE	GNAS complex locus OS=Nomascus leucogenys OX=61853 GN=GNAS PE=4 SV=1	NOMLE	11
780	15.51	15.54	44.76	37.14	34.92	tr|W5QJ50|W5QJ50_SHEEP	Eukaryotic translation initiation factor 2 subunit alpha OS=Ovis aries OX=9940 GN=EIF2S1 PE=4 SV=1	SHEEP	8
781	15.49	15.61	44.94	36.52	28.65	tr|F1S8M9|F1S8M9_PIG	Uncharacterized protein OS=Sus scrofa OX=9823 GN=LRPAP1 PE=1 SV=3	PIG	9
782	15.46	15.58	17.33	15.48	12.78	tr|M3VK46|M3VK46_PIG	Solute carrier family 44, member 2 tv2 OS=Sus scrofa OX=9823 GN=SLC44A2 PE=2 SV=1	PIG	8
783	15.45	15.48	11.4	9.31	6.421	tr|S7PB16|S7PB16_MYOBR	Rho-associated protein kinase 1 OS=Myotis brandtii OX=109478 GN=D623_10034233 PE=3 SV=1	MYOBR	12
784	15.41	16.08	41.03	41.03	35.52	tr|F1SJY1|F1SJY1_PIG	Endoplasmic reticulum-golgi intermediate compartment 1 OS=Sus scrofa OX=9823 GN=ERGIC1 PE=1 SV=2	PIG	9
785	15.4	15.56	19.89	19.07	12.62	tr|K7GS31|K7GS31_PIG	Platelet endothelial cell adhesion molecule OS=Sus scrofa OX=9823 GN=PECAM1 PE=4 SV=2	PIG	8
786	15.4	15.43	19.1	19.1	16.69	tr|F1S8G5|F1S8G5_PIG	Thimet oligopeptidase OS=Sus scrofa OX=9823 GN=THOP1 PE=1 SV=3	PIG	8
787	15.38	24.79	24.57	22.22	16.79	tr|F1RQQ7|F1RQQ7_PIG	Alpha-1,4 glucan phosphorylase OS=Sus scrofa OX=9823 GN=PYGB PE=1 SV=3	PIG	12
788	15.35	15.42	57.69	53.85	43.46	tr|A0A0U2ETD0|A0A0U2ETD0_PIG	Emerin OS=Sus scrofa OX=9823 GN=EMD PE=4 SV=1	PIG	9
789	15.32	15.46	55.3	55.3	40.91	tr|G3TJA8|G3TJA8_LOXAF	40S ribosomal protein S3a OS=Loxodonta africana OX=9785 GN=RPS3A PE=3 SV=1	LOXAF	9
790	15.32	15.37	21.41	17.49	16.26	tr|L9KKP0|L9KKP0_TUPCH	AP-1 complex subunit gamma-1 OS=Tupaia chinensis OX=246437 GN=TREES_T100001583 PE=4 SV=1	TUPCH	8
791	15.31	15.39	46.15	41.11	31.56	tr|I3LFS8|I3LFS8_PIG	Flotillin 2 OS=Sus scrofa OX=9823 GN=FLOT2 PE=1 SV=2	PIG	9
792	15.31	15.37	59.79	56.7	46.74	tr|A0A287A7C0|A0A287A7C0_PIG	Sideroflexin-1 OS=Sus scrofa OX=9823 GN=SFXN1 PE=1 SV=1	PIG	11
793	15.3	15.37	39.31	39.31	27.1	tr|K7GRV5|K7GRV5_PIG	Galectin OS=Sus scrofa OX=9823 GN=LGALS3 PE=1 SV=1	PIG	16
794	15.28	15.31	43.27	43.27	35.51	tr|I3LHC8|I3LHC8_PIG	3-hydroxybutyrate dehydrogenase 2 OS=Sus scrofa OX=9823 GN=BDH2 PE=1 SV=1	PIG	9
795	15.26	16.37	14.8	14.17	11.01	tr|K7GSG6|K7GSG6_PIG	WASH complex subunit 5 OS=Sus scrofa OX=9823 GN=WASHC5 PE=1 SV=2	PIG	9
796	15.24	15.32	41.79	34.29	34.29	tr|L5KPM4|L5KPM4_PTEAL	Chromobox protein like protein 3 OS=Pteropus alecto OX=9402 GN=PAL_GLEAN10021845 PE=4 SV=1	PTEAL	8
797	15.2	20.02	64.34	61.4	44.49	tr|W5NV10|W5NV10_SHEEP	Phosphatidylinositol transfer protein beta OS=Ovis aries OX=9940 GN=PITPNB PE=4 SV=1	SHEEP	10
798	15.13	15.22	57.66	57.66	54.5	tr|A0A287A4Z2|A0A287A4Z2_PIG	Superoxide dismutase OS=Sus scrofa OX=9823 GN=SOD2 PE=1 SV=1	PIG	12
799	15.07	15.19	21.48	20.97	12.9	tr|Q7YS28|Q7YS28_PIG	Pyruvate carboxylase OS=Sus scrofa OX=9823 PE=2 SV=1	PIG	8
800	15.05	15.18	46.93	44.34	40.45	tr|A0A287AHC2|A0A287AHC2_PIG	Glucosamine-6-phosphate isomerase OS=Sus scrofa OX=9823 GN=GNPDA1 PE=1 SV=1	PIG	9
801	15.01	15.06	49.43	41	34.48	tr|S4R3N1|S4R3N1_HUMAN	HSPE1-MOB4 readthrough OS=Homo sapiens OX=9606 GN=HSPE1-MOB4 PE=3 SV=1	HUMAN	8
802	14.99	15.01	64.94	64.94	56.9	tr|F1RIP3|F1RIP3_PIG	Ferritin OS=Sus scrofa OX=9823 GN=FTL PE=1 SV=2	PIG	15
803	14.97	15.04	37.67	34.42	26.02	tr|F1SRB9|F1SRB9_PIG	Uncharacterized protein OS=Sus scrofa OX=9823 GN=ST13 PE=1 SV=1	PIG	9
804	14.96	15.01	35.06	33.58	32.1	tr|L5KGG3|L5KGG3_PTEAL	Heterogeneous nuclear ribonucleoprotein H3 OS=Pteropus alecto OX=9402 GN=PAL_GLEAN10020563 PE=4 SV=1	PTEAL	10
805	14.91	14.94	23.23	23.23	21.01	tr|A0A287BDF8|A0A287BDF8_PIG	Inositol-3-phosphate synthase 1 OS=Sus scrofa OX=9823 GN=ISYNA1 PE=4 SV=1	PIG	8
806	14.89	14.98	53.73	51.12	38.43	tr|Q2XVP5|Q2XVP5_PIG	Microtubule-associated protein RP/EB family member 1 OS=Sus scrofa OX=9823 GN=MAPRE1 PE=1 SV=1	PIG	8
807	14.89	14.92	39.33	35.11	35.11	tr|A0A287AT21|A0A287AT21_PIG	Sorbitol dehydrogenase OS=Sus scrofa OX=9823 GN=SORD PE=1 SV=1	PIG	8
808	14.87	14.92	42.65	40.14	34.41	sp|Q8WNV7|DHRS4_PIG	Dehydrogenase/reductase SDR family member 4 OS=Sus scrofa OX=9823 GN=DHRS4 PE=1 SV=2	PIG	9
809	14.76	15.12	54.88	47.56	40.24	tr|F7EUY2|F7EUY2_ORNAN	Uncharacterized protein OS=Ornithorhynchus anatinus OX=9258 GN=SRSF3 PE=4 SV=2	ORNAN	12
810	14.75	68.59	82.98	82.35	78.36	tr|L8B0T7|L8B0T7_PIG	IgG heavy chain OS=Sus scrofa OX=9823 GN=IGHG PE=2 SV=1	PIG	204
811	14.72	27.29	75.79	62.89	56.05	tr|M3V839|M3V839_PIG	Mitogen-activated protein kinase OS=Sus scrofa OX=9823 GN=MAPK3 PE=2 SV=1	PIG	16
812	14.71	15.04	18.75	14.58	10.64	tr|W5NY25|W5NY25_SHEEP	Eukaryotic translation initiation factor 3 subunit C OS=Ovis aries OX=9940 GN=LOC101112694 PE=3 SV=1	SHEEP	9
813	14.71	14.8	59.8	50.49	37.25	tr|W5P114|W5P114_SHEEP	Ribosomal protein S5 OS=Ovis aries OX=9940 GN=RPS5 PE=3 SV=1	SHEEP	11
814	14.66	18.77	52.32	43.88	43.88	tr|A0A287ATJ4|A0A287ATJ4_PIG	Alpha-crystallin B chain OS=Sus scrofa OX=9823 GN=CRYAB PE=1 SV=1	PIG	10
815	14.59	14.69	35.95	33.99	31.37	tr|I3L995|I3L995_PIG	Uncharacterized protein OS=Sus scrofa OX=9823 GN=LRRC59 PE=1 SV=2	PIG	8
816	14.58	14.64	34.26	32.49	29.19	tr|A0A2C9F350|A0A2C9F350_PIG	Medium-chain-specific acyl-CoA dehydrogenase, mitochondrial OS=Sus scrofa OX=9823 GN=ACADM PE=1 SV=1	PIG	9
817	14.55	14.67	46.07	46.07	46.07	tr|W5Q6P4|W5Q6P4_SHEEP	Proliferating cell nuclear antigen OS=Ovis aries OX=9940 GN=PCNA PE=3 SV=1	SHEEP	11
818	14.54	14.56	30.28	28.06	28.06	tr|W5PSB5|W5PSB5_SHEEP	GDP-mannose pyrophosphorylase B OS=Ovis aries OX=9940 GN=GMPPB PE=4 SV=1	SHEEP	8
819	14.53	36.61	42.88	41.51	36.36	tr|A0A250Y358|A0A250Y358_CASCN	Radixin OS=Castor canadensis OX=51338 GN=RDX PE=4 SV=1	CASCN	25
820	14.5	14.63	16.12	15.41	9.212	tr|I3LRY4|I3LRY4_PIG	SWI/SNF related, matrix associated, actin dependent regulator of chromatin subfamily c member 2 OS=Sus scrofa OX=9823 GN=SMARCC2 PE=1 SV=2	PIG	8
821	14.47	14.52	32.63	32.63	28.65	tr|F1SFI6|F1SFI6_PIG	Fetuin B OS=Sus scrofa OX=9823 GN=FETUB PE=1 SV=3	PIG	8
822	14.46	16.59	64.56	60.68	53.88	tr|W5Q3W4|W5Q3W4_SHEEP	RAB18, member RAS oncogene family OS=Ovis aries OX=9940 GN=RAB18 PE=4 SV=1	SHEEP	9
823	14.44	14.52	22.8	18.08	18.08	tr|U3FHB1|U3FHB1_CALJA	Polyadenylate-binding protein OS=Callithrix jacchus OX=9483 GN=PABPC1 PE=2 SV=1	CALJA	10
824	14.38	15.95	27.78	24.4	24.4	tr|K7GKH7|K7GKH7_PIG	Amine oxidase OS=Sus scrofa OX=9823 GN=MAOB PE=1 SV=2	PIG	10
825	14.37	14.46	53.5	46.5	44.41	tr|A0PFK5|A0PFK5_PIG	Capping protein (Actin filament) muscle Z-line, alpha 1 OS=Sus scrofa OX=9823 GN=CP alpha1 PE=1 SV=1	PIG	11
826	14.36	15.17	52.67	50	26.72	tr|X1WI37|X1WI37_RAT	40S ribosomal protein S4 OS=Rattus norvegicus OX=10116 GN=Rps4x PE=1 SV=1	RAT	7
827	14.33	14.38	44.59	44.59	38.85	tr|A0A287AN76|A0A287AN76_PIG	Solute carrier family 25 member 11 OS=Sus scrofa OX=9823 GN=SLC25A11 PE=1 SV=1	PIG	8
828	14.32	14.36	32.17	31.1	27.35	tr|W5PD48|W5PD48_SHEEP	Family with sequence similarity 49 member B OS=Ovis aries OX=9940 GN=FAM49B PE=4 SV=1	SHEEP	8
829	14.3	14.31	21.73	20.18	16.64	tr|A0A286ZXZ1|A0A286ZXZ1_PIG	Echinoderm microtubule associated protein like 2 OS=Sus scrofa OX=9823 GN=EML2 PE=1 SV=1	PIG	8
830	14.29	14.4	42.11	40.06	34.8	sp|Q9GKX6|GALM_PIG	Aldose 1-epimerase OS=Sus scrofa OX=9823 GN=GALM PE=2 SV=1	PIG	9
831	14.28	14.36	54.09	41.82	32.7	tr|B6VAP9|B6VAP9_PIG	DNA-(apurinic or apyrimidinic site) lyase OS=Sus scrofa OX=9823 GN=APEX1 PE=2 SV=1	PIG	9
832	14.26	14.27	61.78	58.64	51.31	tr|W5PNV0|W5PNV0_SHEEP	Uncharacterized protein OS=Ovis aries OX=9940 PE=3 SV=1	SHEEP	9
833	14.24	31.46	12.88	11.19	9.247	tr|K9IW91|K9IW91_PIG	GCN1 general control of amino-acid synthesis 1-like 1 OS=Sus scrofa OX=9823 GN=GCN1L1 PE=2 SV=1	PIG	15
834	14.22	14.26	52.67	46.91	46.91	sp|Q8MJ30|DHPR_PIG	Dihydropteridine reductase OS=Sus scrofa OX=9823 GN=QDPR PE=2 SV=1	PIG	11
835	14.22	14.26	39.47	34.42	32.34	sp|Q8MIZ3|DCPS_PIG	m7GpppX diphosphatase OS=Sus scrofa OX=9823 GN=DCPS PE=2 SV=1	PIG	9
836	14.2	14.24	36.88	36.54	34.22	tr|K9J6J4|K9J6J4_PIG	Caspase 7 OS=Sus scrofa OX=9823 GN=CASP7 PE=2 SV=1	PIG	8
837	14.18	14.26	5.177	4.027	3.803	tr|A0A286ZRL3|A0A286ZRL3_PIG	Uncharacterized protein OS=Sus scrofa OX=9823 GN=CYP20A1 PE=1 SV=1	PIG	8
838	14.18	14.25	31.06	31.06	20.21	tr|I3LEE6|I3LEE6_PIG	Procollagen C-endopeptidase enhancer OS=Sus scrofa OX=9823 GN=PCOLCE PE=1 SV=1	PIG	7
839	14.18	14.19	55.93	53.33	53.33	tr|F1RHN3|F1RHN3_PIG	Catechol O-methyltransferase OS=Sus scrofa OX=9823 GN=COMT PE=1 SV=1	PIG	8
840	14.16	14.26	28.28	26.02	21.95	tr|Q9TUF6|Q9TUF6_PIG	Long-chain 3-ketoacyl-CoA thiolase OS=Sus scrofa OX=9823 GN=LCTHIO PE=2 SV=1	PIG	8
841	14.15	104.59	67.4	64.98	58.78	tr|F1SSA6|F1SSA6_PIG	Uncharacterized protein OS=Sus scrofa OX=9823 PE=1 SV=3	PIG	63
842	14.15	14.18	29.02	29.02	29.02	tr|Q7YQ94|Q7YQ94_PIG	MHC class II antigen OS=Sus scrofa OX=9823 GN=SLA-DQA1 PE=2 SV=1	PIG	8
843	14.12	14.2	52.22	52.22	42.36	tr|U6DEW6|U6DEW6_NEOVI	Transmembrane emp24 domain-containing protein 7 (Fragment) OS=Neovison vison OX=452646 GN=TMED7 PE=2 SV=1	NEOVI	10
844	14.12	14.16	53.66	48.29	44.39	tr|A0A286ZN52|A0A286ZN52_PIG	Proteasome subunit beta type OS=Sus scrofa OX=9823 GN=PSMB3 PE=1 SV=1	PIG	8
845	14.11	14.18	7.864	7.405	6.619	tr|L5KWC7|L5KWC7_PTEAL	Multifunctional fusion protein OS=Pteropus alecto OX=9402 GN=PAL_GLEAN10004834 PE=3 SV=1	PTEAL	8
846	14.09	14.18	45.66	45.66	42.3	tr|Q001C6|Q001C6_PIG	NDRG2 OS=Sus scrofa OX=9823 GN=NDRG2 PE=1 SV=1	PIG	9
847	14.04	14.11	18.58	18.58	16.96	tr|K7GQF2|K7GQF2_PIG	Endoglin OS=Sus scrofa OX=9823 GN=ENG PE=4 SV=2	PIG	8
848	14.04	14.08	58.33	58.33	54.17	tr|Q9D3C4|Q9D3C4_MOUSE	Actin-related protein 2/3 complex subunit 4 OS=Mus musculus OX=10090 GN=Arpc4 PE=2 SV=1	MOUSE	10
849	14.01	14.73	17.3	15.49	10.46	tr|A0A2F0B0J2|A0A2F0B0J2_ESCRO	Protein transport protein Sec24C (Fragment) OS=Eschrichtius robustus OX=9764 GN=ESR_01152 PE=4 SV=1	ESCRO	7
850	14.01	14.05	58.52	58.52	58.52	tr|E2RK29|E2RK29_CANLF	WNK lysine deficient protein kinase 4 OS=Canis lupus familiaris OX=9615 GN=WNK4 PE=4 SV=2	CANLF	9
851	13.99	13.99	22.31	17.56	17.56	tr|W5QCB0|W5QCB0_SHEEP	Sorting nexin 2 OS=Ovis aries OX=9940 GN=SNX2 PE=4 SV=1	SHEEP	7
852	13.97	14.01	19.25	14.05	13.16	tr|G5BVY1|G5BVY1_HETGA	Splicing factor U2AF 65 kDa subunit OS=Heterocephalus glaber OX=10181 GN=GW7_11632 PE=4 SV=1	HETGA	9
853	13.97	14.01	56.94	56.94	48.33	tr|W5PQ76|W5PQ76_SHEEP	Sorcin OS=Ovis aries OX=9940 GN=SRI PE=4 SV=1	SHEEP	10
854	13.96	14	8.209	6.89	5.692	tr|M3V819|M3V819_PIG	Collagen, type IV, alpha 1 OS=Sus scrofa OX=9823 GN=COL4A1 PE=2 SV=1	PIG	7
855	13.9	14.03	37.09	35.01	26.71	tr|W5NQK6|W5NQK6_SHEEP	LIM and senescent cell antigen-like-containing domain protein OS=Ovis aries OX=9940 GN=LIMS1 PE=4 SV=1	SHEEP	8
856	13.88	18.44	49	49	45.5	tr|W5QAY5|W5QAY5_SHEEP	RAB10, member RAS oncogene family OS=Ovis aries OX=9940 GN=RAB10 PE=4 SV=1	SHEEP	11
857	13.88	13.97	57.21	48.76	45.27	tr|A0A286ZVB7|A0A286ZVB7_PIG	Dermatopontin OS=Sus scrofa OX=9823 GN=DPT PE=4 SV=1	PIG	16
858	13.88	13.96	53.54	53.54	42.93	tr|M3XZ04|M3XZ04_MUSPF	Secretion associated Ras related GTPase 1A OS=Mustela putorius furo OX=9669 GN=SAR1A PE=3 SV=1	MUSPF	8
859	13.86	13.95	51.63	49.19	46.75	tr|F1RMV5|F1RMV5_PIG	ETHE1, persulfide dioxygenase OS=Sus scrofa OX=9823 GN=ETHE1 PE=1 SV=2	PIG	9
860	13.86	13.91	42.59	39.81	39.81	tr|L5JYV7|L5JYV7_PTEAL	26S proteasome non-ATPase regulatory subunit 14 OS=Pteropus alecto OX=9402 GN=PAL_GLEAN10025901 PE=4 SV=1	PTEAL	11
861	13.82	15.96	45.64	40.6	40.6	tr|F1S420|F1S420_PIG	Uncharacterized protein OS=Sus scrofa OX=9823 GN=HNRNPAB PE=1 SV=3	PIG	10
862	13.8	13.87	24.43	22.9	17.94	tr|I3LF61|I3LF61_PIG	Uncharacterized protein OS=Sus scrofa OX=9823 GN=CYP4F55 PE=1 SV=2	PIG	9
863	13.78	13.78	22.67	22.67	22.67	tr|K9J6K1|K9J6K1_PIG	Tapasin OS=Sus scrofa OX=9823 GN=TAPBP PE=2 SV=1	PIG	8
864	13.75	13.78	36.06	35.76	35.76	tr|W5PHR0|W5PHR0_SHEEP	Uncharacterized protein OS=Ovis aries OX=9940 PE=4 SV=1	SHEEP	9
865	13.73	13.87	22.52	20.42	18.89	tr|F1SU97|F1SU97_PIG	Saposin-B-Val OS=Sus scrofa OX=9823 GN=PSAP PE=1 SV=1	PIG	8
866	13.7	13.73	5.886	5.549	5.549	tr|T0NP01|T0NP01_CAMFR	Integrin beta OS=Camelus ferus OX=419612 GN=CB1_000265043 PE=3 SV=1	CAMFR	7
867	13.69	22.46	83.49	70.18	52.75	tr|A0A286ZNH2|A0A286ZNH2_PIG	Uncharacterized protein OS=Sus scrofa OX=9823 GN=LOC780435 PE=4 SV=1	PIG	12
868	13.69	13.77	29.53	29.53	23.33	tr|G1NUR7|G1NUR7_MYOLU	Dynactin subunit 2 OS=Myotis lucifugus OX=59463 GN=DCTN2 PE=4 SV=1	MYOLU	7
869	13.69	13.72	15.65	13.79	12.67	tr|U6DUK5|U6DUK5_NEOVI	Spondin-1 (Fragment) OS=Neovison vison OX=452646 GN=SPON1 PE=2 SV=1	NEOVI	7
870	13.68	41.22	47.98	45.15	40.03	tr|A0A286ZPA0|A0A286ZPA0_PIG	Amine oxidase OS=Sus scrofa OX=9823 GN=LOC100520329 PE=1 SV=1	PIG	32
871	13.67	15.14	31.72	25.73	18.96	tr|F1SDC7|F1SDC7_PIG	Aldehyde dehydrogenase OS=Sus scrofa OX=9823 GN=ALDH3A2 PE=1 SV=3	PIG	8
872	13.64	13.76	15.1	13.99	9.983	tr|Q30KI7|Q30KI7_PIG	Integrin alpha-L OS=Sus scrofa OX=9823 GN=ITGAL PE=2 SV=1	PIG	8
873	13.64	13.75	43.77	37.04	37.04	tr|F1RWY7|F1RWY7_PIG	Uncharacterized protein OS=Sus scrofa OX=9823 GN=BPHL PE=1 SV=3	PIG	10
874	13.63	13.71	26.28	26.28	25.68	tr|F1SS93|F1SS93_PIG	Cathepsin K OS=Sus scrofa OX=9823 GN=CTSS PE=1 SV=2	PIG	7
875	13.61	13.98	16.86	14.9	10.74	tr|F1SGY1|F1SGY1_PIG	Anoctamin OS=Sus scrofa OX=9823 GN=ANO6 PE=1 SV=3	PIG	8
876	13.57	13.66	27.09	24.92	21.34	tr|F1RK53|F1RK53_PIG	Coronin OS=Sus scrofa OX=9823 GN=LOC100513346 PE=1 SV=2	PIG	8
877	13.57	13.64	19.82	16.32	16.32	tr|U6DA62|U6DA62_NEOVI	Transmembrane 9 superfamily member (Fragment) OS=Neovison vison OX=452646 GN=TM9S3 PE=2 SV=1	NEOVI	8
878	13.55	45.94	67.9	64.43	63.05	tr|F6TYN8|F6TYN8_ORNAN	Tubulin beta chain OS=Ornithorhynchus anatinus OX=9258 GN=TUBB4B PE=3 SV=1	ORNAN	63
879	13.55	13.89	28.57	25.88	21.29	tr|F1RZ71|F1RZ71_PIG	Uncharacterized protein OS=Sus scrofa OX=9823 GN=SEPT9 PE=1 SV=3	PIG	8
880	13.52	13.78	47.6	41.6	38.8	tr|W5PLQ9|W5PLQ9_SHEEP	SBDS, ribosome maturation factor OS=Ovis aries OX=9940 GN=SBDS PE=4 SV=1	SHEEP	8
881	13.51	13.57	62.31	59.23	45.77	tr|F1RL81|F1RL81_PIG	Hydroxysteroid 17-beta dehydrogenase 14 OS=Sus scrofa OX=9823 GN=HSD17B14 PE=1 SV=2	PIG	7
882	13.48	25.12	67.06	55.88	51.76	tr|S9WJ52|S9WJ52_CAMFR	Guanine nucleotide-binding protein G(I)/G(S)/G(T) subunit beta-2 isoform 1 OS=Camelus ferus OX=419612 GN=CB1_001052004 PE=4 SV=1	CAMFR	21
883	13.44	13.58	21.87	14.29	9.89	tr|F1RPD7|F1RPD7_PIG	Uncharacterized protein OS=Sus scrofa OX=9823 GN=SMTN PE=1 SV=2	PIG	7
884	13.38	15.58	42.17	39.76	39.76	tr|A0A287AC42|A0A287AC42_PIG	VAMP associated protein A OS=Sus scrofa OX=9823 GN=VAPA PE=1 SV=1	PIG	12
885	13.38	13.4	86.96	79.35	79.35	tr|C3S7K4|C3S7K4_PIG	Calcium-binding protein A12 OS=Sus scrofa OX=9823 PE=2 SV=1	PIG	9
886	13.33	13.39	40.74	34.68	29.63	tr|B0FWK5|B0FWK5_PIG	Ribosomal protein L5 OS=Sus scrofa OX=9823 GN=RPL5 PE=2 SV=1	PIG	7
887	13.32	13.45	23.7	21.68	17.31	tr|A0A287AN95|A0A287AN95_PIG	PDZ and LIM domain 5 OS=Sus scrofa OX=9823 GN=PDLIM5 PE=1 SV=1	PIG	8
888	13.31	13.4	60.4	53.47	53.47	tr|F1RGI2|F1RGI2_PIG	Platelet activating factor acetylhydrolase 1b catalytic subunit 3 OS=Sus scrofa OX=9823 GN=PAFAH1B3 PE=4 SV=3	PIG	9
889	13.29	13.46	38.93	38.93	24.16	tr|S7P5X8|S7P5X8_MYOBR	Proteasome subunit alpha type OS=Myotis brandtii OX=109478 GN=D623_10007517 PE=3 SV=1	MYOBR	10
890	13.29	13.31	43.51	43.51	41.42	tr|M3YHE3|M3YHE3_MUSPF	Proteasome subunit beta type OS=Mustela putorius furo OX=9669 GN=PSMB6 PE=3 SV=1	MUSPF	8
891	13.28	13.34	17.16	12.5	9.921	tr|K9J4R3|K9J4R3_PIG	Alpha-mannosidase OS=Sus scrofa OX=9823 GN=MAN2B1 PE=2 SV=1	PIG	7
892	13.26	13.32	59	53	48	tr|A0A287B0I3|A0A287B0I3_PIG	Uncharacterized protein OS=Sus scrofa OX=9823 GN=ARHGDIB PE=1 SV=1	PIG	8
893	13.25	13.29	16.29	11.93	8.93	tr|W5Q4S0|W5Q4S0_SHEEP	Collagen type III alpha 1 chain OS=Ovis aries OX=9940 GN=COL3A1 PE=4 SV=1	SHEEP	12
894	13.22	13.34	24.17	19.67	17.42	tr|I3LIP6|I3LIP6_PIG	Aspartate beta-hydroxylase OS=Sus scrofa OX=9823 GN=ASPH PE=1 SV=2	PIG	8
895	13.16	13.25	27.7	21.75	18.4	tr|Q28939|Q28939_PIG	Vascular cell adhesion molecule OS=Sus scrofa OX=9823 PE=2 SV=1	PIG	8
896	13.13	13.26	23.18	23.18	21.03	tr|F1RYY0|F1RYY0_PIG	Peptidylprolyl isomerase OS=Sus scrofa OX=9823 GN=FKBP5 PE=1 SV=3	PIG	9
897	13.12	17.14	39.64	33.85	30.07	tr|U3DUF3|U3DUF3_CALJA	Heterogeneous nuclear ribonucleoprotein H OS=Callithrix jacchus OX=9483 GN=HNRNPH1 PE=2 SV=1	CALJA	13
898	13.12	13.16	76.06	70.42	54.23	tr|W5PMP1|W5PMP1_SHEEP	Coactosin like F-actin binding protein 1 OS=Ovis aries OX=9940 GN=COTL1 PE=4 SV=1	SHEEP	6
899	13.1	13.17	36.84	36.84	36.84	tr|D0G6X9|D0G6X9_PIG	15-hydroxyprostaglandin dehydrogenase OS=Sus scrofa OX=9823 GN=HPGD PE=1 SV=1	PIG	8
900	13.09	13.11	51.4	45.33	45.33	tr|F1RXY7|F1RXY7_PIG	Translin OS=Sus scrofa OX=9823 GN=TSN PE=1 SV=3	PIG	7
901	13.09	13.1	53.92	53.92	53.92	tr|K7GQV5|K7GQV5_PIG	Uncharacterized protein OS=Sus scrofa OX=9823 GN=GSTZ1 PE=1 SV=1	PIG	7
902	13.05	13.13	14.71	12.77	12.77	tr|M3TYW5|M3TYW5_PIG	Glutaminyl-tRNA synthetase OS=Sus scrofa OX=9823 GN=QARS PE=2 SV=1	PIG	9
903	13.03	13.06	66	66	66	tr|F1S1A9|F1S1A9_PIG	Uncharacterized protein OS=Sus scrofa OX=9823 GN=APOA2 PE=1 SV=1	PIG	10
904	13.02	13.07	28.9	24.58	24.58	tr|U3FFE3|U3FFE3_CALJA	Phosphatidylinositol-binding clathrin assembly protein isoform 2 OS=Callithrix jacchus OX=9483 GN=PICALM PE=2 SV=1	CALJA	8
905	12.96	13.02	13.67	11.48	9.499	tr|F1SV47|F1SV47_PIG	Thyroid hormone receptor-associated protein 3 OS=Sus scrofa OX=9823 GN=THRAP3 PE=1 SV=3	PIG	9
906	12.93	13.02	69.84	60.85	57.67	tr|A0A287AKU6|A0A287AKU6_PIG	Programmed cell death 6 OS=Sus scrofa OX=9823 GN=PDCD6 PE=1 SV=1	PIG	10
907	12.92	12.98	46.95	45.43	28.05	tr|F1ST73|F1ST73_PIG	Glyoxylate and hydroxypyruvate reductase OS=Sus scrofa OX=9823 GN=GRHPR PE=1 SV=3	PIG	7
908	12.91	13.01	26.6	24.27	20.39	tr|A0A287BEH6|A0A287BEH6_PIG	PDZ and LIM domain 7 OS=Sus scrofa OX=9823 GN=PDLIM7 PE=1 SV=1	PIG	8
909	12.89	12.91	23.24	20.77	19.37	tr|F1SRV9|F1SRV9_PIG	Zyxin OS=Sus scrofa OX=9823 GN=ZYX PE=1 SV=1	PIG	7
910	12.87	13	32.28	30.26	22.19	tr|A0A287ANI6|A0A287ANI6_PIG	3-hydroxymethyl-3-methylglutaryl-CoA lyase OS=Sus scrofa OX=9823 GN=HMGCL PE=1 SV=1	PIG	7
911	12.84	12.9	25.49	22.42	19.34	tr|K9IW73|K9IW73_PIG	Dihydrolipoyllysine-residue succinyltransferase OS=Sus scrofa OX=9823 GN=DLST-tv1 PE=2 SV=1	PIG	7
912	12.84	12.9	17.53	16.55	15.01	tr|A8D737|A8D737_PIG	T-cadherin OS=Sus scrofa OX=9823 PE=2 SV=1	PIG	8
913	12.83	12.93	47.25	38.19	33.33	tr|U3CSC6|U3CSC6_CALJA	Serine/threonine-protein phosphatase OS=Callithrix jacchus OX=9483 GN=PPP2CB PE=2 SV=1	CALJA	10
914	12.83	12.89	45.45	42.12	33.64	tr|F1S1B9|F1S1B9_PIG	Dehydrogenase/reductase 11 OS=Sus scrofa OX=9823 GN=DHRS11 PE=1 SV=3	PIG	7
915	12.81	12.9	37.41	35.31	30.07	tr|A0A287ABB8|A0A287ABB8_PIG	Uncharacterized protein OS=Sus scrofa OX=9823 GN=NIPSNAP2 PE=1 SV=1	PIG	8
916	12.81	12.83	46.92	44.08	38.86	tr|A0A286ZQ79|A0A286ZQ79_PIG	Adenylate kinase isoenzyme 1 OS=Sus scrofa OX=9823 GN=AK1 PE=1 SV=1	PIG	6
917	12.8	12.83	41.11	39.17	33.61	tr|A0A2C9F3H3|A0A2C9F3H3_PIG	Aminoacylase-1 OS=Sus scrofa OX=9823 GN=ACY1 PE=1 SV=1	PIG	6
918	12.78	12.89	39.65	39.65	30.84	tr|F1SNF6|F1SNF6_PIG	MICOS complex subunit OS=Sus scrofa OX=9823 GN=CHCHD3 PE=1 SV=2	PIG	8
919	12.75	19.78	35.49	35.49	28.3	tr|A0A286ZNQ7|A0A286ZNQ7_PIG	Protein kinase cAMP-dependent type II regulatory subunit beta OS=Sus scrofa OX=9823 GN=PRKAR2B PE=1 SV=1	PIG	11
920	12.71	12.82	14.21	10.42	8.421	tr|K9J4P1|K9J4P1_PIG	Aminopeptidase OS=Sus scrofa OX=9823 GN=ERAP2 PE=2 SV=1	PIG	7
921	12.69	12.82	59.19	59.19	49.33	tr|Q29057|Q29057_PIG	Glutathione S-transferase OS=Sus scrofa OX=9823 PE=2 SV=1	PIG	18
922	12.68	12.93	21.96	20.85	13.11	tr|A0A0B8S081|A0A0B8S081_PIG	Guanylate binding protein 7 OS=Sus scrofa domesticus OX=9825 GN=GBP7 PE=4 SV=1	PIG	6
923	12.68	12.72	46.15	46.15	39.68	tr|A0A287AYP1|A0A287AYP1_PIG	Nipsnap homolog 3B OS=Sus scrofa OX=9823 GN=NIPSNAP3B PE=1 SV=1	PIG	8
924	12.66	12.72	16.43	12.15	9.703	tr|F1RM55|F1RM55_PIG	Alpha-mannosidase OS=Sus scrofa OX=9823 GN=MAN2A1 PE=1 SV=2	PIG	7
925	12.62	12.64	23.33	22	22	tr|F1SN58|F1SN58_PIG	Uncharacterized protein OS=Sus scrofa OX=9823 GN=SQOR PE=1 SV=3	PIG	8
926	12.61	12.63	11.44	11.44	10.04	sp|Q86YZ3|HORN_HUMAN	Hornerin OS=Homo sapiens OX=9606 GN=HRNR PE=1 SV=2	HUMAN	6
927	12.59	12.61	23.33	23.33	18.79	tr|F1STR1|F1STR1_PIG	Cathepsin C OS=Sus scrofa OX=9823 GN=CTSC PE=1 SV=1	PIG	6
928	12.55	12.69	52.55	52.55	52.55	tr|A0A287ANM8|A0A287ANM8_PIG	Uncharacterized protein OS=Sus scrofa OX=9823 GN=C13H21orf33 PE=1 SV=1	PIG	9
929	12.54	12.55	42.86	39.13	39.13	tr|B9ZSM8|B9ZSM8_PIG	CD90 protein OS=Sus scrofa OX=9823 GN=CD90 PE=1 SV=1	PIG	9
930	12.53	12.61	46.46	46.46	33.33	tr|F1RKJ9|F1RKJ9_PIG	Isochorismatase domain containing 1 OS=Sus scrofa OX=9823 GN=ISOC1 PE=1 SV=1	PIG	8
931	12.53	12.61	8.439	6.389	6.389	tr|L5KKY0|L5KKY0_PTEAL	Importin-4 OS=Pteropus alecto OX=9402 GN=PAL_GLEAN10002515 PE=4 SV=1	PTEAL	8
932	12.52	12.6	46.86	44.97	38.36	tr|A0A287BGW4|A0A287BGW4_PIG	Delta-aminolevulinic acid dehydratase OS=Sus scrofa OX=9823 GN=ALAD PE=1 SV=1	PIG	8
933	12.5	12.63	42.18	42.18	40.14	tr|A0A287AA42|A0A287AA42_PIG	Uncharacterized protein OS=Sus scrofa OX=9823 PE=4 SV=1	PIG	30
934	12.49	12.53	59.86	48.59	48.59	tr|S9XE58|S9XE58_CAMFR	Ribosomal protein S16 OS=Camelus ferus OX=419612 GN=CB1_000338027 PE=3 SV=1	CAMFR	7
935	12.49	12.52	28.32	22.06	22.06	tr|F1SCY4|F1SCY4_PIG	Lipase OS=Sus scrofa OX=9823 GN=LIPA PE=1 SV=1	PIG	7
936	12.48	12.58	19.18	14.5	12.44	tr|A0A0B8S002|A0A0B8S002_PIG	Serrate, RNA effector molecule OS=Sus scrofa domesticus OX=9825 GN=SRRT PE=4 SV=1	PIG	8
937	12.48	12.52	9.777	8.196	8.196	tr|U6CQH1|U6CQH1_NEOVI	Nuclear pore complex protein Nup155 OS=Neovison vison OX=452646 GN=NU155 PE=2 SV=1	NEOVI	7
938	12.44	33.89	61.43	55.77	44.72	tr|L8HLW6|L8HLW6_9CETA	Eukaryotic initiation factor 4A-II OS=Bos mutus OX=72004 GN=M91_05081 PE=3 SV=1	9CETA	24
939	12.44	13.56	31.8	31.8	25.99	tr|A0A1S2ZTA5|A0A1S2ZTA5_ERIEU	vacuolar protein sorting-associated protein 26A isoform X2 OS=Erinaceus europaeus OX=9365 GN=VPS26A PE=4 SV=1	ERIEU	7
940	12.38	14.68	39.77	34.32	24.09	tr|K7GS87|K7GS87_PIG	Septin 11 OS=Sus scrofa OX=9823 GN=SEPT11 PE=1 SV=2	PIG	8
941	12.38	12.4	38.41	38.41	31.71	tr|A0A287BKR9|A0A287BKR9_PIG	Uncharacterized protein OS=Sus scrofa OX=9823 GN=LOC100157017 PE=1 SV=1	PIG	7
942	12.37	12.47	47.06	47.06	29.41	tr|F1RWS8|F1RWS8_PIG	Small nuclear ribonucleoprotein polypeptide A' OS=Sus scrofa OX=9823 GN=SNRPA1 PE=1 SV=1	PIG	6
943	12.35	39.75	48.84	46.93	44.4	sp|P08779|K1C16_HUMAN	Keratin, type I cytoskeletal 16 OS=Homo sapiens OX=9606 GN=KRT16 PE=1 SV=4	HUMAN	23
944	12.31	12.4	27.29	23.66	19.08	tr|A0A287BSC3|A0A287BSC3_PIG	Alkaline phosphatase OS=Sus scrofa OX=9823 GN=ALPL PE=1 SV=1	PIG	8
945	12.31	12.37	24.7	19.76	14.99	tr|I3LJB6|I3LJB6_PIG	SAC1 like phosphatidylinositide phosphatase OS=Sus scrofa OX=9823 GN=SACM1L PE=1 SV=2	PIG	7
946	12.3	12.35	9.604	9.604	8.515	tr|M3WZI4|M3WZI4_FELCA	Protein phosphatase 1 regulatory subunit 12A OS=Felis catus OX=9685 GN=PPP1R12A PE=4 SV=2	FELCA	7
947	12.29	12.3	35.99	33.76	28.34	tr|A0A1X9RRB4|A0A1X9RRB4_PIG	EPCAM OS=Sus scrofa OX=9823 GN=EPCAM PE=2 SV=1	PIG	7
948	12.26	12.31	36.12	30.71	26.78	tr|W5NVD7|W5NVD7_SHEEP	COP9 signalosome subunit 4 OS=Ovis aries OX=9940 GN=COPS4 PE=4 SV=1	SHEEP	7
949	12.26	12.3	9.156	6.897	6.243	tr|F1RR49|F1RR49_PIG	Uncharacterized protein OS=Sus scrofa OX=9823 GN=NUP188 PE=1 SV=3	PIG	6
950	12.23	12.27	32.1	32.1	32.1	tr|Q7YRF8|Q7YRF8_PIG	Adiponectin OS=Sus scrofa OX=9823 PE=2 SV=2	PIG	8
951	12.2	12.33	40.46	40.46	34.76	tr|F1S3H7|F1S3H7_PIG	Uncharacterized protein OS=Sus scrofa OX=9823 GN=PTGR2 PE=1 SV=3	PIG	8
952	12.15	22.59	31.39	24.72	22.44	tr|Q6YT39|Q6YT39_PIG	Lactotransferrin OS=Sus scrofa OX=9823 GN=LTF PE=1 SV=1	PIG	15
953	12.12	12.16	44.44	40.97	35.76	tr|F1RP34|F1RP34_PIG	NAD(P)H-hydrate epimerase OS=Sus scrofa OX=9823 GN=APOA1BP PE=1 SV=2	PIG	6
954	12.12	12.15	35.24	35.24	35.24	tr|W5QAI4|W5QAI4_SHEEP	Family with sequence similarity 3 member C OS=Ovis aries OX=9940 GN=FAM3C PE=4 SV=1	SHEEP	8
955	12.11	12.21	48.21	48.21	45.09	sp|O19063|SAMP_PIG	Serum amyloid P-component OS=Sus scrofa OX=9823 GN=APCS PE=2 SV=1	PIG	14
956	12.11	12.14	10.63	9.554	7.321	tr|F1SJE2|F1SJE2_PIG	Uncharacterized protein OS=Sus scrofa OX=9823 GN=TJP2 PE=1 SV=2	PIG	7
957	12.09	12.2	35.64	33.22	28.03	tr|F1S131|F1S131_PIG	Caspase 6 OS=Sus scrofa OX=9823 GN=CASP6 PE=1 SV=3	PIG	7
958	12.06	12.11	24.1	16.44	16.44	tr|I3LR43|I3LR43_PIG	Peptidase D OS=Sus scrofa OX=9823 GN=PEPD PE=1 SV=2	PIG	6
959	12.06	12.06	35.68	35.68	35.68	tr|F1SB33|F1SB33_PIG	Uncharacterized protein OS=Sus scrofa OX=9823 GN=SYPL1 PE=1 SV=2	PIG	7
960	12.04	12.05	80.29	80.29	80.29	tr|A0A286ZNH3|A0A286ZNH3_PIG	Uncharacterized protein OS=Sus scrofa OX=9823 GN=RIDA PE=1 SV=1	PIG	7
961	12.03	12.15	20.05	14.56	12.29	tr|F1S1D6|F1S1D6_PIG	V-type proton ATPase subunit a OS=Sus scrofa OX=9823 GN=ATP6V0A1 PE=1 SV=3	PIG	7
962	12.03	12.11	18.2	18.2	15.71	tr|F1S0M9|F1S0M9_PIG	Peptidylprolyl isomerase OS=Sus scrofa OX=9823 GN=FKBP10 PE=1 SV=3	PIG	8
963	12.03	12.03	26.06	19.15	19.15	tr|F1S9L3|F1S9L3_PIG	Cytidine/uridine monophosphate kinase 2 OS=Sus scrofa OX=9823 GN=CMPK2 PE=1 SV=3	PIG	6
964	12.02	12.06	39.62	34.23	34.23	tr|A0A287B8M8|A0A287B8M8_PIG	Uncharacterized protein OS=Sus scrofa OX=9823 GN=IGFBP7 PE=1 SV=1	PIG	6
965	11.98	23.01	37.78	31.11	27.78	tr|F1SKF1|F1SKF1_PIG	Plastin 1 OS=Sus scrofa OX=9823 GN=PLS1 PE=1 SV=3	PIG	13
966	11.97	14.17	51.92	44.71	41.35	tr|W5PDR1|W5PDR1_SHEEP	Uncharacterized protein OS=Ovis aries OX=9940 GN=RAB6A PE=4 SV=1	SHEEP	9
967	11.97	12.01	22.57	22.57	20.79	tr|K7GPN6|K7GPN6_PIG	Ectonucleoside triphosphate diphosphohydrolase 1 OS=Sus scrofa OX=9823 GN=ENTPD1 PE=3 SV=2	PIG	6
968	11.96	12	80	80	80	tr|F1RYZ0|F1RYZ0_PIG	60S acidic ribosomal protein P2 OS=Sus scrofa OX=9823 GN=RPLP2 PE=1 SV=1	PIG	6
969	11.93	11.96	43.43	35.4	35.4	tr|A0A287B3A8|A0A287B3A8_PIG	Pyrroline-5-carboxylate reductase OS=Sus scrofa OX=9823 GN=PYCR3 PE=1 SV=1	PIG	8
970	11.92	12	53.14	43.91	31.37	tr|F1SLA7|F1SLA7_PIG	SRP receptor beta subunit OS=Sus scrofa OX=9823 GN=SRPRB PE=1 SV=3	PIG	6
971	11.92	11.97	44.64	37.86	27.86	tr|I3LDC1|I3LDC1_PIG	Succinate dehydrogenase [ubiquinone] iron-sulfur subunit, mitochondrial OS=Sus scrofa OX=9823 GN=SDHB PE=1 SV=1	PIG	10
972	11.91	21.96	56.51	52.91	44.32	tr|A0A0A7BZF2|A0A0A7BZF2_PIG	MHC class I antigen OS=Sus scrofa OX=9823 GN=SLA-1 PE=2 SV=1	PIG	17
973	11.91	12.08	16.24	15.51	11.5	tr|K7GMW0|K7GMW0_PIG	Protein tyrosine phosphatase, receptor type C OS=Sus scrofa OX=9823 GN=PTPRC PE=1 SV=2	PIG	8
974	11.89	11.93	41.18	38.56	32.35	tr|F1STC1|F1STC1_PIG	Ribose-5-phosphate isomerase OS=Sus scrofa OX=9823 GN=RPIA PE=3 SV=1	PIG	7
975	11.87	11.93	13.87	12.49	8.111	tr|A0A287AKY8|A0A287AKY8_PIG	Squamous cell carcinoma antigen recognized by T-cells 3 OS=Sus scrofa OX=9823 GN=SART3 PE=1 SV=1	PIG	6
976	11.85	14.15	33.54	29.86	21.27	tr|F1RUX1|F1RUX1_PIG	Coronin OS=Sus scrofa OX=9823 GN=CORO1B PE=1 SV=3	PIG	7
977	11.79	12.69	21.03	18.14	15.05	tr|W5PXM3|W5PXM3_SHEEP	Paraspeckle component 1 OS=Ovis aries OX=9940 GN=PSPC1 PE=4 SV=1	SHEEP	7
978	11.79	11.83	20.71	19.9	18.12	tr|W5QDY5|W5QDY5_SHEEP	ATPase H+ transporting V1 subunit A OS=Ovis aries OX=9940 GN=ATP6V1A PE=3 SV=1	SHEEP	6
979	11.78	11.85	17.17	15.74	15.74	tr|F1S1X3|F1S1X3_PIG	Asparaginyl-tRNA synthetase OS=Sus scrofa OX=9823 GN=NARS PE=1 SV=3	PIG	7
980	11.77	11.92	53.41	35.84	33.33	tr|A0A287B5A2|A0A287B5A2_PIG	Sodium/potassium-transporting ATPase subunit beta OS=Sus scrofa OX=9823 GN=ATP1B3 PE=1 SV=1	PIG	8
981	11.77	11.83	25.84	22.27	20.8	tr|U6CXQ2|U6CXQ2_NEOVI	Protein transport protein Sec61 subunit alpha isoform 1 OS=Neovison vison OX=452646 GN=S61A1 PE=2 SV=1	NEOVI	7
982	11.75	11.79	17.7	15.88	15.88	tr|F1RW50|F1RW50_PIG	Uncharacterized protein OS=Sus scrofa OX=9823 PE=4 SV=3	PIG	7
983	11.73	11.75	63.16	63.16	63.16	tr|F1S1R4|F1S1R4_PIG	SH3 domain-binding glutamic acid-rich-like protein OS=Sus scrofa OX=9823 GN=SH3BGRL PE=1 SV=3	PIG	7
984	11.72	11.78	39.34	34.15	29.78	tr|A0A286ZQY6|A0A286ZQY6_PIG	Isocitrate dehydrogenase [NAD] subunit, mitochondrial OS=Sus scrofa OX=9823 GN=IDH3A PE=1 SV=1	NAD	7
985	11.7	11.74	21.91	20.22	20.22	tr|F1S7K2|F1S7K2_PIG	Leucine rich alpha-2-glycoprotein 1 OS=Sus scrofa OX=9823 GN=LRG1 PE=1 SV=2	PIG	7
986	11.7	11.72	9.489	8.759	8.759	tr|F1S431|F1S431_PIG	Uncharacterized protein OS=Sus scrofa OX=9823 GN=AARS PE=1 SV=3	PIG	6
987	11.68	11.76	24.32	21.8	20.34	tr|F1SC70|F1SC70_PIG	Carboxypeptidase OS=Sus scrofa OX=9823 GN=CTSA PE=1 SV=3	PIG	9
988	11.68	11.71	19.69	13.92	12.56	tr|H9F8Z9|H9F8Z9_MACMU	Histone-arginine methyltransferase CARM1 (Fragment) OS=Macaca mulatta OX=9544 GN=CARM1 PE=2 SV=1	MACMU	6
989	11.67	11.79	27.6	25.05	23.57	tr|F1SR76|F1SR76_PIG	Uncharacterized protein OS=Sus scrofa OX=9823 GN=DNPEP PE=1 SV=3	PIG	8
990	11.67	11.75	34.41	34.41	26.52	tr|A0A287AXG3|A0A287AXG3_PIG	Four and a half LIM domains 2 OS=Sus scrofa OX=9823 GN=FHL2 PE=1 SV=1	PIG	6
991	11.67	11.7	21	18.4	16.54	tr|M3TYR7|M3TYR7_PIG	Nicotinate phosphoribosyltransferase OS=Sus scrofa OX=9823 GN=NAPRT1 PE=2 SV=1	PIG	6
992	11.65	11.69	39.6	37.29	24.42	tr|W5PBQ7|W5PBQ7_SHEEP	Mitochondrial carrier 2 OS=Ovis aries OX=9940 GN=MTCH2 PE=3 SV=1	SHEEP	7
993	11.63	11.67	29.19	29.19	26.01	tr|A0A287BA50|A0A287BA50_PIG	Succinate--CoA ligase [ADP/GDP-forming] subunit alpha, mitochondrial OS=Sus scrofa OX=9823 GN=SUCLG1 PE=3 SV=1	ADP/GDP-forming	7
994	11.62	11.7	23.79	23.79	16.74	tr|U3DJ64|U3DJ64_CALJA	SUMO-activating enzyme subunit 2 OS=Callithrix jacchus OX=9483 GN=UBA2 PE=2 SV=1	CALJA	6
995	11.62	11.65	60	42.04	42.04	tr|I3L8I5|I3L8I5_PIG	Eukaryotic translation initiation factor 6 OS=Sus scrofa OX=9823 GN=EIF6 PE=1 SV=2	PIG	6
996	11.6	11.93	14.85	11.76	6.671	tr|S9XBW1|S9XBW1_CAMFR	Transcription elongation factor B polypeptide 3-like protein OS=Camelus ferus OX=419612 GN=CB1_000400012 PE=4 SV=1	CAMFR	10
997	11.59	11.68	36.56	33.69	21.15	tr|Q59GY3|Q59GY3_HUMAN	Arginine/serine-rich splicing factor 6 variant (Fragment) OS=Homo sapiens OX=9606 PE=2 SV=1	HUMAN	8
998	11.58	11.84	21.83	20.11	13.1	sp|B0KYV5|LIMA1_PIG	LIM domain and actin-binding protein 1 OS=Sus scrofa OX=9823 GN=LIMA1 PE=2 SV=1	PIG	8
999	11.58	11.61	47.35	42.05	42.05	tr|A0A287B088|A0A287B088_PIG	Proteasome subunit beta OS=Sus scrofa OX=9823 GN=PSMB4 PE=1 SV=1	PIG	8
1000	11.55	11.74	54.9	54.9	48.24	tr|A0A287AB52|A0A287AB52_PIG	Microfibril associated protein 4 OS=Sus scrofa OX=9823 GN=MFAP4 PE=4 SV=1	PIG	18
1001	11.55	11.61	12.42	9.142	9.142	tr|A0A287BE83|A0A287BE83_PIG	Epidermal growth factor receptor pathway substrate 15 OS=Sus scrofa OX=9823 GN=EPS15 PE=1 SV=1	PIG	7
1002	11.55	11.57	35.14	35.14	35.14	tr|F1S268|F1S268_PIG	Cellular repressor of E1A stimulated genes 1 OS=Sus scrofa OX=9823 GN=CREG1 PE=1 SV=1	PIG	6
1003	11.55	11.56	38.44	31.63	31.63	tr|F1RK58|F1RK58_PIG	Heme oxygenase OS=Sus scrofa OX=9823 GN=HMOX2 PE=1 SV=2	PIG	7
1004	11.54	11.59	54.64	54.64	46.99	tr|A0A2F0B3V8|A0A2F0B3V8_ESCRO	Calmodulin (Fragment) OS=Eschrichtius robustus OX=9764 GN=Calmodulin PE=4 SV=1	ESCRO	10
1005	11.54	11.57	28.37	20.39	18.46	tr|S9XGU0|S9XGU0_CAMFR	N-acetyl-D-glucosamine kinase OS=Camelus ferus OX=419612 GN=CB1_000252002 PE=4 SV=1	CAMFR	6
1006	11.53	11.58	5.827	4.499	3.985	tr|F1SCR9|F1SCR9_PIG	Neuroblastoma amplified sequence OS=Sus scrofa OX=9823 GN=NBAS PE=1 SV=3	PIG	7
1007	11.52	17.13	57.21	57.21	53.95	sp|Q06AU6|RAB5A_PIG	Ras-related protein Rab-5A OS=Sus scrofa OX=9823 GN=RAB5A PE=2 SV=1	PIG	10
1008	11.5	11.61	15.98	14.99	12.69	tr|G5BCJ5|G5BCJ5_HETGA	Uncharacterized protein OS=Heterocephalus glaber OX=10181 GN=GW7_18963 PE=4 SV=1	HETGA	6
1009	11.48	11.62	20.6	16.58	11.14	tr|Q95JG9|Q95JG9_PIG	Carnitine palmitoyltransferase I OS=Sus scrofa OX=9823 GN=CPT1A PE=2 SV=1	PIG	8
1010	11.47	11.53	14.98	11.31	9.191	tr|A0A287AAM9|A0A287AAM9_PIG	RAN binding protein 17 OS=Sus scrofa OX=9823 GN=RANBP17 PE=4 SV=1	PIG	6
1011	11.45	11.55	24.05	20.89	16.88	tr|F1S4X9|F1S4X9_PIG	Glutathione synthetase OS=Sus scrofa OX=9823 GN=GSS PE=1 SV=2	PIG	8
1012	11.44	11.5	62.41	62.41	56.74	tr|W5PVR4|W5PVR4_SHEEP	40S ribosomal protein S17 OS=Ovis aries OX=9940 GN=RPS17 PE=3 SV=1	SHEEP	8
1013	11.42	11.46	13.33	11.76	10.8	tr|F1RVP8|F1RVP8_PIG	V-type proton ATPase subunit a OS=Sus scrofa OX=9823 GN=TCIRG1 PE=1 SV=3	PIG	6
1014	11.41	11.47	17.88	15.83	14.53	tr|F1S596|F1S596_PIG	Uncharacterized protein OS=Sus scrofa OX=9823 GN=PRKCSH PE=1 SV=1	PIG	7
1015	11.4	11.44	35.28	21.36	18.77	tr|S7PYU3|S7PYU3_MYOBR	RNA-binding protein Raly OS=Myotis brandtii OX=109478 GN=D623_10023716 PE=4 SV=1	MYOBR	6
1016	11.39	11.49	26.94	26.94	24.44	tr|F1SI09|F1SI09_PIG	Uncharacterized protein OS=Sus scrofa OX=9823 GN=PPP1R7 PE=1 SV=2	PIG	7
1017	11.39	11.43	21.67	17.73	16.01	tr|F1SGP8|F1SGP8_PIG	Reticulocalbin 1 OS=Sus scrofa OX=9823 GN=RCN1 PE=1 SV=3	PIG	6
1018	11.36	18.07	51.89	51.35	51.35	tr|A0A287BH28|A0A287BH28_PIG	Uncharacterized protein OS=Sus scrofa OX=9823 PE=4 SV=1	PIG	40
1019	11.34	11.38	10.39	10.39	10.39	tr|F1RJY0|F1RJY0_PIG	Nicastrin OS=Sus scrofa OX=9823 GN=NCSTN PE=1 SV=3	PIG	6
1020	11.32	11.38	21.2	20.14	15.55	tr|A0A287BBZ0|A0A287BBZ0_PIG	Carboxylic ester hydrolase OS=Sus scrofa OX=9823 GN=CES1 PE=1 SV=1	PIG	6
1021	11.31	11.36	47.88	42.42	42.42	tr|S7NLT5|S7NLT5_MYOBR	40S ribosomal protein S10 OS=Myotis brandtii OX=109478 GN=D623_10017793 PE=4 SV=1	MYOBR	6
1022	11.3	11.7	66.8	63.52	54.1	tr|A0A287BT95|A0A287BT95_PIG	Carbonyl reductase [NADPH] 2 OS=Sus scrofa OX=9823 GN=CBR2 PE=4 SV=1	NADPH	9
1023	11.3	11.52	33.65	33.33	28.85	tr|I3LJY8|I3LJY8_PIG	Hydroxysteroid 17-beta dehydrogenase 12 OS=Sus scrofa OX=9823 GN=HSD17B12 PE=1 SV=2	PIG	6
1024	11.3	11.35	9.271	6.727	4.01	tr|F1SJ86|F1SJ86_PIG	Chondroitin sulfate proteoglycan 4 OS=Sus scrofa OX=9823 GN=CSPG4 PE=1 SV=3	PIG	6
1025	11.28	11.32	78.57	78.57	78.57	tr|F1RKI3|F1RKI3_PIG	Uncharacterized protein OS=Sus scrofa OX=9823 GN=HINT1 PE=1 SV=1	PIG	6
1026	11.26	11.41	27.92	23.38	21.1	tr|F7A8M7|F7A8M7_HORSE	Uncharacterized protein OS=Equus caballus OX=9796 GN=TECR PE=4 SV=1	HORSE	6
1027	11.24	11.29	3.201	2.513	1.852	tr|L9L5G0|L9L5G0_TUPCH	Serine/threonine-protein kinase mTOR OS=Tupaia chinensis OX=246437 GN=TREES_T100008878 PE=3 SV=1	TUPCH	6
1028	11.23	14.35	9.545	7.922	7.532	tr|M3Y737|M3Y737_MUSPF	Hepatocyte growth factor receptor OS=Mustela putorius furo OX=9669 GN=MET PE=3 SV=1	MUSPF	10
1029	11.22	11.26	9.926	9.188	6.973	tr|I3L8K4|I3L8K4_PIG	Eukaryotic translation initiation factor 5B OS=Sus scrofa OX=9823 GN=EIF5B PE=1 SV=2	PIG	6
1030	11.21	11.38	45.38	43.64	34.39	tr|F1SQX8|F1SQX8_PIG	3-hydroxybutyrate dehydrogenase 1 OS=Sus scrofa OX=9823 GN=BDH1 PE=1 SV=3	PIG	9
1031	11.21	11.25	9.675	8.545	6.427	tr|K7GP25|K7GP25_PIG	CD109 molecule OS=Sus scrofa OX=9823 GN=CD109 PE=1 SV=2	PIG	6
1032	11.2	45.17	75.41	69.26	63.93	tr|A0A1S3A9T1|A0A1S3A9T1_ERIEU	Histone H2A OS=Erinaceus europaeus OX=9365 GN=LOC103121071 PE=3 SV=1	ERIEU	58
1033	11.19	11.26	34.14	28.23	25.54	tr|F1RRY6|F1RRY6_PIG	Prostaglandin E synthase 2 OS=Sus scrofa OX=9823 GN=PTGES2 PE=1 SV=3	PIG	6
1034	11.18	11.3	30.03	30.03	26.97	tr|A0A287BER5|A0A287BER5_PIG	Branched-chain-amino-acid aminotransferase OS=Sus scrofa OX=9823 GN=BCAT2 PE=1 SV=1	PIG	7
1035	11.17	11.26	53.65	50.52	44.27	tr|G3U1D2|G3U1D2_LOXAF	Rac family small GTPase 1 OS=Loxodonta africana OX=9785 GN=RAC1 PE=4 SV=1	LOXAF	9
1036	11.16	11.23	15.9	15.9	13.87	tr|F1SG41|F1SG41_PIG	Aldehyde dehydrogenase 1 family member L2 OS=Sus scrofa OX=9823 GN=ALDH1L2 PE=1 SV=3	PIG	6
1037	11.14	11.27	22.54	21.37	16.03	tr|U6CNI7|U6CNI7_NEOVI	ATP-binding cassette sub-family E member 1 OS=Neovison vison OX=452646 GN=ABCE1 PE=2 SV=1	NEOVI	6
1038	11.13	11.25	13.01	10.71	7.508	tr|I3LUL5|I3LUL5_PIG	Erythrocyte membrane protein band 4.1 like 2 OS=Sus scrofa OX=9823 GN=EPB41L2 PE=1 SV=2	PIG	7
1039	11.12	11.23	22.88	16.16	15.2	tr|A0A287BFU6|A0A287BFU6_PIG	Complement C1r OS=Sus scrofa OX=9823 GN=C1R PE=1 SV=1	PIG	6
1040	11.08	13.2	20.81	20.81	20.81	tr|A0A287A9D3|A0A287A9D3_PIG	Interferon induced protein 44 like OS=Sus scrofa OX=9823 GN=IFI44L PE=1 SV=1	PIG	8
1041	11.08	11.11	20.69	20.69	17.24	tr|K7GP49|K7GP49_PIG	Melanoma cell adhesion molecule OS=Sus scrofa OX=9823 GN=MCAM PE=1 SV=1	PIG	7
1042	11.08	11.09	9.139	9.139	9.139	tr|W5Q0C0|W5Q0C0_SHEEP	Procollagen-lysine,2-oxoglutarate 5-dioxygenase 3 OS=Ovis aries OX=9940 GN=PLOD3 PE=4 SV=1	SHEEP	6
1043	11.04	11.41	36.96	33.23	29.81	tr|G1P4Q3|G1P4Q3_MYOLU	Proteasome 26S subunit, non-ATPase 7 OS=Myotis lucifugus OX=59463 GN=PSMD7 PE=4 SV=1	MYOLU	6
1044	11.02	11.07	27.61	27.61	25.2	tr|A2SW51|A2SW51_PIG	Monocyte differentiation antigen CD14 OS=Sus scrofa OX=9823 GN=CD14 PE=1 SV=1	PIG	7
1045	11.01	11.09	19.37	18.24	10.44	tr|W5P7B4|W5P7B4_SHEEP	DEAH-box helicase 15 OS=Ovis aries OX=9940 GN=DHX15 PE=4 SV=1	SHEEP	6
1046	11.01	11.04	33.33	33.33	30.58	tr|I3LMU6|I3LMU6_PIG	Reticulocalbin 3 OS=Sus scrofa OX=9823 GN=RCN3 PE=1 SV=2	PIG	7
1047	11	11.06	17.99	12.51	7.933	tr|F1RU38|F1RU38_PIG	Splicing factor 3b subunit 2 OS=Sus scrofa OX=9823 GN=SF3B2 PE=1 SV=3	PIG	6
1048	11	11.06	65.43	61.7	56.38	tr|Q5W0H4|Q5W0H4_HUMAN	Translationally-controlled tumor protein OS=Homo sapiens OX=9606 GN=TPT1 PE=1 SV=1	HUMAN	10
1049	10.98	11.04	24.74	23.16	23.16	tr|Q684M6|Q684M6_PIG	CDC37 cell division cycle 37 protein OS=Sus scrofa OX=9823 GN=CDC37 PE=1 SV=1	PIG	7
1050	10.97	11.11	7.977	5.681	3.546	tr|F1RX17|F1RX17_PIG	Ubiquitin specific peptidase 9, X-linked OS=Sus scrofa OX=9823 GN=USP9X PE=1 SV=4	PIG	7
1051	10.94	11.04	13.52	13.52	12.09	tr|A8DSD5|A8DSD5_PIG	Integrin beta OS=Sus scrofa OX=9823 GN=ITGB2 PE=1 SV=1	PIG	8
1052	10.94	10.96	20.22	19.12	19.12	tr|F1SS25|F1SS25_PIG	Uncharacterized protein OS=Sus scrofa OX=9823 GN=ATIC PE=1 SV=2	PIG	6
1053	10.92	11.1	39.54	37.5	24.74	tr|F1RVY7|F1RVY7_PIG	Galactokinase 1 OS=Sus scrofa OX=9823 GN=GALK1 PE=1 SV=3	PIG	5
1054	10.92	10.95	31.57	30.12	27.47	tr|W5P2C0|W5P2C0_SHEEP	Uncharacterized protein OS=Ovis aries OX=9940 GN=TARDBP PE=4 SV=1	SHEEP	6
1055	10.9	13.04	49.21	49.21	43.98	tr|W6FSW2|W6FSW2_PANTA	Rho-related GTP-binding protein OS=Panthera tigris altaica OX=74533 GN=RHOG PE=2 SV=1	PANTA	7
1056	10.89	10.92	25.78	25.47	21.74	tr|M3UZ75|M3UZ75_PIG	Myeloid-associated differentiation marker tv2 OS=Sus scrofa OX=9823 GN=MYADM PE=2 SV=1	PIG	7
1057	10.87	10.98	46.99	42.97	33.33	tr|F1SA96|F1SA96_PIG	Isoamyl acetate-hydrolyzing esterase 1 homolog OS=Sus scrofa OX=9823 GN=IAH1 PE=1 SV=2	PIG	5
1058	10.87	10.96	31.83	29.76	29.76	tr|A0A287AG15|A0A287AG15_PIG	Penta-EF-hand domain containing 1 OS=Sus scrofa OX=9823 GN=PEF1 PE=1 SV=1	PIG	6
1059	10.87	10.9	38.05	35.4	32.3	tr|F1SRV4|F1SRV4_PIG	Glutathione S-transferase kappa OS=Sus scrofa OX=9823 GN=GSTK1 PE=1 SV=1	PIG	6
1060	10.87	10.89	15.99	13.08	11.48	tr|F1S8C1|F1S8C1_PIG	Heat shock protein family A (Hsp70) member 12B OS=Sus scrofa OX=9823 GN=HSPA12B PE=1 SV=1	PIG	6
1061	10.86	10.97	14.76	10.93	6.225	tr|F1RQI7|F1RQI7_PIG	Unconventional myosin-VI OS=Sus scrofa OX=9823 GN=MYO6 PE=1 SV=1	PIG	6
1062	10.85	10.92	24.46	24.46	17.32	tr|I3LF89|I3LF89_PIG	Carboxypeptidase N subunit 2 OS=Sus scrofa OX=9823 GN=CPN2 PE=1 SV=2	PIG	6
1063	10.85	10.88	44.35	44.35	40.43	tr|F1RHF0|F1RHF0_PIG	Ubiquitin carboxyl-terminal hydrolase OS=Sus scrofa OX=9823 GN=UCHL3 PE=1 SV=3	PIG	6
1064	10.84	10.88	7.354	4.985	3.603	tr|A0A287BN29|A0A287BN29_PIG	Phosphatidylinositol 4-kinase alpha OS=Sus scrofa OX=9823 GN=PI4KA PE=1 SV=1	PIG	5
1065	10.83	10.88	31.64	31.64	28.91	tr|F1RI41|F1RI41_PIG	Eukaryotic translation initiation factor 3 subunit K OS=Sus scrofa OX=9823 GN=EIF3K PE=1 SV=3	PIG	6
1066	10.81	10.92	24.19	23.89	23.89	tr|W5PWI1|W5PWI1_SHEEP	Protein kinase cAMP-activated catalytic subunit beta OS=Ovis aries OX=9940 GN=PRKACB PE=3 SV=1	SHEEP	8
1067	10.8	10.98	16.7	12.24	9.79	tr|I3LVK3|I3LVK3_PIG	Leucyl-tRNA synthetase OS=Sus scrofa OX=9823 GN=LARS PE=1 SV=2	PIG	8
1068	10.8	10.85	35.21	29.34	27	tr|D0G773|D0G773_PIG	Isovaleryl Coenzyme A dehydrogenase OS=Sus scrofa OX=9823 GN=IVD PE=2 SV=1	PIG	8
1069	10.77	10.88	11.25	9.577	7.906	tr|A0A287BAC9|A0A287BAC9_PIG	KN motif and ankyrin repeat domains 2 OS=Sus scrofa OX=9823 GN=KANK2 PE=4 SV=1	PIG	6
1070	10.76	10.86	10.72	7.475	5.571	tr|Q6EEI7|Q6EEI7_PIG	Mannose receptor C1 (Fragment) OS=Sus scrofa OX=9823 PE=2 SV=1	PIG	5
1071	10.75	10.83	19.21	17.15	15.5	tr|F1RIF3|F1RIF3_PIG	Fumarylacetoacetate hydrolase OS=Sus scrofa OX=9823 GN=FAH PE=1 SV=2	PIG	7
1072	10.73	51.09	41.89	37.98	34.64	tr|I3LIL4|I3LIL4_PIG	Myosin IC OS=Sus scrofa OX=9823 GN=MYO1C PE=1 SV=2	PIG	33
1073	10.73	10.85	37.03	37.03	33	tr|A0A287AHQ0|A0A287AHQ0_PIG	Acetyl-CoA acetyltransferase 2 OS=Sus scrofa OX=9823 GN=ACAT2 PE=1 SV=1	PIG	9
1074	10.73	10.76	22.86	22.86	17.38	tr|E1BEN4|E1BEN4_BOVIN	Uncharacterized protein OS=Bos taurus OX=9913 GN=GMPPA PE=1 SV=1	BOVIN	5
1075	10.71	11.69	73.85	68.46	57.69	tr|W5QF77|W5QF77_SHEEP	Uncharacterized protein OS=Ovis aries OX=9940 PE=3 SV=1	SHEEP	8
1076	10.69	36.96	98.99	98.99	91.92	tr|F1STC2|F1STC2_PIG	Uncharacterized protein OS=Sus scrofa OX=9823 PE=1 SV=3	PIG	84
1077	10.69	29.18	64.9	64.9	64.9	tr|A0A286ZYQ7|A0A286ZYQ7_PIG	Uncharacterized protein OS=Sus scrofa OX=9823 PE=4 SV=1	PIG	71
1078	10.68	11.18	67.48	58.28	52.76	tr|U3CKA4|U3CKA4_CALJA	S-phase kinase-associated protein 1 isoform b OS=Callithrix jacchus OX=9483 GN=SKP1 PE=2 SV=1	CALJA	8
1079	10.68	10.72	45.56	36.69	33.06	tr|I3LRD5|I3LRD5_PIG	Uncharacterized protein OS=Sus scrofa OX=9823 GN=EIF4H PE=1 SV=1	PIG	6
1080	10.64	10.7	22.41	18.7	14.99	tr|Q95N04|Q95N04_PIG	Acetyltransferase component of pyruvate dehydrogenase complex OS=Sus scrofa OX=9823 PE=2 SV=1	PIG	6
1081	10.64	10.69	30.93	29.12	27.32	tr|A0A287BB42|A0A287BB42_PIG	Uncharacterized protein OS=Sus scrofa OX=9823 GN=HSD17B2 PE=1 SV=1	PIG	6
1082	10.62	11.39	25.95	24.32	22.16	tr|H2QQC9|H2QQC9_PANTR	Peptidylprolyl isomerase D OS=Pan troglodytes OX=9598 GN=PPID PE=2 SV=1	PANTR	8
1083	10.61	10.63	9.646	6.384	6.384	tr|A0A287B6S0|A0A287B6S0_PIG	Uncharacterized protein OS=Sus scrofa OX=9823 GN=SORBS1 PE=1 SV=1	PIG	7
1084	10.6	10.73	17.41	15.5	13.1	tr|M3VH35|M3VH35_PIG	Lamin B receptor OS=Sus scrofa OX=9823 GN=LBR PE=2 SV=1	PIG	7
1085	10.6	10.72	26.22	23.26	19.03	tr|F1RN05|F1RN05_PIG	Serine palmitoyltransferase long chain base subunit 1 OS=Sus scrofa OX=9823 GN=SPTLC1 PE=1 SV=3	PIG	7
1086	10.6	10.65	12.12	10.46	10.46	tr|M3TYC1|M3TYC1_PIG	Eukaryotic translation initiation factor 3 subunit B OS=Sus scrofa OX=9823 GN=EIF3B PE=2 SV=1	PIG	6
1087	10.58	20.7	54.71	52.65	46.47	tr|W5QHP5|W5QHP5_SHEEP	G protein subunit beta 4 OS=Ovis aries OX=9940 GN=GNB4 PE=4 SV=1	SHEEP	15
1088	10.58	10.64	35.43	35.43	30.13	tr|I3LS53|I3LS53_PIG	Phosphotriesterase related OS=Sus scrofa OX=9823 GN=PTER PE=1 SV=2	PIG	7
1089	10.57	10.63	7.778	7.778	6.752	tr|F1RGQ6|F1RGQ6_PIG	Ankyrin repeat and FYVE domain containing 1 OS=Sus scrofa OX=9823 GN=ANKFY1 PE=1 SV=2	PIG	6
1090	10.55	10.86	32.75	32.75	30.12	tr|I3LFE8|I3LFE8_PIG	Pyrophosphatase (inorganic) 2 OS=Sus scrofa OX=9823 GN=PPA2 PE=1 SV=2	PIG	9
1091	10.55	10.64	26.93	25.08	16.41	tr|G8ENM3|G8ENM3_PIG	Ribokinase OS=Sus scrofa OX=9823 GN=RBKS PE=2 SV=1	PIG	5
1092	10.55	10.63	10.21	10.21	10.21	tr|F1RKC0|F1RKC0_PIG	Huntingtin interacting protein 1 OS=Sus scrofa OX=9823 GN=HIP1 PE=1 SV=2	PIG	6
1093	10.55	10.57	31.27	21.56	17.25	tr|A0A287AV20|A0A287AV20_PIG	Uncharacterized protein OS=Sus scrofa OX=9823 GN=NAGA PE=1 SV=1	PIG	5
1094	10.51	10.61	47.47	47.47	47.47	tr|A0A287BJL0|A0A287BJL0_PIG	Joining chain of multimeric IgA and IgM OS=Sus scrofa OX=9823 GN=JCHAIN PE=1 SV=1	PIG	8
1095	10.47	10.53	56.13	52.15	52.15	tr|A0A287AZF9|A0A287AZF9_PIG	Cytochrome c1 OS=Sus scrofa OX=9823 GN=CYC1 PE=1 SV=1	PIG	11
1096	10.46	43.19	44.06	43.38	35.96	tr|M3WXK0|M3WXK0_FELCA	Karyopherin subunit beta 1 OS=Felis catus OX=9685 GN=KPNB1 PE=4 SV=2	FELCA	25
1097	10.46	10.57	16.16	15.44	13.63	tr|I3LU51|I3LU51_PIG	Heterogeneous nuclear ribonucleoprotein U like 1 OS=Sus scrofa OX=9823 GN=HNRNPUL1 PE=1 SV=2	PIG	9
1098	10.44	10.51	53.44	46.96	42.11	tr|G1LXG9|G1LXG9_AILME	Purine rich element binding protein A OS=Ailuropoda melanoleuca OX=9646 GN=PURA PE=4 SV=1	AILME	7
1099	10.41	11.46	26.06	22	16.08	tr|M3YDR2|M3YDR2_MUSPF	EH domain containing 4 OS=Mustela putorius furo OX=9669 GN=EHD4 PE=3 SV=1	MUSPF	8
1100	10.38	10.4	63.58	52.98	43.05	tr|G3RX11|G3RX11_GORGO	Uncharacterized protein OS=Gorilla gorilla gorilla OX=9595 PE=3 SV=2	GORGO	6
1101	10.37	10.49	53.85	41.54	22.31	tr|M3VJZ7|M3VJZ7_PIG	LIM and SH3 domain protein 1 OS=Sus scrofa OX=9823 GN=LASP1 PE=2 SV=1	PIG	6
1102	10.36	10.84	32.08	30.66	16.98	tr|A0A1S2ZR96|A0A1S2ZR96_ERIEU	histone-binding protein RBBP4 isoform X2 OS=Erinaceus europaeus OX=9365 GN=RBBP4 PE=4 SV=1	ERIEU	7
1103	10.35	10.4	11.32	11.32	9.833	tr|F1S762|F1S762_PIG	Uncharacterized protein OS=Sus scrofa OX=9823 GN=SCP2 PE=1 SV=3	PIG	6
1104	10.34	10.42	24.62	24.62	24.62	tr|S9XGN1|S9XGN1_CAMFR	Eukaryotic translation initiation factor 3 subunit I OS=Camelus ferus OX=419612 GN=EIF3I PE=3 SV=1	CAMFR	7
1105	10.3	10.31	20.21	20.21	17.05	tr|I3LEI5|I3LEI5_PIG	Carboxylic ester hydrolase OS=Sus scrofa OX=9823 GN=CES3 PE=1 SV=2	PIG	7
1106	10.28	10.29	23.08	21.22	18.83	tr|F1S7H6|F1S7H6_PIG	Histocompatibility minor 13 OS=Sus scrofa OX=9823 GN=HM13 PE=4 SV=3	PIG	5
1107	10.27	10.32	13.98	13.17	10.48	tr|A0A287A8R9|A0A287A8R9_PIG	N-acetyl-alpha-glucosaminidase OS=Sus scrofa OX=9823 GN=NAGLU PE=1 SV=1	PIG	5
1108	10.27	10.32	24.94	24.94	17.81	tr|A0A287BG49|A0A287BG49_PIG	Short-chain-specific acyl-CoA dehydrogenase, mitochondrial OS=Sus scrofa OX=9823 GN=ACADS PE=1 SV=1	PIG	5
1109	10.25	10.26	21.27	21.27	19.06	tr|F1SJK6|F1SJK6_PIG	Very-long-chain (3R)-3-hydroxyacyl-CoA dehydratase OS=Sus scrofa OX=9823 GN=HACD3 PE=1 SV=3	PIG	5
1110	10.24	10.38	39.23	36.54	27.69	tr|W5PMD1|W5PMD1_SHEEP	Signal peptidase complex subunit 2 OS=Ovis aries OX=9940 GN=SPCS2 PE=4 SV=1	SHEEP	6
1111	10.23	10.23	58.97	50	33.97	tr|Q5RKT7|Q5RKT7_HUMAN	Ribosomal protein S27a OS=Homo sapiens OX=9606 GN=RPS27A PE=1 SV=1	HUMAN	9
1112	10.2	10.25	18.6	14.67	13.77	tr|I3LC64|I3LC64_PIG	Extracellular matrix protein 1 OS=Sus scrofa OX=9823 GN=ECM1 PE=1 SV=2	PIG	6
1113	10.19	10.27	59.24	50.71	47.39	tr|A0A286ZSH3|A0A286ZSH3_PIG	Heme-binding protein 1 OS=Sus scrofa OX=9823 GN=HEBP1 PE=4 SV=1	PIG	7
1114	10.18	10.22	17.69	17.69	14	tr|H6UWK6|H6UWK6_PIG	Olfactomedin-like protein 3 OS=Sus scrofa OX=9823 GN=OLFML3 PE=4 SV=1	PIG	5
1115	10.17	12.27	25.4	23.81	17.2	tr|I3LCP8|I3LCP8_PIG	Serpin family B member 6 OS=Sus scrofa OX=9823 GN=SERPINB6 PE=1 SV=2	PIG	6
1116	10.16	10.23	31.33	31.33	28.98	tr|A0A287AVW2|A0A287AVW2_PIG	Elongation factor Ts, mitochondrial OS=Sus scrofa OX=9823 GN=TSFM PE=1 SV=1	PIG	6
1117	10.15	10.19	48.57	45.14	41.14	tr|Q3ZC20|Q3ZC20_BOVIN	Anterior gradient homolog 2 (Xenopus laevis) OS=Bos taurus OX=9913 GN=AGR2 PE=2 SV=1	BOVIN	6
1118	10.15	10.19	9.73	8.441	7.268	tr|F1RQW7|F1RQW7_PIG	Complement C2 OS=Sus scrofa OX=9823 GN=C2 PE=1 SV=2	PIG	6
1119	10.13	12.22	34.33	30.21	18.76	tr|F6YKT0|F6YKT0_CALJA	EH domain containing 1 OS=Callithrix jacchus OX=9483 GN=EHD1 PE=3 SV=1	CALJA	7
1120	10.13	10.26	14.98	14.08	8.963	tr|A0A2C9F3H7|A0A2C9F3H7_PIG	Dipeptidyl peptidase 4 OS=Sus scrofa OX=9823 GN=DPP4 PE=1 SV=1	PIG	6
1121	10.13	10.2	23.66	20.5	18.3	tr|K9IVM5|K9IVM5_PIG	GTPase IMAP family member 4 OS=Sus scrofa OX=9823 GN=GIMAP4 PE=1 SV=1	PIG	7
1122	10.1	10.18	36.36	27.73	24.55	tr|A0A1S3G2R2|A0A1S3G2R2_DIPOR	NEDD8-conjugating enzyme Ubc12 OS=Dipodomys ordii OX=10020 GN=Ube2m PE=3 SV=1	DIPOR	5
1123	10.1	10.15	35.37	35.37	26.42	sp|P80015|CAP7_PIG	Azurocidin OS=Sus scrofa OX=9823 GN=AZU1 PE=1 SV=2	PIG	6
1124	10.09	10.1	52.87	52.87	52.87	tr|M3UZ63|M3UZ63_PIG	Myeloid derived growth factor OS=Sus scrofa OX=9823 GN=C19orf10 PE=2 SV=1	PIG	6
1125	10.08	10.08	17.04	14.8	14.8	tr|I3L6R1|I3L6R1_PIG	Cartilage associated protein OS=Sus scrofa OX=9823 GN=CRTAP PE=4 SV=2	PIG	5
1126	10.07	12.35	56.76	56.76	56.76	tr|W5PTW7|W5PTW7_SHEEP	Uncharacterized protein OS=Ovis aries OX=9940 PE=4 SV=1	SHEEP	7
1127	10.07	10.13	36.83	28.71	21.39	tr|W5Q9D9|W5Q9D9_SHEEP	tRNA-splicing ligase RtcB homolog OS=Ovis aries OX=9940 GN=RTCB PE=3 SV=1	SHEEP	6
1128	10.06	14.99	38.63	38.63	33.97	tr|Q6AYU5|Q6AYU5_RAT	Poly(rC)-binding protein 2 OS=Rattus norvegicus OX=10116 GN=Pcbp2 PE=1 SV=1	RAT	9
1129	10.06	10.07	24.32	24.32	20.06	tr|A0A287B7R3|A0A287B7R3_PIG	Prostaglandin reductase 1 OS=Sus scrofa OX=9823 GN=PTGR1 PE=4 SV=1	PIG	5
1130	10.05	10.21	44.85	44.85	41.75	tr|W5PZX1|W5PZX1_SHEEP	Cysteine and glycine rich protein 2 OS=Ovis aries OX=9940 GN=CSRP2 PE=4 SV=1	SHEEP	5
1131	10.04	10.16	12.15	8.803	6.426	tr|M3WJQ2|M3WJQ2_FELCA	Myosin IB OS=Felis catus OX=9685 GN=MYO1B PE=3 SV=2	FELCA	7
1132	10.03	12.49	41.64	38.2	29.97	tr|A0A287A853|A0A287A853_PIG	G protein subunit alpha 13 OS=Sus scrofa OX=9823 GN=GNA13 PE=1 SV=1	PIG	7
1133	10.03	10.07	50.39	39.37	34.65	tr|W5PRF0|W5PRF0_SHEEP	SUB1 homolog, transcriptional regulator OS=Ovis aries OX=9940 GN=SUB1 PE=4 SV=1	SHEEP	7
1134	10.01	10.06	35.86	35.86	20.72	tr|A5GFX7|A5GFX7_PIG	Cathepsin Z OS=Sus scrofa OX=9823 GN=CTSZ PE=1 SV=1	PIG	5
1135	10.01	10.02	20.85	15.9	9.894	tr|F1SQ40|F1SQ40_PIG	Protein disulfide isomerase family A member 5 OS=Sus scrofa OX=9823 GN=PDIA5 PE=1 SV=3	PIG	5
1136	10	15.5	57.41	50.93	47.69	tr|S7NBB3|S7NBB3_MYOBR	Ras-related protein Rab-5C OS=Myotis brandtii OX=109478 GN=D623_10015333 PE=4 SV=1	MYOBR	11
1137	10	10.04	24.59	24.59	20.33	tr|A0A287BSZ9|A0A287BSZ9_PIG	Uncharacterized protein OS=Sus scrofa OX=9823 GN=DYNC1LI2 PE=1 SV=1	PIG	5
1138	10	10	46.51	46.51	46.51	tr|W5P4E7|W5P4E7_SHEEP	Cytochrome c oxidase subunit OS=Ovis aries OX=9940 GN=COX6B1 PE=1 SV=1	SHEEP	5
1139	10	10	39.66	39.66	39.66	tr|A0A287BAW0|A0A287BAW0_PIG	Uncharacterized protein OS=Sus scrofa OX=9823 GN=NDUFA5 PE=1 SV=1	PIG	5
1140	10	10	71.83	71.83	71.83	sp|Q9MYT8|ATP5I_PIG	ATP synthase subunit e, mitochondrial OS=Sus scrofa OX=9823 GN=ATP5I PE=3 SV=4	PIG	5
1141	9.99	10.12	22.63	19.73	16.44	tr|A0A1D5QBF5|A0A1D5QBF5_MACMU	Eukaryotic translation initiation factor 3 subunit E OS=Macaca mulatta OX=9544 GN=EIF3E PE=3 SV=1	MACMU	7
1142	9.99	10.03	19.57	17.18	17.18	tr|F1RYA4|F1RYA4_PIG	Uncharacterized protein OS=Sus scrofa OX=9823 GN=NAP1L4 PE=1 SV=3	PIG	6
1143	9.98	10.02	15.7	15.7	13.77	tr|W5PJJ0|W5PJJ0_SHEEP	SH3 domain containing GRB2 like 1, endophilin A2 OS=Ovis aries OX=9940 GN=SH3GL1 PE=4 SV=1	SHEEP	5
1144	9.97	10.19	37.7	37.7	31.15	tr|Q8HXL4|Q8HXL4_PIG	Cytoskeleton-associated protein 1 OS=Sus scrofa OX=9823 GN=CKAP1 PE=1 SV=1	PIG	6
1145	9.97	10.01	57.73	57.73	57.73	tr|W5QIU9|W5QIU9_SHEEP	S100 calcium binding protein A10 OS=Ovis aries OX=9940 GN=S100A10 PE=3 SV=1	SHEEP	7
1146	9.96	10.1	11.64	9.154	7.164	tr|F1SJ68|F1SJ68_PIG	Mannosidase alpha class 2C member 1 OS=Sus scrofa OX=9823 GN=MAN2C1 PE=1 SV=3	PIG	5
1147	9.94	9.98	37.54	37.54	32.92	tr|S9XPN9|S9XPN9_CAMFR	Secretory carrier-associated membrane protein OS=Camelus ferus OX=419612 GN=CB1_000057008 PE=3 SV=1	CAMFR	5
1148	9.91	10.88	18.11	13.95	11.46	tr|F1MX51|F1MX51_BOVIN	Far upstream element-binding protein 1 OS=Bos taurus OX=9913 GN=FUBP1 PE=1 SV=2	BOVIN	6
1149	9.91	9.98	24.31	24.31	17.79	tr|A0A287B283|A0A287B283_PIG	LanC like 1 OS=Sus scrofa OX=9823 GN=LANCL1 PE=1 SV=1	PIG	5
1150	9.91	9.95	32.28	32.28	26.38	tr|Q68RU1|Q68RU1_PIG	Ovarian and testicular apolipoprotein N OS=Sus scrofa OX=9823 GN=ApoN PE=1 SV=1	PIG	10
1151	9.89	10.42	32.16	28.36	23.98	tr|A0A287BT03|A0A287BT03_PIG	Serine/threonine-protein phosphatase 2A activator OS=Sus scrofa OX=9823 GN=PTPA PE=1 SV=1	PIG	5
1152	9.89	10.04	34.36	33.2	30.31	tr|F1SMS8|F1SMS8_PIG	Lectin, mannose binding 1 OS=Sus scrofa OX=9823 GN=LMAN1 PE=1 SV=2	PIG	9
1153	9.87	10.01	42.72	42.72	42.72	tr|F1RHM8|F1RHM8_PIG	Uncharacterized protein OS=Sus scrofa OX=9823 GN=RANBP1 PE=1 SV=1	PIG	8
1154	9.86	9.89	34.21	25	25	tr|W5PH51|W5PH51_SHEEP	Uncharacterized protein OS=Ovis aries OX=9940 GN=RPS18 PE=3 SV=1	SHEEP	5
1155	9.83	9.91	34.25	31.5	31.5	tr|W5P0N8|W5P0N8_SHEEP	Proteasome activator subunit 3 OS=Ovis aries OX=9940 GN=PSME3 PE=4 SV=1	SHEEP	6
1156	9.82	9.92	30.89	30.89	17.37	tr|A0A286ZQ31|A0A286ZQ31_PIG	Phosphoglycerate mutase OS=Sus scrofa OX=9823 GN=BPGM PE=3 SV=1	PIG	5
1157	9.79	9.84	10.96	10.33	8.895	tr|L5KQH9|L5KQH9_PTEAL	Nuclear cap-binding protein subunit 1 OS=Pteropus alecto OX=9402 GN=PAL_GLEAN10008025 PE=4 SV=1	PTEAL	6
1158	9.79	9.83	58.1	58.1	42.86	tr|H6TBN0|H6TBN0_PIG	Thioredoxin OS=Sus scrofa OX=9823 GN=TRX1 PE=2 SV=1	PIG	6
1159	9.78	10.45	37.66	37.66	33.77	tr|M3Z7U9|M3Z7U9_MUSPF	Heterogeneous nuclear ribonucleoprotein A0 OS=Mustela putorius furo OX=9669 GN=HNRNPA0 PE=4 SV=1	MUSPF	7
1160	9.78	9.9	15.89	14.95	13.55	tr|A0A287BSC9|A0A287BSC9_PIG	Transmembrane 9 superfamily member OS=Sus scrofa OX=9823 GN=TM9SF4 PE=1 SV=1	PIG	6
1161	9.78	9.85	7.913	6.087	5.478	tr|M3ZBT4|M3ZBT4_NOMLE	Cell division cycle and apoptosis regulator 1 OS=Nomascus leucogenys OX=61853 GN=CCAR1 PE=4 SV=1	NOMLE	5
1162	9.76	32.37	67.8	67.8	63.16	tr|K7ZPU8|K7ZPU8_PIG	IgG heavy chian constant region (Fragment) OS=Sus scrofa OX=9823 GN=IGHG5-1 PE=4 SV=1	PIG	62
1163	9.76	9.89	28.69	28.29	28.29	tr|B2D1T3|B2D1T3_PIG	Cathepsin H transcript variant 3 OS=Sus scrofa OX=9823 GN=CTSH PE=2 SV=1	PIG	6
1164	9.76	9.78	47.73	44.09	44.09	tr|F1RYY7|F1RYY7_PIG	Glutamine amidotransferase like class 1 domain containing 1 OS=Sus scrofa OX=9823 GN=GATD1 PE=1 SV=3	PIG	5
1165	9.72	9.76	15.45	15.45	10.34	tr|F1S5H7|F1S5H7_PIG	Uncharacterized protein OS=Sus scrofa OX=9823 GN=NHLRC2 PE=1 SV=2	PIG	5
1166	9.71	14.72	64.09	52.49	52.49	tr|L7UWL8|L7UWL8_PIG	MHC class I alpha chain (Fragment) OS=Sus scrofa OX=9823 GN=SLA-2 PE=3 SV=1	PIG	10
1167	9.71	10.34	37.72	32.53	20.76	tr|I3LE16|I3LE16_PIG	PGAM family member 5, mitochondrial serine/threonine protein phosphatase OS=Sus scrofa OX=9823 GN=PGAM5 PE=4 SV=2	PIG	6
1168	9.66	9.76	20.88	19.34	14.29	tr|F1SK86|F1SK86_PIG	Peptidylprolyl isomerase OS=Sus scrofa OX=9823 GN=FKBP4 PE=1 SV=2	PIG	5
1169	9.64	9.74	47.93	44.7	36.87	tr|L8HPK7|L8HPK7_9CETA	60S ribosomal protein L10 (Fragment) OS=Bos mutus OX=72004 GN=M91_03479 PE=4 SV=1	9CETA	6
1170	9.63	11.69	25.62	25.62	20.68	tr|A0A287B1T7|A0A287B1T7_PIG	Dimethylarginine dimethylaminohydrolase 1 OS=Sus scrofa OX=9823 GN=DDAH1 PE=1 SV=1	PIG	6
1171	9.62	9.67	35.49	35.49	24.07	tr|U6DQD0|U6DQD0_NEOVI	Mitotic checkpoint protein BUB3 (Fragment) OS=Neovison vison OX=452646 GN=BUB3 PE=2 SV=1	NEOVI	7
1172	9.61	9.64	11.15	7.281	5.916	tr|W5PE89|W5PE89_SHEEP	Pre-mRNA processing factor 40 homolog A OS=Ovis aries OX=9940 GN=PRPF40A PE=4 SV=1	SHEEP	5
1173	9.59	25.99	34.54	29.11	26.15	tr|F7CSG0|F7CSG0_CALJA	Albumin OS=Callithrix jacchus OX=9483 GN=ALB PE=3 SV=1	CALJA	49
1174	9.58	9.63	17.43	15.38	11.77	tr|A0A091DFN2|A0A091DFN2_FUKDA	Sorting nexin-6 OS=Fukomys damarensis OX=885580 GN=H920_09326 PE=4 SV=1	FUKDA	5
1175	9.58	9.63	20.32	18.93	16.77	tr|A0A287BCT2|A0A287BCT2_PIG	Acyl-CoA thioesterase 4 OS=Sus scrofa OX=9823 GN=ACOT4 PE=1 SV=1	PIG	5
1176	9.58	9.62	25.6	25.6	22.25	tr|F1SSB1|F1SSB1_PIG	Uncharacterized protein OS=Sus scrofa OX=9823 GN=LOC110255172 PE=1 SV=2	PIG	6
1177	9.57	9.6	34.18	31.64	24.73	tr|W5PAD3|W5PAD3_SHEEP	COP9 signalosome subunit 7A OS=Ovis aries OX=9940 GN=COPS7A PE=4 SV=1	SHEEP	6
1178	9.57	9.59	51.47	51.47	51.47	tr|F1RMR5|F1RMR5_PIG	Isochorismatase domain containing 2 OS=Sus scrofa OX=9823 GN=ISOC2 PE=1 SV=3	PIG	5
1179	9.52	20.03	44.63	44.07	40.11	tr|S9YL01|S9YL01_CAMFR	Guanine nucleotide-binding protein G(K) subunit alpha OS=Camelus ferus OX=419612 GN=CB1_000459025 PE=4 SV=1	CAMFR	11
1180	9.5	9.58	23.02	23.02	20.14	tr|A0A286ZVL1|A0A286ZVL1_PIG	Thioredoxin related transmembrane protein 1 OS=Sus scrofa OX=9823 GN=TMX1 PE=1 SV=1	PIG	6
1181	9.49	11.77	59.62	59.62	46.79	tr|W5Q0U6|W5Q0U6_SHEEP	Progesterone receptor membrane component 2 OS=Ovis aries OX=9940 GN=PGRMC2 PE=3 SV=1	SHEEP	6
1182	9.47	9.49	8.551	5.875	3.982	tr|K9IVJ9|K9IVJ9_PIG	ATP-binding cassette, sub-family C (CFTR/MRP), member 1 OS=Sus scrofa OX=9823 GN=ABCC1 PE=2 SV=1	PIG	5
1183	9.46	9.47	41.86	38.37	38.37	tr|F1S6R1|F1S6R1_PIG	Uncharacterized protein OS=Sus scrofa OX=9823 GN=CIRBP PE=1 SV=1	PIG	5
1184	9.45	9.78	24.3	24.3	22.76	tr|M3W665|M3W665_FELCA	NDRG family member 4 OS=Felis catus OX=9685 GN=NDRG4 PE=4 SV=2	FELCA	5
1185	9.45	9.49	40.55	35.67	22.26	tr|I3L5K0|I3L5K0_PIG	Uncharacterized protein OS=Sus scrofa OX=9823 GN=PON1 PE=1 SV=2	PIG	7
1186	9.45	9.49	68.13	63.74	63.74	tr|W5PS90|W5PS90_SHEEP	Dynein light chain LC8-type 1 OS=Ovis aries OX=9940 GN=DYNLL1 PE=4 SV=1	SHEEP	5
1187	9.43	15.63	7.593	7.103	6.246	tr|A0A091DAZ2|A0A091DAZ2_FUKDA	Bromodomain adjacent to zinc finger domain protein 1A OS=Fukomys damarensis OX=885580 GN=H920_09327 PE=4 SV=1	FUKDA	10
1188	9.43	9.49	52.76	52.76	42.33	tr|W5PQ45|W5PQ45_SHEEP	Histidine triad nucleotide binding protein 2 OS=Ovis aries OX=9940 GN=HINT2 PE=4 SV=1	SHEEP	6
1189	9.4	9.46	34.93	32.31	26.2	tr|B3RF71|B3RF71_SORAR	Platelet-activating factor acetylhydrolase, isoform Ib, beta subunit (Predicted) OS=Sorex araneus OX=42254 GN=PAFAH1B2 PE=4 SV=1	SORAR	5
1190	9.39	9.47	19.09	19.09	14.81	tr|A0A287AII8|A0A287AII8_PIG	1,4-alpha-glucan branching enzyme 1 OS=Sus scrofa OX=9823 GN=GBE1 PE=1 SV=1	PIG	6
1191	9.38	9.42	27.57	24.86	16.49	tr|M3Z2M8|M3Z2M8_MUSPF	NSFL1 cofactor OS=Mustela putorius furo OX=9669 GN=NSFL1C PE=4 SV=1	MUSPF	4
1192	9.37	9.4	45.93	42.96	30.37	tr|F1SDP2|F1SDP2_PIG	Uncharacterized protein OS=Sus scrofa OX=9823 GN=LHPP PE=1 SV=3	PIG	5
1193	9.36	9.47	8.133	6.507	6.507	tr|F1RJV2|F1RJV2_PIG	Uncharacterized protein OS=Sus scrofa OX=9823 GN=SLC22A5 PE=1 SV=3	PIG	7
1194	9.35	9.37	33.9	33.9	30.93	tr|Q007T3|Q007T3_PIG	Tetraspanin OS=Sus scrofa OX=9823 PE=2 SV=1	PIG	13
1195	9.34	9.42	14.94	10.93	9.405	tr|X2KWJ8|X2KWJ8_MEGLY	Glycogen [starch] synthase (Fragment) OS=Megaderma lyra OX=9413 GN=gys1 PE=3 SV=1	MEGLY	5
1196	9.34	9.39	68.33	57.5	52.5	tr|A0A287ALS7|A0A287ALS7_PIG	Uncharacterized protein OS=Sus scrofa OX=9823 PE=4 SV=1	PIG	25
1197	9.3	9.34	19.02	15.81	14.32	tr|L9KWK0|L9KWK0_TUPCH	Vacuolar protein sorting-associated protein 29 OS=Tupaia chinensis OX=246437 GN=TREES_T100008959 PE=3 SV=1	TUPCH	5
1198	9.28	12.08	26.14	23.86	23.86	tr|A0A287AXA0|A0A287AXA0_PIG	Uncharacterized protein OS=Sus scrofa OX=9823 GN=ANP32E PE=1 SV=1	PIG	7
1199	9.27	9.35	16.61	14.87	12.97	tr|F1S8N1|F1S8N1_PIG	HGF activator OS=Sus scrofa OX=9823 GN=HGFAC PE=1 SV=2	PIG	5
1200	9.26	24.06	55.05	52.77	45.93	tr|W5P010|W5P010_SHEEP	RAB1B, member RAS oncogene family OS=Ovis aries OX=9940 GN=RAB1B PE=4 SV=1	SHEEP	12
1201	9.24	9.28	20.12	17.47	13.42	tr|A0A287A1S1|A0A287A1S1_PIG	Sec1 family domain containing 1 OS=Sus scrofa OX=9823 GN=SCFD1 PE=1 SV=1	PIG	5
1202	9.24	9.27	36.42	36.42	36.42	tr|W5P940|W5P940_SHEEP	Signal sequence receptor subunit 4 OS=Ovis aries OX=9940 GN=SSR4 PE=4 SV=1	SHEEP	5
1203	9.21	9.92	35.27	30.32	25.16	tr|G1L2L0|G1L2L0_AILME	NADH dehydrogenase [ubiquinone] flavoprotein 1, mitochondrial OS=Ailuropoda melanoleuca OX=9646 GN=NDUFV1 PE=3 SV=1	AILME	7
1204	9.19	9.27	49.24	40.1	40.1	tr|M3YXG4|M3YXG4_MUSPF	Prefoldin subunit 3 OS=Mustela putorius furo OX=9669 PE=3 SV=1	MUSPF	6
1205	9.17	49.3	79.42	78.69	69.98	tr|F6Q469|F6Q469_PIG	Uncharacterized protein OS=Sus scrofa OX=9823 GN=SERPINA3-2 PE=1 SV=1	PIG	51
1206	9.13	19.55	31.34	30.06	15.78	tr|M3WLA9|M3WLA9_FELCA	Peripherin OS=Felis catus OX=9685 GN=PRPH PE=3 SV=2	FELCA	15
1207	9.12	9.16	13.07	10.82	7.273	tr|A0A287AHL6|A0A287AHL6_PIG	Nucleoporin 133 OS=Sus scrofa OX=9823 GN=NUP133 PE=1 SV=1	PIG	5
1208	9.1	9.21	25.74	19.82	19.82	tr|F1RJ33|F1RJ33_PIG	Galectin OS=Sus scrofa OX=9823 GN=LGALS9 PE=1 SV=3	PIG	6
1209	9.1	9.21	21.74	21.74	19.71	tr|A0A287A424|A0A287A424_PIG	Nitrilase 1 OS=Sus scrofa OX=9823 GN=NIT1 PE=1 SV=1	PIG	5
1210	9.08	179.22	71.97	69.81	67.84	tr|A0A287BLM4|A0A287BLM4_PIG	Collagen type VI alpha 3 chain OS=Sus scrofa OX=9823 GN=COL6A3 PE=1 SV=1	PIG	153
1211	9.06	9.31	12.38	10.53	6.725	tr|F1RNT9|F1RNT9_PIG	Uncharacterized protein OS=Sus scrofa OX=9823 GN=LNPEP PE=1 SV=2	PIG	6
1212	9.06	9.13	25	25	25	tr|F1S2X3|F1S2X3_PIG	Ethylmalonyl-CoA decarboxylase 1 OS=Sus scrofa OX=9823 GN=ECHDC1 PE=1 SV=3	PIG	6
1213	9.05	9.24	36.17	36.17	30.85	sp|Q06AA4|SNRPA_PIG	U1 small nuclear ribonucleoprotein A OS=Sus scrofa OX=9823 GN=SNRPA PE=1 SV=1	PIG	9
1214	9.04	9.1	49.13	44.35	36.52	tr|F1RSG9|F1RSG9_PIG	Uncharacterized protein OS=Sus scrofa OX=9823 GN=LYPLA1 PE=1 SV=3	PIG	5
1215	9.04	9.06	31.9	22.99	22.99	tr|W6FSX8|W6FSX8_PANTA	ATPase ASNA1 OS=Panthera tigris altaica OX=74533 GN=ASNA1 PE=2 SV=1	PANTA	5
1216	9.03	9.1	63.4	58.82	54.9	tr|H9G0A9|H9G0A9_MACMU	Actin-related protein 2/3 complex subunit 5 OS=Macaca mulatta OX=9544 GN=ARPC5L PE=2 SV=1	MACMU	6
1217	9.03	9.08	19.28	15.89	15.89	tr|F1RNH0|F1RNH0_PIG	Membrane bound O-acyltransferase domain containing 7 OS=Sus scrofa OX=9823 GN=MBOAT7 PE=1 SV=3	PIG	5
1218	9.02	9.05	24.08	21.4	18.23	tr|M3WFU0|M3WFU0_FELCA	Malic enzyme OS=Felis catus OX=9685 GN=ME3 PE=3 SV=2	FELCA	5
1219	9.01	43.72	65.85	61.38	61.38	tr|L8J034|L8J034_9CETA	Tubulin alpha chain (Fragment) OS=Bos mutus OX=72004 GN=M91_13955 PE=3 SV=1	9CETA	52
1220	8.99	9.12	14.27	11.83	10.37	tr|L5JN55|L5JN55_PTEAL	Insulin-like growth factor 2 mRNA-binding protein 2 OS=Pteropus alecto OX=9402 GN=PAL_GLEAN10018214 PE=4 SV=1	PTEAL	6
1221	8.98	9.01	24.65	24.65	21.88	tr|F1RZZ3|F1RZZ3_PIG	Fructosamine 3 kinase related protein OS=Sus scrofa OX=9823 GN=FN3KRP PE=1 SV=2	PIG	5
1222	8.97	9.07	24.94	17.39	13.5	tr|M1EBV8|M1EBV8_MUSPF	Adaptor-related protein complex 2, mu 1 subunit (Fragment) OS=Mustela putorius furo OX=9669 PE=2 SV=1	MUSPF	5
1223	8.97	9.01	15.28	15.28	12.41	tr|H9BYW3|H9BYW3_PIG	Acyl-coenzyme A oxidase OS=Sus scrofa OX=9823 GN=ACOX1 PE=2 SV=1	PIG	5
1224	8.97	9	9.645	7.716	5.482	tr|F1S7J6|F1S7J6_PIG	Scaffold attachment factor B OS=Sus scrofa OX=9823 GN=SAFB PE=1 SV=3	PIG	4
1225	8.96	13.99	37.47	35.04	26.68	tr|F1RHC5|F1RHC5_PIG	Core histone macro-H2A OS=Sus scrofa OX=9823 GN=H2AFY PE=1 SV=2	PIG	12
1226	8.94	9	29.14	25.67	20.86	tr|G3WZE6|G3WZE6_SARHA	Eukaryotic translation initiation factor 3 subunit M OS=Sarcophilus harrisii OX=9305 GN=EIF3M PE=3 SV=1	SARHA	5
1227	8.93	8.99	73.15	73.15	73.15	tr|S7QDY4|S7QDY4_MYOBR	Peptidylprolyl isomerase OS=Myotis brandtii OX=109478 GN=D623_10013496 PE=4 SV=1	MYOBR	7
1228	8.92	8.95	41.67	35.94	35.94	tr|L8IM55|L8IM55_9CETA	Apoptosis regulator BAX OS=Bos mutus OX=72004 GN=M91_16012 PE=4 SV=1	9CETA	5
1229	8.91	8.95	42.42	42.42	34.09	tr|F1RWI4|F1RWI4_PIG	Somatomedin B and thrombospondin type 1 domain containing OS=Sus scrofa OX=9823 GN=SBSPON PE=1 SV=2	PIG	5
1230	8.9	8.95	46.58	43.84	43.84	tr|Q2PYM7|Q2PYM7_PIG	Proteasome subunit beta type OS=Sus scrofa OX=9823 GN=PSMB9 PE=1 SV=1	PIG	5
1231	8.9	8.93	46.88	46.88	40.63	tr|W5QAQ9|W5QAQ9_SHEEP	Uncharacterized protein OS=Ovis aries OX=9940 GN=SNU13 PE=4 SV=1	SHEEP	5
1232	8.88	8.95	23.58	21.7	17.92	tr|I3LDR9|I3LDR9_PIG	Caveolae associated protein 2 OS=Sus scrofa OX=9823 GN=CAVIN2 PE=1 SV=2	PIG	5
1233	8.87	11.25	3.845	3.273	1.762	tr|F1SV22|F1SV22_PIG	Microtubule-actin crosslinking factor 1 OS=Sus scrofa OX=9823 GN=MACF1 PE=1 SV=3	PIG	5
1234	8.87	8.91	14.73	13.33	13.33	tr|K7GS36|K7GS36_PIG	Neuropilin OS=Sus scrofa OX=9823 GN=NRP1 PE=1 SV=2	PIG	7
1235	8.86	8.96	79.78	58.43	58.43	tr|F1RU33|F1RU33_PIG	Barrier to autointegration factor 1 OS=Sus scrofa OX=9823 GN=BANF1 PE=1 SV=1	PIG	5
1236	8.85	8.87	20.41	18.34	18.34	tr|F1RN10|F1RN10_PIG	AU RNA binding methylglutaconyl-CoA hydratase OS=Sus scrofa OX=9823 GN=AUH PE=1 SV=3	PIG	5
1237	8.84	8.88	8.222	7.605	6.475	tr|I3N5E6|I3N5E6_ICTTR	VPS18, CORVET/HOPS core subunit OS=Ictidomys tridecemlineatus OX=43179 GN=VPS18 PE=4 SV=1	ICTTR	5
1238	8.84	8.87	37.39	37.39	20.27	tr|F1RJ76|F1RJ76_PIG	Pentaxin OS=Sus scrofa OX=9823 GN=CRP PE=3 SV=1	PIG	4
1239	8.83	8.88	8.411	5.666	3.505	tr|F1RLL9|F1RLL9_PIG	Collagen type IV alpha 2 chain OS=Sus scrofa OX=9823 GN=COL4A2 PE=1 SV=3	PIG	4
1240	8.8	11.01	39.53	34.88	34.88	tr|W5PAL6|W5PAL6_SHEEP	Uncharacterized protein OS=Ovis aries OX=9940 GN=RAB4B PE=4 SV=1	SHEEP	6
1241	8.79	11.55	40.37	36.34	31.37	tr|Q2TJA5|Q2TJA5_PIG	Aldo-keto reductase OS=Sus scrofa OX=9823 GN=akr PE=1 SV=1	PIG	7
1242	8.79	8.93	39.19	34.43	26.74	tr|G9M4N3|G9M4N3_PIG	Toll-interacting protein OS=Sus scrofa OX=9823 GN=Tollip PE=2 SV=1	PIG	6
1243	8.79	8.86	36.18	36.18	30.89	sp|B3SP85|GILT_PIG	Gamma-interferon-inducible-lysosomal thiol reductase OS=Sus scrofa OX=9823 GN=IFI30 PE=2 SV=1	PIG	7
1244	8.79	8.84	19.48	16.91	16.91	sp|Q29599|OAS1_PIG	2'-5'-oligoadenylate synthase 1 OS=Sus scrofa OX=9823 GN=OAS1 PE=1 SV=3	PIG	5
1245	8.78	8.88	8.604	6.119	5.609	tr|A0A1A6GP90|A0A1A6GP90_NEOLE	Uncharacterized protein OS=Neotoma lepida OX=56216 GN=A6R68_04274 PE=3 SV=1	NEOLE	7
1246	8.77	12.4	13.78	11.41	10.22	tr|A0A091CUS1|A0A091CUS1_FUKDA	Heterogeneous nuclear ribonucleoprotein L-like OS=Fukomys damarensis OX=885580 GN=H920_15315 PE=4 SV=1	FUKDA	7
1247	8.77	8.86	51.4	51.4	39.11	tr|E0YLM4|E0YLM4_PIG	Mesencephalic astrocyte-derived neurotrophic factor OS=Sus scrofa OX=9823 GN=MANF PE=1 SV=1	PIG	6
1248	8.76	8.78	41.21	41.21	36.81	tr|W5PI22|W5PI22_SHEEP	Uncharacterized protein OS=Ovis aries OX=9940 GN=CNPY2 PE=4 SV=1	SHEEP	5
1249	8.73	77.42	85	85	83.7	tr|L8B0W0|L8B0W0_PIG	IgG heavy chain OS=Sus scrofa OX=9823 GN=IGHG PE=2 SV=1	PIG	256
1250	8.73	8.78	26.06	24.79	21.82	tr|I3LUM9|I3LUM9_PIG	Eukaryotic translation initiation factor 2 subunit 3 OS=Sus scrofa OX=9823 GN=EIF2S3 PE=1 SV=1	PIG	5
1251	8.72	8.78	33.62	30.6	30.6	tr|F1SPN1|F1SPN1_PIG	Peptidylprolyl isomerase OS=Sus scrofa OX=9823 GN=FKBP11 PE=1 SV=2	PIG	7
1252	8.72	8.75	50.34	42.28	36.91	tr|W5P6X5|W5P6X5_SHEEP	Stathmin OS=Ovis aries OX=9940 GN=STMN1 PE=3 SV=1	SHEEP	6
1253	8.71	12.07	36.14	32.53	32.53	tr|G5BIL4|G5BIL4_HETGA	Histone H2A OS=Heterocephalus glaber OX=10181 GN=GW7_08275 PE=3 SV=1	HETGA	11
1254	8.7	8.75	31.66	31.66	31.66	tr|F1RZX9|F1RZX9_PIG	Haloacid dehalogenase like hydrolase domain containing 2 OS=Sus scrofa OX=9823 GN=HDHD2 PE=1 SV=1	PIG	5
1255	8.7	8.73	43.26	37.21	26.51	tr|W5PSM3|W5PSM3_SHEEP	Osteoclast stimulating factor 1 OS=Ovis aries OX=9940 GN=OSTF1 PE=4 SV=1	SHEEP	4
1256	8.69	8.72	50.99	47.03	42.57	tr|A0A287B1X5|A0A287B1X5_PIG	Tumor protein D52 like 2 OS=Sus scrofa OX=9823 GN=TPD52L2 PE=1 SV=1	PIG	5
1257	8.68	8.74	20.67	20.67	17	tr|W5P3G5|W5P3G5_SHEEP	Profilin OS=Ovis aries OX=9940 PE=3 SV=1	SHEEP	5
1258	8.68	8.73	23.21	19.29	19.29	tr|T0M764|T0M764_CAMFR	Glyoxalase domain-containing protein 4-like protein OS=Camelus ferus OX=419612 GN=CB1_000765121 PE=4 SV=1	CAMFR	5
1259	8.66	8.73	41.91	41.91	41.91	tr|A0A287BEC7|A0A287BEC7_PIG	Uncharacterized protein OS=Sus scrofa OX=9823 PE=1 SV=1	PIG	4
1260	8.66	8.72	5.657	5.029	3.657	tr|L8HTQ8|L8HTQ8_9CETA	Kinesin-like protein KIF13B (Fragment) OS=Bos mutus OX=72004 GN=M91_15873 PE=3 SV=1	9CETA	5
1261	8.65	8.74	33.74	33.74	15.89	tr|S7N4E0|S7N4E0_MYOBR	60S ribosomal protein L3 OS=Myotis brandtii OX=109478 GN=D623_10014020 PE=3 SV=1	MYOBR	5
1262	8.65	8.67	18.15	18.15	12.85	tr|B1PK15|B1PK15_PIG	Beta-hexosaminidase OS=Sus scrofa OX=9823 PE=2 SV=1	PIG	5
1263	8.64	32.11	31.56	28.85	20.59	tr|A0A2I2USZ8|A0A2I2USZ8_FELCA	Collagen type I alpha 2 chain OS=Felis catus OX=9685 GN=COL1A2 PE=4 SV=1	FELCA	25
1264	8.62	8.69	18.92	18.92	14.86	tr|J9P9U4|J9P9U4_CANLF	Reticulon OS=Canis lupus familiaris OX=9615 GN=RTN3 PE=4 SV=1	CANLF	6
1265	8.61	17.1	83.33	79.44	76.11	tr|Q56P20|Q56P20_PIG	ADP-ribosylation factor 4 OS=Sus scrofa OX=9823 GN=ARF4 PE=1 SV=1	PIG	22
1266	8.61	8.63	24.3	15.65	13.79	tr|F1SS16|F1SS16_PIG	Family with sequence similarity 98 member B OS=Sus scrofa OX=9823 GN=FAM98B PE=1 SV=2	PIG	4
1267	8.57	8.7	30.51	29	23.56	tr|W5Q942|W5Q942_SHEEP	COP9 signalosome subunit 6 OS=Ovis aries OX=9940 GN=COPS6 PE=4 SV=1	SHEEP	7
1268	8.57	8.62	17.82	15.84	15.84	tr|A8VKH9|A8VKH9_PIG	CD47 OS=Sus scrofa OX=9823 PE=2 SV=1	PIG	5
1269	8.53	8.62	16.77	13.53	11.02	tr|A0A287BNE9|A0A287BNE9_PIG	Tripartite motif containing 28 OS=Sus scrofa OX=9823 GN=TRIM28 PE=4 SV=1	PIG	6
1270	8.52	281.7	76.23	73.7	64.54	tr|F1RR78|F1RR78_PIG	Spectrin alpha, non-erythrocytic 1 OS=Sus scrofa OX=9823 GN=SPTAN1 PE=1 SV=3	PIG	177
1271	8.52	8.57	11.87	11.87	7.503	tr|F1N6P2|F1N6P2_BOVIN	Uncharacterized protein OS=Bos taurus OX=9913 PE=4 SV=2	BOVIN	8
1272	8.52	8.57	20.48	20.48	20.48	tr|F1S6B5|F1S6B5_PIG	Fibromodulin OS=Sus scrofa OX=9823 GN=FMOD PE=1 SV=3	PIG	6
1273	8.52	8.54	7.212	6.01	5.369	tr|F6YBS7|F6YBS7_HORSE	Uncharacterized protein OS=Equus caballus OX=9796 GN=DIAPH1 PE=4 SV=1	HORSE	5
1274	8.49	8.56	22.87	22.87	22.87	tr|F1RKY1|F1RKY1_PIG	Synaptosome associated protein 29 OS=Sus scrofa OX=9823 GN=SNAP29 PE=1 SV=1	PIG	5
1275	8.48	8.58	40.36	33.82	33.82	tr|F1RX84|F1RX84_PIG	Pyridoxal phosphate homeostasis protein OS=Sus scrofa OX=9823 GN=PLPBP PE=1 SV=1	PIG	7
1276	8.48	8.54	18.83	15.92	11.41	tr|I3L7K2|I3L7K2_PIG	Phosphoinositide phospholipase C OS=Sus scrofa OX=9823 GN=PLCD1 PE=1 SV=2	PIG	5
1277	8.48	8.54	25.31	25.31	25.31	tr|A0A286ZSJ7|A0A286ZSJ7_PIG	Uncharacterized protein OS=Sus scrofa OX=9823 GN=C1QC PE=1 SV=1	PIG	5
1278	8.48	8.5	42.11	37.59	37.59	tr|W5PF85|W5PF85_SHEEP	Proliferation and apoptosis adaptor protein 15 OS=Ovis aries OX=9940 GN=PEA15 PE=4 SV=1	SHEEP	5
1279	8.47	8.54	20.95	18.1	15.71	tr|F1RIP6|F1RIP6_PIG	Uncharacterized protein OS=Sus scrofa OX=9823 GN=NUCB1 PE=1 SV=3	PIG	5
1280	8.47	8.54	20.16	20.16	20.16	tr|F1RRV6|F1RRV6_PIG	N-myc downstream regulated 1 OS=Sus scrofa OX=9823 GN=NDRG1 PE=1 SV=3	PIG	5
1281	8.46	8.52	29.41	27.73	25.21	tr|F1SIS9|F1SIS9_PIG	NADH dehydrogenase [ubiquinone] 1 alpha subcomplex subunit 10, mitochondrial OS=Sus scrofa OX=9823 GN=NDUFA10 PE=1 SV=1	PIG	5
1282	8.46	8.52	35.84	35.84	26.55	tr|F1S747|F1S747_PIG	Ras-related protein Rab-32 OS=Sus scrofa OX=9823 GN=RAB32 PE=4 SV=2	PIG	5
1283	8.46	8.51	36.87	36.87	28.79	tr|F1SSG1|F1SSG1_PIG	Uncharacterized protein OS=Sus scrofa OX=9823 GN=YKT6 PE=1 SV=1	PIG	5
1284	8.46	8.49	15.78	12.69	7.829	tr|W5NQ83|W5NQ83_SHEEP	RNA binding motif protein 25 OS=Ovis aries OX=9940 GN=RBM25 PE=4 SV=1	SHEEP	4
1285	8.46	8.49	13.87	11.09	8.646	tr|I3MBI5|I3MBI5_ICTTR	Apoptosis inducing factor mitochondria associated 1 OS=Ictidomys tridecemlineatus OX=43179 GN=AIFM1 PE=4 SV=1	ICTTR	4
1286	8.44	8.49	21.72	21.72	21.27	tr|W5Q0P5|W5Q0P5_SHEEP	Nudix hydrolase 5 OS=Ovis aries OX=9940 GN=NUDT5 PE=3 SV=1	SHEEP	5
1287	8.43	8.54	28.61	25.21	19.55	tr|M3WQI9|M3WQI9_FELCA	N-acetylneuraminate synthase OS=Felis catus OX=9685 GN=NANS PE=4 SV=2	FELCA	5
1288	8.43	8.49	37.87	31.36	26.63	tr|I3LER5|I3LER5_PIG	Cytochrome c oxidase subunit 4 isoform 1, mitochondrial OS=Sus scrofa OX=9823 GN=COX4I1 PE=1 SV=2	PIG	5
1289	8.43	8.47	28.57	28.57	28.57	tr|S7P8R1|S7P8R1_MYOBR	NADH dehydrogenase [ubiquinone] iron-sulfur protein 8, mitochondrial OS=Myotis brandtii OX=109478 GN=D623_10030830 PE=3 SV=1	MYOBR	6
1290	8.42	8.49	32.69	26.92	26.92	tr|I3LR51|I3LR51_PIG	Peptidylprolyl isomerase OS=Sus scrofa OX=9823 GN=FKBP3 PE=1 SV=2	PIG	6
1291	8.41	8.52	35.44	32.49	29.54	tr|F1RNS2|F1RNS2_PIG	Uncharacterized protein OS=Sus scrofa OX=9823 GN=DIABLO PE=1 SV=2	PIG	5
1292	8.39	8.48	25.23	17.31	13.08	tr|F1RN76|F1RN76_PIG	Uncharacterized protein OS=Sus scrofa OX=9823 GN=CD5L PE=1 SV=3	PIG	6
1293	8.38	8.48	40.07	37.83	37.83	sp|Q2L969|MTX2_PIG	Metaxin-2 OS=Sus scrofa OX=9823 GN=MTX2 PE=2 SV=1	PIG	7
1294	8.36	8.37	43.02	39.11	20.67	tr|W6FFT9|W6FFT9_PANTA	Signal peptidase complex catalytic subunit SEC11 OS=Panthera tigris altaica OX=74533 GN=SEC11A PE=2 SV=1	PANTA	4
1295	8.35	8.46	31.51	31.51	22.83	tr|G3TI94|G3TI94_LOXAF	Trafficking protein particle complex 4 OS=Loxodonta africana OX=9785 GN=TRAPPC4 PE=4 SV=1	LOXAF	5
1296	8.35	8.42	40.96	38.15	32.93	tr|Q6IPW4|Q6IPW4_HUMAN	NADH dehydrogenase (Ubiquinone) flavoprotein 2, 24kDa OS=Homo sapiens OX=9606 GN=NDUFV2 PE=2 SV=1	HUMAN	5
1297	8.33	32.84	43.64	43.43	40.25	tr|M3XZG8|M3XZG8_MUSPF	Tubulin beta chain OS=Mustela putorius furo OX=9669 GN=TUBB6 PE=3 SV=1	MUSPF	33
1298	8.32	10.44	28.98	22.26	19.43	tr|F1SE27|F1SE27_PIG	Voltage-dependent anion-selective channel protein 3 OS=Sus scrofa OX=9823 GN=VDAC3 PE=1 SV=3	PIG	5
1299	8.3	8.32	38.42	34.74	34.74	tr|F1SQX9|F1SQX9_PIG	Apolipoprotein D OS=Sus scrofa OX=9823 GN=APOD PE=1 SV=3	PIG	8
1300	8.3	8.32	65.31	65.31	52.04	sp|Q29290|CYTB_PIG	Cystatin-B OS=Sus scrofa OX=9823 GN=CSTB PE=1 SV=1	PIG	5
1301	8.3	8.32	27.25	27.25	20.16	tr|F1S365|F1S365_PIG	Uroporphyrinogen decarboxylase OS=Sus scrofa OX=9823 GN=UROD PE=1 SV=2	PIG	4
1302	8.28	8.3	50	50	36.49	tr|W5QIE6|W5QIE6_SHEEP	Mago homolog B, exon junction complex core component OS=Ovis aries OX=9940 GN=MAGOHB PE=4 SV=1	SHEEP	4
1303	8.27	8.33	23.17	17.6	14.96	tr|F1SMX5|F1SMX5_PIG	Calcium binding protein 39 OS=Sus scrofa OX=9823 GN=CAB39 PE=1 SV=1	PIG	5
1304	8.26	68.76	74.7	74.7	65.01	tr|F1SCD0|F1SCD0_PIG	Uncharacterized protein OS=Sus scrofa OX=9823 GN=LOC396685 PE=1 SV=1	PIG	63
1305	8.25	8.27	20.63	20.63	14.29	tr|W5Q1Z7|W5Q1Z7_SHEEP	Pre-mRNA processing factor 19 OS=Ovis aries OX=9940 GN=PRPF19 PE=4 SV=1	SHEEP	4
1306	8.23	8.28	15.07	11.3	11.3	tr|F7HNE7|F7HNE7_MACMU	5'-nucleotidase domain containing 2 OS=Macaca mulatta OX=9544 GN=NT5DC2 PE=4 SV=2	MACMU	5
1307	8.23	8.25	16.96	15.73	14.51	tr|I3L812|I3L812_PIG	Tripeptidyl peptidase 1 OS=Sus scrofa OX=9823 GN=TPP1 PE=1 SV=1	PIG	5
1308	8.23	8.24	44.44	44.44	40.91	tr|L5KXB6|L5KXB6_PTEAL	COMM domain-containing protein 9 OS=Pteropus alecto OX=9402 GN=PAL_GLEAN10018064 PE=4 SV=1	PTEAL	4
1309	8.21	8.32	31.79	31.13	27.48	tr|W5Q1L7|W5Q1L7_SHEEP	NIMA related kinase 7 OS=Ovis aries OX=9940 GN=NEK7 PE=3 SV=1	SHEEP	7
1310	8.19	8.23	11.42	11.42	9.625	tr|K7GND9|K7GND9_PIG	CD44 molecule (Indian blood group) OS=Sus scrofa OX=9823 GN=CD44 PE=1 SV=2	PIG	7
1311	8.19	8.2	53.04	30.94	27.62	tr|W5Q058|W5Q058_SHEEP	ADP-ribosylation factor-like protein 1 OS=Ovis aries OX=9940 GN=ARL1 PE=3 SV=1	SHEEP	4
1312	8.18	9.24	10.65	9.388	8.65	tr|S9WRK9|S9WRK9_CAMFR	Uncharacterized protein OS=Camelus ferus OX=419612 GN=CB1_000757026 PE=4 SV=1	CAMFR	5
1313	8.18	8.57	7.685	7.685	5.616	tr|E1BLS8|E1BLS8_BOVIN	Uncharacterized protein OS=Bos taurus OX=9913 GN=EMILIN1 PE=4 SV=1	BOVIN	4
1314	8.18	8.24	21.79	21.79	18.21	tr|A0A287B462|A0A287B462_PIG	Mitochondrial amidoxime reducing component 2 OS=Sus scrofa OX=9823 GN=MARC2 PE=1 SV=1	PIG	5
1315	8.17	27.2	63.89	63.89	61.11	tr|Q8SPB8|Q8SPB8_PIG	MHC class I antigen (Fragment) OS=Sus scrofa OX=9823 GN=SLA-1 PE=2 SV=1	PIG	22
1316	8.14	8.19	20.58	18.36	18.36	tr|A0A287A9G0|A0A287A9G0_PIG	LanC like 2 OS=Sus scrofa OX=9823 GN=LANCL2 PE=1 SV=1	PIG	5
1317	8.13	12.23	28.21	28.21	18.88	tr|F1RJU9|F1RJU9_PIG	Septin 8 OS=Sus scrofa OX=9823 GN=SEPT8 PE=1 SV=3	PIG	7
1318	8.13	8.26	2.809	2.04	1.685	tr|K7GLS1|K7GLS1_PIG	Uncharacterized protein OS=Sus scrofa OX=9823 GN=VCAN PE=4 SV=2	PIG	5
1319	8.13	8.22	76.77	76.77	69.7	sp|P31950|S10AB_PIG	Protein S100-A11 OS=Sus scrofa OX=9823 GN=S100A11 PE=1 SV=1	PIG	6
1320	8.12	136.37	36.74	33.86	29.02	tr|A0A1U7U5N8|A0A1U7U5N8_TARSY	neuroblast differentiation-associated protein AHNAK OS=Tarsius syrichta OX=1868482 GN=AHNAK PE=4 SV=1	TARSY	106
1321	8.12	8.13	29.73	23.24	19.46	tr|S7N251|S7N251_MYOBR	40S ribosomal protein S20 OS=Myotis brandtii OX=109478 GN=D623_10024667 PE=3 SV=1	MYOBR	4
1322	8.12	8.13	5.145	4.74	3.584	tr|J9T303|J9T303_PIG	Sialoadhesin OS=Sus scrofa OX=9823 PE=2 SV=1	PIG	4
1323	8.1	12.05	53.11	42.11	38.76	tr|W5Q343|W5Q343_SHEEP	Uncharacterized protein OS=Ovis aries OX=9940 PE=4 SV=1	SHEEP	9
1324	8.1	8.11	14.53	14.53	12.59	tr|Q5K4G2|Q5K4G2_PIG	Lysosome-associated membrane glycoprotein 1 OS=Sus scrofa OX=9823 GN=LAMP-1 PE=2 SV=1	PIG	4
1325	8.1	8.1	11.86	9.204	9.204	tr|A0A2C9F3C0|A0A2C9F3C0_PIG	Beta-glucuronidase OS=Sus scrofa OX=9823 GN=GUSB PE=3 SV=1	PIG	4
1326	8.09	43.97	41.02	37.8	34.07	sp|P13647|K2C5_HUMAN	Keratin, type II cytoskeletal 5 OS=Homo sapiens OX=9606 GN=KRT5 PE=1 SV=3	HUMAN	28
1327	8.09	8.1	4.834	4.834	4.075	tr|F1RGP1|F1RGP1_PIG	MYB binding protein 1a OS=Sus scrofa OX=9823 GN=MYBBP1A PE=1 SV=2	PIG	4
1328	8.07	8.25	28.62	17.92	15.09	tr|A0A286ZMB2|A0A286ZMB2_PIG	Gamma-glutamyl hydrolase OS=Sus scrofa OX=9823 GN=GGH PE=1 SV=1	PIG	5
1329	8.07	8.12	26.67	20.67	14.67	tr|I3L5K3|I3L5K3_PIG	Uncharacterized protein OS=Sus scrofa OX=9823 GN=HSD17B13 PE=1 SV=2	PIG	4
1330	8.06	12.3	52.02	48.79	43.95	tr|H2RC87|H2RC87_PANTR	Uncharacterized protein OS=Pan troglodytes OX=9598 GN=SFN PE=3 SV=1	PANTR	15
1331	8.05	8.18	49.8	44.9	35.92	tr|A0A287A6V9|A0A287A6V9_PIG	Uncharacterized protein OS=Sus scrofa OX=9823 GN=CMBL PE=1 SV=1	PIG	6
1332	8.05	8.05	41.53	41.53	41.53	tr|W5PKG8|W5PKG8_SHEEP	Uncharacterized protein OS=Ovis aries OX=9940 GN=SNRPD2 PE=4 SV=1	SHEEP	4
1333	8.04	8.11	29.8	22	17.6	tr|F1STI9|F1STI9_PIG	Endonuclease domain containing 1 OS=Sus scrofa OX=9823 GN=ENDOD1 PE=1 SV=1	PIG	4
1334	8.04	8.1	64.39	58.33	47.73	tr|W5PYQ7|W5PYQ7_SHEEP	40S ribosomal protein S12 OS=Ovis aries OX=9940 GN=RPS12 PE=3 SV=1	SHEEP	6
1335	8.03	15.94	21.79	18.03	14.11	tr|W5PUJ4|W5PUJ4_SHEEP	Synaptotagmin binding cytoplasmic RNA interacting protein OS=Ovis aries OX=9940 GN=SYNCRIP PE=4 SV=1	SHEEP	9
1336	8.03	8.13	12.34	10.9	6.586	tr|A0A287BLH2|A0A287BLH2_PIG	Sperm associated antigen 9 OS=Sus scrofa OX=9823 GN=SPAG9 PE=1 SV=1	PIG	4
1337	8.03	8.04	12.72	10.34	10.34	tr|F1RQU4|F1RQU4_PIG	Solute carrier family 29 member 1 (Augustine blood group) OS=Sus scrofa OX=9823 GN=SLC29A1 PE=1 SV=3	PIG	5
1338	8.03	8.03	26.45	20.91	20.91	tr|F1SD78|F1SD78_PIG	Methylthioribose-1-phosphate isomerase OS=Sus scrofa OX=9823 GN=MRI1 PE=1 SV=2	PIG	4
1339	8.02	9.61	15.08	13.97	13.97	tr|F1S4V8|F1S4V8_PIG	Uncharacterized protein OS=Sus scrofa OX=9823 GN=CPNE1 PE=1 SV=1	PIG	6
1340	8.02	8.02	59.38	59.38	53.13	sp|P27917|APOC3_PIG	Apolipoprotein C-III OS=Sus scrofa OX=9823 GN=APOC3 PE=1 SV=2	PIG	7
1341	8.01	8.02	10.71	7.353	7.353	tr|I3MZX6|I3MZX6_ICTTR	Ubiquitin specific peptidase 15 OS=Ictidomys tridecemlineatus OX=43179 GN=USP15 PE=3 SV=2	ICTTR	4
1342	8.01	8.01	5.415	4.399	4.399	tr|S9YMS5|S9YMS5_CAMFR	Delta-1-pyrroline-5-carboxylate synthase isoform 1 OS=Camelus ferus OX=419612 GN=CB1_000155013 PE=3 SV=1	CAMFR	4
1343	8	197.74	81.12	80.72	78.96	tr|K7GQ48|K7GQ48_PIG	Alpha-2-macroglobulin OS=Sus scrofa OX=9823 GN=A2M PE=1 SV=2	PIG	310
1344	8	46.04	47.16	39.18	39.18	tr|H2Q607|H2Q607_PANTR	Uncharacterized protein OS=Pan troglodytes OX=9598 GN=KRT6A PE=3 SV=1	PANTR	30
1345	8	9.36	7.451	7.451	7.451	tr|F1RST0|F1RST0_PIG	Uncharacterized protein OS=Sus scrofa OX=9823 GN=HSPH1 PE=1 SV=1	PIG	5
1346	8	8.1	56.69	56.69	50.39	tr|W5NZ10|W5NZ10_SHEEP	Uncharacterized protein OS=Ovis aries OX=9940 GN=NUTF2 PE=4 SV=1	SHEEP	4
1347	8	8.06	40.19	35.05	28.04	tr|F1RSE1|F1RSE1_PIG	Uncharacterized protein OS=Sus scrofa OX=9823 GN=PCTP PE=1 SV=3	PIG	4
1348	8	8.05	15.03	12.02	12.02	tr|F1S564|F1S564_PIG	Uncharacterized protein OS=Sus scrofa OX=9823 GN=RTCA PE=1 SV=3	PIG	4
1349	8	8	35.68	35.68	32.16	tr|W5PR43|W5PR43_SHEEP	Ubiquitin conjugating enzyme E2 K OS=Ovis aries OX=9940 GN=UBE2K PE=3 SV=1	SHEEP	4
1350	8	8	7.136	5.572	5.572	tr|S9XCQ7|S9XCQ7_CAMFR	Large proline-rich protein BAG6 OS=Camelus ferus OX=419612 GN=CB1_000383021 PE=4 SV=1	CAMFR	4
1351	8	8	6.54	5.586	5.586	tr|S9WE71|S9WE71_CAMFR	Adenosine 3-phospho 5-phosphosulfate transporter 1 OS=Camelus ferus OX=419612 GN=CB1_001402090 PE=4 SV=1	CAMFR	4
1352	8	8	35.98	29.63	29.63	tr|F1RGU8|F1RGU8_PIG	Nucleoside-triphosphatase, cancer-related OS=Sus scrofa OX=9823 GN=NTPCR PE=1 SV=3	PIG	4
1353	8	8	11.8	11.8	11.8	tr|W5PPA7|W5PPA7_SHEEP	DEAD-box helicase 6 OS=Ovis aries OX=9940 GN=DDX6 PE=3 SV=1	SHEEP	4
1354	8	8	28.57	28.57	28.57	tr|K7GQI7|K7GQI7_PIG	Apoptosis-associated speck-like protein containing a CARD OS=Sus scrofa OX=9823 GN=ASC PE=1 SV=1	PIG	4
1355	8	8	10.73	10.73	10.73	tr|I3LKM9|I3LKM9_PIG	Legumain OS=Sus scrofa OX=9823 GN=LGMN PE=1 SV=2	PIG	4
1356	7.99	8.05	18.08	18.08	18.08	tr|W5PL69|W5PL69_SHEEP	Bleomycin hydrolase OS=Ovis aries OX=9940 GN=BLMH PE=4 SV=1	SHEEP	5
1357	7.98	8.04	41.33	41.33	37.76	tr|A0A287B341|A0A287B341_PIG	Nudix hydrolase 16 OS=Sus scrofa OX=9823 GN=NUDT16 PE=1 SV=1	PIG	4
1358	7.95	8.02	19.37	19.37	14.17	tr|F1RJE3|F1RJE3_PIG	von Willebrand factor A domain containing 1 OS=Sus scrofa OX=9823 GN=VWA1 PE=1 SV=2	PIG	4
1359	7.94	8	63.4	63.4	63.4	tr|F4ZS20|F4ZS20_PIG	Ubiquitin-conjugating enzyme E2L 6 OS=Sus scrofa OX=9823 GN=UBE2L6 PE=1 SV=1	PIG	5
1360	7.94	7.99	7.786	5.758	5.272	tr|F1RQ08|F1RQ08_PIG	Phosphoinositide phospholipase C OS=Sus scrofa OX=9823 GN=PLCB3 PE=1 SV=3	PIG	4
1361	7.94	7.98	37.19	33.67	25.13	tr|G9K892|G9K892_MUSPF	Lin-7-like protein C (Fragment) OS=Mustela putorius furo OX=9669 PE=2 SV=1	MUSPF	4
1362	7.94	7.94	16.05	12.76	12.76	tr|F1RIA7|F1RIA7_PIG	Transmembrane protein 109 OS=Sus scrofa OX=9823 GN=TMEM109 PE=1 SV=1	PIG	5
1363	7.93	8.05	34.55	34.09	25.45	tr|W5NSP2|W5NSP2_SHEEP	40S ribosomal protein S8 OS=Ovis aries OX=9940 GN=RPS8 PE=3 SV=1	SHEEP	5
1364	7.92	8.01	75.23	75.23	75.23	tr|D0G778|D0G778_PIG	Macrophage migration inhibitory factor (Fragment) OS=Sus scrofa OX=9823 GN=MIF PE=2 SV=1	PIG	10
1365	7.92	7.96	8.128	5.733	4.644	tr|L5JR90|L5JR90_PTEAL	Type II inositol-1,4,5-trisphosphate 5-phosphatase OS=Pteropus alecto OX=9402 GN=PAL_GLEAN10014922 PE=4 SV=1	PTEAL	4
1366	7.92	7.92	59.72	59.72	59.72	tr|W5PP04|W5PP04_SHEEP	Guanine nucleotide-binding protein subunit gamma OS=Ovis aries OX=9940 GN=GNG12 PE=3 SV=1	SHEEP	6
1367	7.91	8.04	14.52	12.63	9.946	tr|A0A287A181|A0A287A181_PIG	Erythrocyte membrane protein band 4.1 like 3 OS=Sus scrofa OX=9823 GN=EPB41L3 PE=1 SV=1	PIG	5
1368	7.91	7.99	27.2	27.2	27.2	tr|A0A1D5QEJ1|A0A1D5QEJ1_MACMU	Uncharacterized protein OS=Macaca mulatta OX=9544 PE=4 SV=1	MACMU	9
1369	7.9	8.02	56.35	44.16	34.01	sp|P36968|GPX4_PIG	Phospholipid hydroperoxide glutathione peroxidase OS=Sus scrofa OX=9823 GN=GPX4 PE=1 SV=3	PIG	6
1370	7.89	33.53	74.83	68.03	68.03	tr|B8K174|B8K174_RABIT	Hemoglobin, beta (Predicted) OS=Oryctolagus cuniculus OX=9986 GN=HBB PE=3 SV=1	RABIT	92
1371	7.86	15.89	19.29	17.45	15.5	tr|I3N0U8|I3N0U8_ICTTR	Coatomer subunit gamma OS=Ictidomys tridecemlineatus OX=43179 GN=COPG2 PE=3 SV=1	ICTTR	10
1372	7.86	7.94	50.93	40.65	31.78	tr|Q764N1|Q764N1_PIG	CD74 antigen OS=Sus scrofa OX=9823 GN=cd74 PE=2 SV=1	PIG	5
1373	7.86	7.92	17.29	15.42	12.85	tr|F1SIE1|F1SIE1_PIG	Immunoglobulin superfamily containing leucine rich repeat OS=Sus scrofa OX=9823 GN=ISLR PE=1 SV=1	PIG	4
1374	7.85	9.96	30.58	28.51	28.51	tr|S9WK57|S9WK57_CAMFR	Ras-related protein Rap-2c-like protein OS=Camelus ferus OX=419612 GN=CB1_000997003 PE=4 SV=1	CAMFR	6
1375	7.85	7.93	35.23	35.23	26.14	tr|L8IH45|L8IH45_9CETA	Tubulin polymerization-promoting protein family member 3 OS=Bos mutus OX=72004 GN=M91_18273 PE=4 SV=1	9CETA	5
1376	7.84	7.87	44.71	31.18	24.12	tr|S7N4G1|S7N4G1_MYOBR	Cellular nucleic acid-binding protein OS=Myotis brandtii OX=109478 GN=D623_10004696 PE=4 SV=1	MYOBR	4
1377	7.83	7.91	19.8	15.89	13.69	tr|A0A287B8R2|A0A287B8R2_PIG	Nuclear distribution C, dynein complex regulator OS=Sus scrofa OX=9823 GN=NUDC PE=1 SV=1	PIG	4
1378	7.82	7.85	12.81	12.81	12.81	tr|W5Q8F8|W5Q8F8_SHEEP	Coproporphyrinogen oxidase OS=Ovis aries OX=9940 GN=CPOX PE=4 SV=1	SHEEP	4
1379	7.82	7.85	33.33	33.33	32.54	sp|P59083|PHP14_PIG	14 kDa phosphohistidine phosphatase OS=Sus scrofa OX=9823 GN=PHPT1 PE=1 SV=2	PIG	4
1380	7.81	7.84	11.56	7.271	7.271	tr|K7N7E7|K7N7E7_PIG	Mannosyl-oligosaccharide glucosidase OS=Sus scrofa OX=9823 GN=MOGS PE=1 SV=1	PIG	4
1381	7.78	7.97	26	23.6	23.6	tr|A0A287ALR0|A0A287ALR0_PIG	Uncharacterized protein OS=Sus scrofa OX=9823 PE=3 SV=1	PIG	7
1382	7.78	7.85	15.46	13.69	12.17	tr|S7NRG8|S7NRG8_MYOBR	RNA helicase OS=Myotis brandtii OX=109478 GN=D623_10013063 PE=3 SV=1	MYOBR	5
1383	7.77	7.84	8.513	7.554	7.554	tr|T0M494|T0M494_CAMFR	Uncharacterized protein OS=Camelus ferus OX=419612 GN=CB1_000265068 PE=4 SV=1	CAMFR	5
1384	7.76	17.4	83.72	83.72	83.72	tr|S7MZU3|S7MZU3_MYOBR	Myosin regulatory light polypeptide 9 OS=Myotis brandtii OX=109478 GN=D623_10009358 PE=4 SV=1	MYOBR	13
1385	7.76	7.85	26.27	21.49	18.81	tr|F1S8H4|F1S8H4_PIG	Probable tRNA N6-adenosine threonylcarbamoyltransferase OS=Sus scrofa OX=9823 GN=OSGEP PE=1 SV=3	PIG	4
1386	7.76	7.84	36.41	36.41	27.17	tr|L5JLV7|L5JLV7_PTEAL	Lactoylglutathione lyase OS=Pteropus alecto OX=9402 GN=PAL_GLEAN10025474 PE=3 SV=1	PTEAL	4
1387	7.74	7.88	38.73	30.63	24.65	tr|F1RY03|F1RY03_PIG	Uncharacterized protein OS=Sus scrofa OX=9823 GN=FHL5 PE=4 SV=1	PIG	8
1388	7.74	7.79	17.13	17.13	17.13	tr|A0A286ZSD7|A0A286ZSD7_PIG	Stomatin like 2 OS=Sus scrofa OX=9823 GN=STOML2 PE=1 SV=1	PIG	5
1389	7.72	11.19	42.16	35.62	33.99	tr|A0A212CP66|A0A212CP66_CEREH	Sideroflexin OS=Cervus elaphus hippelaphus OX=46360 GN=Celaphus_00008601 PE=3 SV=1	CEREH	7
1390	7.72	7.83	20.99	19.06	13.81	tr|B4DEX8|B4DEX8_HUMAN	S-adenosylmethionine synthase OS=Homo sapiens OX=9606 GN=MAT2A PE=2 SV=1	HUMAN	4
1391	7.7	7.76	16.51	16.51	14.33	tr|A0A287B110|A0A287B110_PIG	Tissue specific transplantation antigen P35B OS=Sus scrofa OX=9823 GN=TSTA3 PE=1 SV=1	PIG	4
1392	7.7	7.75	40.48	40.48	40.48	tr|S7MQ69|S7MQ69_MYOBR	40S ribosomal protein S27 OS=Myotis brandtii OX=109478 GN=D623_10033346 PE=3 SV=1	MYOBR	4
1393	7.68	7.81	40	32.69	26.92	tr|F1RG31|F1RG31_PIG	Hydroxyacylglutathione hydrolase OS=Sus scrofa OX=9823 GN=HAGH PE=1 SV=3	PIG	5
1394	7.68	7.75	33.94	25.27	19.86	tr|I3LTC6|I3LTC6_PIG	Inositol-1-monophosphatase OS=Sus scrofa OX=9823 GN=IMPA1 PE=3 SV=2	PIG	4
1395	7.68	7.7	17.02	17.02	17.02	tr|S9XB14|S9XB14_CAMFR	Dolichyl-diphosphooligosaccharide--protein glycosyltransferase subunit DAD1 OS=Camelus ferus OX=419612 GN=CB1_000233026 PE=3 SV=1	CAMFR	4
1396	7.68	7.7	3.881	3.881	3.881	tr|F1RFT3|F1RFT3_PIG	Proline, glutamate and leucine rich protein 1 OS=Sus scrofa OX=9823 GN=PELP1 PE=1 SV=3	PIG	4
1397	7.66	7.7	88.24	88.24	88.24	tr|D0G0C7|D0G0C7_PIG	Antioxidant protein 1 homolog (Yeast) OS=Sus scrofa OX=9823 GN=ATOX1 PE=1 SV=1	PIG	4
1398	7.65	7.71	22.42	22.42	18.86	tr|K7GPK8|K7GPK8_PIG	Leucine zipper transcription factor like 1 OS=Sus scrofa OX=9823 GN=LZTFL1 PE=1 SV=2	PIG	4
1399	7.65	7.68	8.551	6.338	6.338	tr|F1S409|F1S409_PIG	SEC23 interacting protein OS=Sus scrofa OX=9823 GN=SEC23IP PE=1 SV=3	PIG	4
1400	7.64	7.68	24.56	22.06	22.06	tr|A0A0D5BWD2|A0A0D5BWD2_PIG	Mitochondrial complement component 1 Q subcomponent-binding protein OS=Sus scrofa OX=9823 GN=C1QBP PE=2 SV=1	PIG	6
1401	7.63	7.71	12.61	12.61	8.859	tr|K9IVF7|K9IVF7_PIG	X-prolyl aminopeptidase (Aminopeptidase P) 1, soluble OS=Sus scrofa OX=9823 GN=XPNPEP1 PE=1 SV=1	PIG	5
1402	7.62	7.73	43.48	36.96	20.43	tr|F1S710|F1S710_PIG	Calcyclin binding protein OS=Sus scrofa OX=9823 GN=CACYBP PE=1 SV=1	PIG	4
1403	7.61	7.66	24.51	24.11	19.76	tr|F1S785|F1S785_PIG	Uncharacterized protein OS=Sus scrofa OX=9823 GN=PLPP3 PE=1 SV=3	PIG	4
1404	7.61	7.66	31.98	31.98	28.38	tr|I3LN84|I3LN84_PIG	Latexin OS=Sus scrofa OX=9823 GN=LXN PE=1 SV=1	PIG	5
1405	7.6	11.74	14.99	12.1	12.1	tr|S7NJK1|S7NJK1_MYOBR	TATA-binding protein-associated factor 2N OS=Myotis brandtii OX=109478 GN=D623_10014512 PE=4 SV=1	MYOBR	6
1406	7.59	7.69	18.34	15.57	10.23	tr|F1SM81|F1SM81_PIG	Tetratricopeptide repeat domain 38 OS=Sus scrofa OX=9823 GN=TTC38 PE=1 SV=1	PIG	4
1407	7.58	7.66	13.82	13.82	13.24	sp|Q61249|IGBP1_MOUSE	Immunoglobulin-binding protein 1 OS=Mus musculus OX=10090 GN=Igbp1 PE=1 SV=1	MOUSE	4
1408	7.57	7.7	44.29	33.79	29.22	tr|F1S5R9|F1S5R9_PIG	Guanylate kinase OS=Sus scrofa OX=9823 GN=GUK1 PE=4 SV=3	PIG	5
1409	7.56	7.6	46.61	35.59	28.81	tr|A0A287A278|A0A287A278_PIG	Uncharacterized protein OS=Sus scrofa OX=9823 GN=DDT PE=1 SV=1	PIG	4
1410	7.55	9.74	46.4	37.41	23.38	tr|A0A287AZZ1|A0A287AZZ1_PIG	Caspase-3 OS=Sus scrofa OX=9823 GN=CASP3 PE=3 SV=1	PIG	5
1411	7.55	7.67	69.42	68.6	61.98	tr|W5NXT8|W5NXT8_SHEEP	Cytochrome c oxidase subunit 5A OS=Ovis aries OX=9940 GN=COX5A PE=1 SV=1	SHEEP	5
1412	7.54	7.58	37.97	37.97	31.01	tr|F1S9H9|F1S9H9_PIG	Low molecular weight phosphotyrosine protein phosphatase OS=Sus scrofa OX=9823 GN=ACP1 PE=1 SV=3	PIG	4
1413	7.48	7.51	2.189	1.684	1.684	tr|W5NU20|W5NU20_SHEEP	CCR4-NOT transcription complex subunit 1 OS=Ovis aries OX=9940 GN=CNOT1 PE=4 SV=1	SHEEP	4
1414	7.46	101.5	89.23	87.25	81.32	tr|L8B0R9|L8B0R9_PIG	IgG heavy chain OS=Sus scrofa OX=9823 GN=IGHG PE=2 SV=1	PIG	289
1415	7.45	7.49	18.32	16.03	16.03	tr|F1SF47|F1SF47_PIG	Uncharacterized protein OS=Sus scrofa OX=9823 GN=HSD11B1 PE=4 SV=2	PIG	4
1416	7.44	7.6	13.9	12.45	12.45	tr|H0VAT3|H0VAT3_CAVPO	Histone deacetylase OS=Cavia porcellus OX=10141 GN=HDAC1 PE=3 SV=2	CAVPO	5
1417	7.44	7.57	25.78	22.05	22.05	tr|M3XXR2|M3XXR2_MUSPF	Septin 5 OS=Mustela putorius furo OX=9669 GN=SEPT5 PE=3 SV=1	MUSPF	6
1418	7.44	7.49	16.75	13.45	11.17	tr|K9ITB6|K9ITB6_DESRO	Putative molecular chaperone dnaj superfamily (Fragment) OS=Desmodus rotundus OX=9430 PE=2 SV=1	DESRO	4
1419	7.44	7.48	36.73	36.73	36.73	tr|W5NRA2|W5NRA2_SHEEP	Protein S100 OS=Ovis aries OX=9940 GN=S100A2 PE=3 SV=1	SHEEP	4
1420	7.44	7.48	9.571	9.571	9.571	tr|Q1KS52|Q1KS52_PIG	Acid-labile subunit OS=Sus scrofa OX=9823 GN=ALS PE=1 SV=1	PIG	4
1421	7.42	7.48	39.69	35.57	30.41	tr|U6CS78|U6CS78_NEOVI	Ras-related protein Rab-31 OS=Neovison vison OX=452646 GN=RAB31 PE=2 SV=1	NEOVI	4
1422	7.42	7.46	16.38	12.72	10.34	tr|F1RJH8|F1RJH8_PIG	Uncharacterized protein OS=Sus scrofa OX=9823 GN=ASL PE=1 SV=1	PIG	4
1423	7.4	7.45	21.6	20.15	12.14	tr|Q6P5V6|Q6P5V6_HUMAN	SNX5 protein (Fragment) OS=Homo sapiens OX=9606 GN=SNX5 PE=2 SV=1	HUMAN	5
1424	7.4	7.45	37.68	34.3	34.3	tr|F1RX99|F1RX99_PIG	Uncharacterized protein OS=Sus scrofa OX=9823 GN=TPD52 PE=1 SV=3	PIG	4
1425	7.38	7.51	39.53	36.05	27.33	tr|X6RAL5|X6RAL5_HUMAN	Histone deacetylase complex subunit SAP18 OS=Homo sapiens OX=9606 GN=SAP18 PE=1 SV=1	HUMAN	5
1426	7.38	7.45	40.26	40.26	30.74	tr|I3LS97|I3LS97_PIG	Pseudouridine 5'-phosphatase OS=Sus scrofa OX=9823 GN=PUDP PE=1 SV=3	PIG	5
1427	7.38	7.44	16.83	15.85	11.6	tr|K9ILZ2|K9ILZ2_DESRO	Putative cytoplasmic dynein intermediate chain OS=Desmodus rotundus OX=9430 PE=2 SV=1	DESRO	4
1428	7.38	7.43	52.8	52.8	42.86	tr|U3F3U2|U3F3U2_CALJA	Ragulator complex protein LAMTOR1 OS=Callithrix jacchus OX=9483 GN=LAMTOR1 PE=2 SV=1	CALJA	4
1429	7.36	7.46	13.3	11.06	11.06	tr|F1S2J5|F1S2J5_PIG	Family with sequence similarity 169 member A OS=Sus scrofa OX=9823 GN=FAM169A PE=1 SV=2	PIG	5
1430	7.36	7.41	24.24	24.24	20	tr|Q19QT8|Q19QT8_PIG	Quinone oxidoreductase OS=Sus scrofa OX=9823 GN=CRYZ PE=2 SV=1	PIG	4
1431	7.35	7.38	15.96	15.96	15.96	tr|F1SB18|F1SB18_PIG	Sodium/glucose cotransporter 5 OS=Sus scrofa OX=9823 GN=SLC5A10 PE=1 SV=3	PIG	4
1432	7.34	7.37	10.53	9.474	9.474	tr|T0MJA0|T0MJA0_CAMFR	Protein-arginine deiminase type-2 OS=Camelus ferus OX=419612 GN=CB1_001086025 PE=4 SV=1	CAMFR	4
1433	7.32	27.29	45.6	31.25	26.62	tr|H2QCZ8|H2QCZ8_PANTR	Uncharacterized protein OS=Pan troglodytes OX=9598 GN=LOC454470 PE=3 SV=1	PANTR	17
1434	7.32	7.38	11.33	6.389	4.163	tr|W5PY70|W5PY70_SHEEP	DEAD-box helicase 46 OS=Ovis aries OX=9940 GN=DDX46 PE=4 SV=1	SHEEP	4
1435	7.32	7.35	10.69	7.656	7.656	tr|A0A0P6J684|A0A0P6J684_HETGA	Splicing regulatory glutamine/lysine-rich protein 1 isoform c OS=Heterocephalus glaber OX=10181 GN=SREK1 PE=4 SV=1	HETGA	4
1436	7.29	7.44	13.01	13.01	8.084	tr|Q9N2H1|Q9N2H1_TURTR	Flavocytochrome b558 (Gp91phox) OS=Tursiops truncatus OX=9739 GN=gp91-phox PE=2 SV=1	TURTR	4
1437	7.27	7.35	18.42	9.576	9.576	tr|A0A287BJI7|A0A287BJI7_PIG	Cytochrome P450 family 1 subfamily B member 1 OS=Sus scrofa OX=9823 GN=CYP1B1 PE=3 SV=1	PIG	5
1438	7.26	7.32	5.942	5.478	3.993	tr|W5NYS6|W5NYS6_SHEEP	Uncharacterized protein OS=Ovis aries OX=9940 PE=4 SV=1	SHEEP	4
1439	7.26	7.29	12.18	7.636	7.636	tr|A5A766|A5A766_PIG	Glycoprotein NMB OS=Sus scrofa OX=9823 GN=GPNMB PE=1 SV=1	PIG	4
1440	7.25	7.51	24.36	20.33	15.84	tr|A0A287AKT7|A0A287AKT7_PIG	Protein arginine N-methyltransferase 5 OS=Sus scrofa OX=9823 GN=PRMT5 PE=1 SV=1	PIG	9
1441	7.25	7.34	18.24	18.24	15.72	tr|A0A287AMF3|A0A287AMF3_PIG	Regulator of microtubule dynamics 1 OS=Sus scrofa OX=9823 GN=RMDN1 PE=1 SV=1	PIG	4
1442	7.25	7.29	12.01	8.824	6.373	tr|H2NTP5|H2NTP5_PONAB	Vesicle-fusing ATPase OS=Pongo abelii OX=9601 GN=NSF PE=4 SV=2	PONAB	4
1443	7.22	7.44	32.29	25.14	23.43	tr|A0A287BJ64|A0A287BJ64_PIG	Alpha-2-glycoprotein 1, zinc-binding OS=Sus scrofa OX=9823 GN=AZGP1 PE=1 SV=1	PIG	7
1444	7.22	7.25	9.78	9.78	9.78	tr|B2CZF5|B2CZF5_PIG	Monocarboxylic acid transporter 1 OS=Sus scrofa OX=9823 GN=SMCT1 PE=2 SV=1	PIG	4
1445	7.21	12.2	37.45	35.52	25.87	tr|L5KQH6|L5KQH6_PTEAL	Acidic leucine-rich nuclear phosphoprotein 32 family member B OS=Pteropus alecto OX=9402 GN=PAL_GLEAN10008018 PE=4 SV=1	PTEAL	7
1446	7.19	7.24	10.53	9.28	6.648	tr|C6L2A6|C6L2A6_PIG	Putative TRPV6 OS=Sus scrofa OX=9823 GN=TRPV6 PE=3 SV=1	PIG	3
1447	7.18	27.67	12.79	11.08	10.46	tr|G3GZ40|G3GZ40_CRIGR	Myosin-2 OS=Cricetulus griseus OX=10029 GN=I79_003091 PE=3 SV=1	CRIGR	18
1448	7.18	7.27	27.76	23.41	23.41	tr|F1RJ12|F1RJ12_PIG	Protein phosphatase 1 regulatory subunit OS=Sus scrofa OX=9823 GN=PPP1R3D PE=4 SV=1	PIG	5
1449	7.18	7.27	54.32	48.77	48.77	sp|A1Z623|SEP15_PIG	Selenoprotein F OS=Sus scrofa OX=9823 GN=SELENOF PE=2 SV=2	PIG	6
1450	7.17	7.31	21.94	15.38	13.39	tr|I3LLU0|I3LLU0_PIG	Glycerol-3-phosphate dehydrogenase [NAD(+)] OS=Sus scrofa OX=9823 GN=GPD1L PE=1 SV=1	NAD(+)	5
1451	7.17	7.27	44.77	36.82	35.15	tr|F1SI25|F1SI25_PIG	Uncharacterized protein OS=Sus scrofa OX=9823 GN=LRRC57 PE=1 SV=1	PIG	6
1452	7.17	7.2	36.93	28.98	22.73	tr|I3LDC3|I3LDC3_PIG	NADH:ubiquinone oxidoreductase subunit B10 OS=Sus scrofa OX=9823 GN=NDUFB10 PE=1 SV=1	PIG	5
1453	7.15	7.19	24.05	24.05	21.76	tr|Q5RC50|Q5RC50_PONAB	Uncharacterized protein DKFZp469P0927 OS=Pongo abelii OX=9601 GN=DKFZp469P0927 PE=2 SV=1	PONAB	4
1454	7.11	7.19	19.41	19.41	19.41	tr|F1SED0|F1SED0_PIG	Acyl-CoA dehydrogenase, short/branched chain OS=Sus scrofa OX=9823 GN=ACADSB PE=1 SV=3	PIG	5
1455	7.11	7.18	24.5	24.5	20.88	tr|W5P8I5|W5P8I5_SHEEP	Uncharacterized protein OS=Ovis aries OX=9940 PE=3 SV=1	SHEEP	4
1456	7.1	7.14	24.44	21.39	17.22	tr|Q6IRT4|Q6IRT4_MOUSE	Eukaryotic translation initiation factor 3 subunit F OS=Mus musculus OX=10090 GN=Eif3f PE=2 SV=1	MOUSE	4
1457	7.09	7.16	21.51	15.09	15.09	tr|F1RF93|F1RF93_PIG	Uncharacterized protein OS=Sus scrofa OX=9823 GN=FBXO6 PE=1 SV=2	PIG	4
1458	7.08	7.18	33.33	28.92	21.57	sp|Q711S8|SPP24_PIG	Secreted phosphoprotein 24 OS=Sus scrofa OX=9823 GN=SPP2 PE=2 SV=1	PIG	4
1459	7.08	7.13	19.11	15.29	15.29	tr|W5PFQ8|W5PFQ8_SHEEP	Ras-related GTP-binding protein A OS=Ovis aries OX=9940 GN=RRAGA PE=4 SV=1	SHEEP	4
1460	7.08	7.12	10.65	6.681	4.697	tr|D3ZC07|D3ZC07_RAT	Protein kinase N3 OS=Rattus norvegicus OX=10116 GN=Pkn3 PE=1 SV=3	RAT	4
1461	7.08	7.11	22.62	22.62	15.41	tr|F1S4N2|F1S4N2_PIG	NADH-cytochrome b5 reductase OS=Sus scrofa OX=9823 GN=CYB5R1 PE=1 SV=2	PIG	4
1462	7.07	7.15	17.87	17.87	17.87	tr|I3LAQ3|I3LAQ3_PIG	Phosphatidate cytidylyltransferase OS=Sus scrofa OX=9823 GN=CDS2 PE=1 SV=2	PIG	5
1463	7.07	7.14	43.72	40.2	28.14	tr|F1RRX1|F1RRX1_PIG	Uncharacterized protein OS=Sus scrofa OX=9823 GN=LCN2 PE=1 SV=2	PIG	4
1464	7.06	7.13	19.47	17.89	13.68	tr|E2RB65|E2RB65_CANLF	Galactose-1-phosphate uridylyltransferase OS=Canis lupus familiaris OX=9615 GN=GALT PE=3 SV=1	CANLF	4
1465	7.06	7.12	10.08	8.436	8.436	tr|F1RF12|F1RF12_PIG	Lysophosphatidylcholine acyltransferase 2 OS=Sus scrofa OX=9823 GN=LPCAT2 PE=4 SV=2	PIG	4
1466	7.06	7.09	65.71	64.29	64.29	tr|A0A287BJR8|A0A287BJR8_PIG	Acyl-CoA-binding protein OS=Sus scrofa OX=9823 GN=DBI PE=1 SV=1	PIG	4
1467	7.05	7.13	33.53	25.14	22.83	tr|F1RM03|F1RM03_PIG	SUMO1 activating enzyme subunit 1 OS=Sus scrofa OX=9823 GN=SAE1 PE=1 SV=1	PIG	5
1468	7.05	7.09	17.4	11.04	9.792	tr|I3L7T4|I3L7T4_PIG	Lon protease homolog, mitochondrial OS=Sus scrofa OX=9823 GN=LONP1 PE=1 SV=2	PIG	4
1469	7.04	7.11	36.59	36.59	23.97	tr|I3L9B6|I3L9B6_PIG	PDZ and LIM domain protein 3 OS=Sus scrofa OX=9823 GN=PDLIM3 PE=1 SV=1	PIG	4
1470	7.02	7.06	21.81	21.81	16.51	tr|F1SQA9|F1SQA9_PIG	SEC13 homolog, nuclear pore and COPII coat complex component OS=Sus scrofa OX=9823 GN=SEC13 PE=1 SV=3	PIG	6
1471	7.01	7.78	15.52	14.34	9.627	tr|F1RGD9|F1RGD9_PIG	Histidyl-tRNA synthetase OS=Sus scrofa OX=9823 GN=HARS PE=1 SV=1	PIG	4
1472	7	7.05	17.14	13.21	11.61	tr|F1SFK6|F1SFK6_PIG	Transmembrane protein 87A OS=Sus scrofa OX=9823 GN=TMEM87A PE=4 SV=3	PIG	4
1473	7	7.04	16.23	15.41	13.61	tr|M3WIX0|M3WIX0_FELCA	RAD21 cohesin complex component OS=Felis catus OX=9685 GN=RAD21 PE=4 SV=2	FELCA	4
1474	6.99	22.84	52.35	49.66	43.96	tr|M3W704|M3W704_FELCA	Uncharacterized protein OS=Felis catus OX=9685 GN=SLC25A5 PE=3 SV=2	FELCA	15
1475	6.99	7.1	16.15	12.35	12.35	tr|F1S4D5|F1S4D5_PIG	Kynurenine aminotransferase 3 OS=Sus scrofa OX=9823 GN=KYAT3 PE=1 SV=3	PIG	4
1476	6.98	7.15	25.34	23.08	23.08	tr|U3CTR6|U3CTR6_CALJA	Serine/arginine-rich splicing factor 2 OS=Callithrix jacchus OX=9483 GN=SRSF2 PE=2 SV=1	CALJA	7
1477	6.98	7.12	26.95	23.35	16.77	tr|A0A286ZZ49|A0A286ZZ49_PIG	Phytanoyl-CoA 2-hydroxylase OS=Sus scrofa OX=9823 GN=PHYH PE=1 SV=1	PIG	5
1478	6.98	7.07	29.14	23.8	10.96	tr|W5Q086|W5Q086_SHEEP	cAMp-dependent protein kinase type I-alpha regulatory subunit OS=Ovis aries OX=9940 GN=PRKAR1A PE=4 SV=1	SHEEP	3
1479	6.98	7.02	21.25	19.16	19.16	tr|I3LDY2|I3LDY2_PIG	Uncharacterized protein OS=Sus scrofa OX=9823 GN=LOC100625049 PE=4 SV=1	PIG	4
1480	6.95	7.06	8.276	6.229	6.229	tr|F1S7C4|F1S7C4_PIG	Cation-transporting ATPase OS=Sus scrofa OX=9823 GN=ATP13A1 PE=1 SV=2	PIG	5
1481	6.95	7.04	7.937	4.511	3.592	tr|F1RZZ1|F1RZZ1_PIG	Uncharacterized protein OS=Sus scrofa OX=9823 GN=TBCD PE=1 SV=3	PIG	4
1482	6.93	9.02	45.34	39.83	36.86	tr|A0A286ZVQ0|A0A286ZVQ0_PIG	Acyl-CoA thioesterase 4 OS=Sus scrofa OX=9823 GN=ACOT4 PE=1 SV=1	PIG	5
1483	6.91	6.99	5.498	3.854	2.261	tr|F1SPG4|F1SPG4_PIG	Nucleoporin 210 OS=Sus scrofa OX=9823 GN=NUP210 PE=1 SV=3	PIG	4
1484	6.91	6.98	17.51	17.21	17.21	tr|B6EAV5|B6EAV5_PIG	Na(+)/H(+) exchange regulatory cofactor NHE-RF OS=Sus scrofa OX=9823 GN=SLC9A3R2 PE=1 SV=1	PIG	4
1485	6.9	7.1	7.879	6.364	2.848	tr|T0M7G8|T0M7G8_CAMFR	Transcription elongation factor spt6 OS=Camelus ferus OX=419612 GN=CB1_000765084 PE=3 SV=1	CAMFR	4
1486	6.89	7.01	15.87	14.57	10.22	tr|W5PIF9|W5PIF9_SHEEP	Transforming growth factor beta 1 induced transcript 1 OS=Ovis aries OX=9940 GN=TGFB1I1 PE=4 SV=1	SHEEP	4
1487	6.89	6.93	32.13	32.13	17.27	tr|F1SGV6|F1SGV6_PIG	DSCR3 arrestin fold containing OS=Sus scrofa OX=9823 GN=DSCR3 PE=1 SV=3	PIG	3
1488	6.89	6.92	3.594	3.594	3.594	tr|S7N6L9|S7N6L9_MYOBR	Exportin-T OS=Myotis brandtii OX=109478 GN=D623_10022918 PE=4 SV=1	MYOBR	4
1489	6.88	6.92	26.51	14.96	10.24	tr|A0A287ASX4|A0A287ASX4_PIG	Vasodilator stimulated phosphoprotein OS=Sus scrofa OX=9823 GN=VASP PE=3 SV=1	PIG	3
1490	6.87	30.75	73.24	72.54	68.31	tr|G8ZF10|G8ZF10_RABIT	Alpha-globin 1 OS=Oryctolagus cuniculus OX=9986 GN=HBA1 PE=3 SV=1	RABIT	55
1491	6.87	6.91	30.17	27.59	24.57	tr|F1RIE0|F1RIE0_PIG	Mesoderm development LRP chaperone OS=Sus scrofa OX=9823 GN=MESD PE=1 SV=1	PIG	4
1492	6.87	6.9	12.83	11.52	9.851	tr|A0A287B742|A0A287B742_PIG	TROVE domain family member 2 OS=Sus scrofa OX=9823 GN=TROVE2 PE=1 SV=1	PIG	4
1493	6.86	35.78	30.18	24.65	21.06	tr|F1RWJ6|F1RWJ6_PIG	Aminopeptidase OS=Sus scrofa OX=9823 GN=NPEPPS PE=1 SV=2	PIG	19
1494	6.86	6.97	17.13	16.85	14.89	tr|F1RYU7|F1RYU7_PIG	N-acylethanolamine acid amidase OS=Sus scrofa OX=9823 GN=NAAA PE=1 SV=2	PIG	5
1495	6.84	6.87	11.05	8.624	8.624	tr|I3LIX0|I3LIX0_PIG	Uncharacterized protein OS=Sus scrofa OX=9823 GN=GOLGA2 PE=1 SV=2	PIG	8
1496	6.83	6.9	17.61	17.61	12.44	tr|F1RRB7|F1RRB7_PIG	Acetyl-CoA acyltransferase 1 OS=Sus scrofa OX=9823 GN=ACAA1 PE=1 SV=2	PIG	4
1497	6.82	12.23	39.38	29.18	22.66	tr|L8ISB4|L8ISB4_9CETA	Guanine nucleotide-binding protein G(Q) subunit alpha OS=Bos mutus OX=72004 GN=M91_05529 PE=4 SV=1	9CETA	8
1498	6.82	6.84	16.74	16.74	16.74	tr|F1RL04|F1RL04_PIG	Protein phosphatase, Mg2+/Mn2+ dependent 1F OS=Sus scrofa OX=9823 GN=PPM1F PE=1 SV=2	PIG	7
1499	6.78	6.84	12.43	12.43	9.872	tr|S9XUB9|S9XUB9_CAMFR	UDP-N-acetylhexosamine pyrophosphorylase isoform 2 OS=Camelus ferus OX=419612 GN=CB1_000087005 PE=4 SV=1	CAMFR	4
1500	6.77	6.8	12.5	10.87	10.87	tr|K9IVU5|K9IVU5_PIG	N-acetylglucosamine-6-sulfatase OS=Sus scrofa OX=9823 GN=GNS PE=1 SV=1	PIG	4
1501	6.76	13.08	43.96	40.58	34.3	tr|F1S091|F1S091_PIG	RAB8B, member RAS oncogene family OS=Sus scrofa OX=9823 GN=RAB8B PE=1 SV=2	PIG	7
1502	6.75	6.84	20.95	15.85	9.683	tr|K9IVV1|K9IVV1_PIG	Sphingosine-1-phosphate lyase 1 OS=Sus scrofa OX=9823 GN=SGPL1 PE=1 SV=1	PIG	4
1503	6.74	6.8	24.18	23.08	23.08	tr|Q1W2K3|Q1W2K3_PIG	Proteasome subunit beta type OS=Sus scrofa OX=9823 GN=PSMB10 PE=1 SV=1	PIG	5
1504	6.74	6.77	19.32	11.55	10.42	tr|I3L804|I3L804_PIG	Tyrosine--tRNA ligase OS=Sus scrofa OX=9823 GN=YARS PE=1 SV=2	PIG	5
1505	6.73	6.76	3.942	2.746	1.727	tr|F1RPW2|F1RPW2_PIG	Coagulation factor V OS=Sus scrofa OX=9823 GN=F5 PE=1 SV=2	PIG	3
1506	6.73	6.76	18.08	18.08	15.96	tr|A0A0B8RVM9|A0A0B8RVM9_PIG	Succinyl-CoA:3-ketoacid-coenzyme A transferase OS=Sus scrofa domesticus OX=9825 GN=OXCT1 PE=3 SV=1	PIG	4
1507	6.72	6.77	30.98	27.72	27.72	tr|F1SFE4|F1SFE4_PIG	Uncharacterized protein OS=Sus scrofa OX=9823 GN=GNPNAT1 PE=1 SV=1	PIG	4
1508	6.72	6.75	48.34	39.34	39.34	tr|Q56VC2|Q56VC2_PIG	FAS-associated death domain protein OS=Sus scrofa OX=9823 GN=TNFRSF6 PE=1 SV=1	PIG	6
1509	6.71	6.78	4.248	3.173	3.173	tr|A0A286ZPQ4|A0A286ZPQ4_PIG	DENN domain containing 4C OS=Sus scrofa OX=9823 GN=DENND4C PE=4 SV=1	PIG	4
1510	6.71	6.75	54.95	49.45	49.45	tr|A0A287AEV6|A0A287AEV6_PIG	CD99 molecule (Xg blood group) OS=Sus scrofa OX=9823 GN=CD99 PE=4 SV=1	PIG	6
1511	6.7	54.9	13.03	12.08	10.84	tr|W5QCP9|W5QCP9_SHEEP	Collagen type VI alpha 3 chain OS=Ovis aries OX=9940 GN=COL6A3 PE=4 SV=1	SHEEP	43
1512	6.69	6.79	52.08	42.36	42.36	tr|A0A287BA78|A0A287BA78_PIG	Uncharacterized protein OS=Sus scrofa OX=9823 GN=CYB5B PE=1 SV=1	PIG	5
1513	6.68	6.71	31.05	31.05	15.32	tr|F1SN05|F1SN05_PIG	Eukaryotic translation initiation factor 3 subunit J OS=Sus scrofa OX=9823 GN=EIF3J PE=1 SV=2	PIG	3
1514	6.68	6.71	48.31	43.22	43.22	tr|B2NJ26|B2NJ26_PIG	Beta-2-microglobulin OS=Sus scrofa OX=9823 GN=B2m PE=2 SV=1	PIG	12
1515	6.66	8.79	18.18	18.18	18.18	tr|U6CQB1|U6CQB1_NEOVI	Obg-like ATPase 1 OS=Neovison vison OX=452646 GN=OLA1 PE=2 SV=1	NEOVI	6
1516	6.66	7.74	8.845	2.914	1.838	tr|F1RW75|F1RW75_PIG	Desmoplakin OS=Sus scrofa OX=9823 GN=DSP PE=1 SV=3	PIG	5
1517	6.64	53.81	58.56	58.14	57.93	tr|F1SCC6|F1SCC6_PIG	Uncharacterized protein OS=Sus scrofa OX=9823 GN=LOC396685 PE=1 SV=3	PIG	66
1518	6.64	34.28	23.25	19.84	17.9	tr|A0A1U7TJ12|A0A1U7TJ12_TARSY	collagen alpha-1(VI) chain OS=Tarsius syrichta OX=1868482 GN=COL6A1 PE=4 SV=1	TARSY	20
1519	6.64	6.7	27.81	27.81	19.21	tr|M9TGS8|M9TGS8_PIG	Mitochondrial delta3,delta2-dienoyl-CoA isomerase OS=Sus scrofa OX=9823 GN=Eci1 PE=2 SV=1	PIG	4
1520	6.63	16.09	31.19	28.07	24.32	tr|F6W8L6|F6W8L6_MACMU	RNA binding motif protein 14 OS=Macaca mulatta OX=9544 GN=LOC106992427 PE=4 SV=2	MACMU	9
1521	6.63	6.72	10.48	9.762	6.667	tr|S9Z0S7|S9Z0S7_CAMFR	Uncharacterized protein OS=Camelus ferus OX=419612 GN=CB1_000077007 PE=4 SV=1	CAMFR	4
1522	6.63	6.7	37.39	32.43	18.02	tr|K7GLU2|K7GLU2_PIG	Methylthioribulose-1-phosphate dehydratase OS=Sus scrofa OX=9823 GN=APIP PE=1 SV=2	PIG	3
1523	6.62	6.78	28.44	28.44	21.78	tr|L5L0B4|L5L0B4_PTEAL	Small nuclear ribonucleoprotein-associated protein N OS=Pteropus alecto OX=9402 GN=PAL_GLEAN10004694 PE=4 SV=1	PTEAL	5
1524	6.61	26.85	95.56	84.44	76.67	tr|G9FTH7|G9FTH7_CONCR	Hemoglobin subunit alpha 2 (Fragment) OS=Condylura cristata OX=143302 GN=HBA2 PE=3 SV=1	CONCR	53
1525	6.61	6.76	22.65	14.23	9.419	tr|B2RCT6|B2RCT6_HUMAN	cDNA, FLJ96276, highly similar to Homo sapiens G1 to S phase transition 1 (GSPT1), mRNA OS=Homo sapiens OX=9606 PE=2 SV=1	HUMAN	4
1526	6.6	6.63	31.48	31.48	20.99	tr|W5PMB1|W5PMB1_SHEEP	Sorting nexin 3 OS=Ovis aries OX=9940 GN=SNX3 PE=4 SV=1	SHEEP	3
1527	6.6	6.62	6.795	6.002	5.21	tr|I3L5Z1|I3L5Z1_PIG	Uncharacterized protein OS=Sus scrofa OX=9823 GN=CDH1 PE=1 SV=2	PIG	3
1528	6.59	6.65	38.03	31.92	22.07	tr|D2JYK4|D2JYK4_PIG	CDP-diacylglycerol--inositol 3-phosphatidyltransferase OS=Sus scrofa OX=9823 GN=CDIPT PE=2 SV=1	PIG	4
1529	6.59	6.65	8.333	8.333	5.556	tr|E7CR00|E7CR00_PIG	Signal transducer and activator of transcription OS=Sus scrofa OX=9823 GN=stat2 PE=2 SV=1	PIG	4
1530	6.59	6.61	51.81	51.81	51.81	tr|W5PUD2|W5PUD2_SHEEP	40S ribosomal protein S21 OS=Ovis aries OX=9940 GN=RPS21 PE=3 SV=1	SHEEP	4
1531	6.58	13.46	7.992	6.115	5.49	tr|I3LMH4|I3LMH4_PIG	Uncharacterized protein OS=Sus scrofa OX=9823 GN=EIF4G1 PE=1 SV=2	PIG	7
1532	6.57	13.26	67.82	59.41	55.45	tr|K9J1N0|K9J1N0_DESRO	Putative crk family adapter (Fragment) OS=Desmodus rotundus OX=9430 PE=2 SV=1	DESRO	7
1533	6.56	6.59	16.48	16.48	11.54	tr|A0A287BH06|A0A287BH06_PIG	Farnesyltransferase, CAAX box, alpha OS=Sus scrofa OX=9823 GN=FNTA PE=1 SV=1	PIG	3
1534	6.55	6.61	34.4	34.4	34.4	tr|W5Q8S3|W5Q8S3_SHEEP	Splicing factor 3b subunit 6 OS=Ovis aries OX=9940 GN=SF3B6 PE=4 SV=1	SHEEP	4
1535	6.54	6.56	25.37	25.37	20.98	tr|W5P1V9|W5P1V9_SHEEP	RAB24, member RAS oncogene family OS=Ovis aries OX=9940 GN=RAB24 PE=4 SV=1	SHEEP	3
1536	6.53	6.61	14.88	14.88	12.79	tr|S7P819|S7P819_MYOBR	COP9 signalosome complex subunit 2 OS=Myotis brandtii OX=109478 GN=D623_10026039 PE=4 SV=1	MYOBR	4
1537	6.52	6.66	18.4	15.61	9.665	tr|D0G6X8|D0G6X8_PIG	Beta-hexosaminidase OS=Sus scrofa OX=9823 GN=HEXB PE=1 SV=1	PIG	6
1538	6.51	8.55	9.033	7.697	4.326	tr|F1S0W7|F1S0W7_PIG	Laminin subunit gamma 3 OS=Sus scrofa OX=9823 GN=LAMC3 PE=4 SV=3	PIG	4
1539	6.51	8.27	46.67	40.44	30.67	tr|W5QB95|W5QB95_SHEEP	Uncharacterized protein OS=Ovis aries OX=9940 GN=EEF1B2 PE=3 SV=1	SHEEP	6
1540	6.49	11.55	39.11	39.11	29.21	sp|Q03472|APOR_PIG	Apolipoprotein R OS=Sus scrofa OX=9823 GN=APOR PE=1 SV=1	PIG	6
1541	6.48	6.5	13.25	11.39	9.938	tr|W5PWF2|W5PWF2_SHEEP	ATPase H+ transporting V1 subunit H OS=Ovis aries OX=9940 GN=ATP6V1H PE=4 SV=1	SHEEP	3
1542	6.47	6.59	36.02	36.02	23.66	tr|F1SEC0|F1SEC0_PIG	Dynactin subunit 3 OS=Sus scrofa OX=9823 GN=DCTN3 PE=1 SV=1	PIG	4
1543	6.46	6.52	43.75	43.75	43.75	tr|C3S7K6|C3S7K6_PIG	Calcium-binding protein A9 OS=Sus scrofa OX=9823 GN=S100A9 PE=1 SV=1	PIG	8
1544	6.46	6.51	32.67	24.42	20.13	sp|P05027|AT1B1_PIG	Sodium/potassium-transporting ATPase subunit beta-1 OS=Sus scrofa OX=9823 GN=ATP1B1 PE=1 SV=2	PIG	4
1545	6.45	6.51	59.81	29.67	22.49	tr|A0A287B9Y7|A0A287B9Y7_PIG	Inosine triphosphate pyrophosphatase OS=Sus scrofa OX=9823 GN=ITPA PE=1 SV=1	PIG	3
1546	6.45	6.48	29.04	29.04	14.52	tr|F1RJM8|F1RJM8_PIG	Abhydrolase domain containing 11 OS=Sus scrofa OX=9823 GN=ABHD11 PE=1 SV=2	PIG	3
1547	6.44	6.55	32.02	32.02	28.08	tr|U3EUB5|U3EUB5_CALJA	Hepatoma-derived growth factor-related protein 3 OS=Callithrix jacchus OX=9483 GN=HDGFRP3 PE=2 SV=1	CALJA	4
1548	6.43	9.52	37.82	36.55	28.15	tr|A2KBC6|A2KBC6_HUMAN	Anti-FactorVIII scFv (Fragment) OS=Homo sapiens OX=9606 PE=2 SV=1	HUMAN	13
1549	6.43	6.49	30.65	30.65	22.11	tr|F1SJN9|F1SJN9_PIG	COMM domain containing 2 OS=Sus scrofa OX=9823 GN=COMMD2 PE=1 SV=1	PIG	3
1550	6.43	6.44	21.99	21.99	19.88	tr|A0A287BRL8|A0A287BRL8_PIG	Myristoylated alanine rich protein kinase C substrate OS=Sus scrofa OX=9823 GN=MARCKS PE=1 SV=1	PIG	3
1551	6.42	6.51	10.2	6.445	4.189	tr|A0A287BB44|A0A287BB44_PIG	Multimerin 2 OS=Sus scrofa OX=9823 GN=MMRN2 PE=1 SV=1	PIG	3
1552	6.42	6.47	34.67	24.82	13.87	tr|F1RNZ1|F1RNZ1_PIG	Cytochrome b-c1 complex subunit Rieske, mitochondrial OS=Sus scrofa OX=9823 GN=LOC100522678 PE=1 SV=1	PIG	3
1553	6.42	6.44	10.63	10.63	8.696	tr|L5LN23|L5LN23_MYODS	Kelch-like protein 24 OS=Myotis davidii OX=225400 GN=MDA_GLEAN10010999 PE=4 SV=1	MYODS	3
1554	6.4	6.46	47.99	43.96	38.26	tr|F1RT83|F1RT83_PIG	Uncharacterized protein OS=Sus scrofa OX=9823 GN=SDCBP PE=1 SV=3	PIG	7
1555	6.39	6.49	8.26	6.317	6.317	tr|A0A2I2V0A7|A0A2I2V0A7_FELCA	Chromosome 16 open reading frame 62 OS=Felis catus OX=9685 GN=C16orf62 PE=4 SV=1	FELCA	5
1556	6.39	6.46	8.423	8.423	6.81	tr|B9TSQ5|B9TSQ5_PIG	HLA-B-associated protein 5 OS=Sus scrofa OX=9823 GN=BAT5 PE=2 SV=1	PIG	4
1557	6.39	6.41	66.95	66.95	66.95	tr|U6CWC9|U6CWC9_NEOVI	Myotrophin OS=Neovison vison OX=452646 GN=MTPN PE=2 SV=1	NEOVI	4
1558	6.38	17.93	16.72	14.01	12.71	tr|K9IW69|K9IW69_PIG	Calcium-transporting ATPase OS=Sus scrofa OX=9823 GN=ATP2A3_tv1 PE=2 SV=1	PIG	9
1559	6.38	12.48	19.04	12.39	12.39	tr|F1SBH2|F1SBH2_PIG	Uncharacterized protein OS=Sus scrofa OX=9823 GN=SEC23B PE=1 SV=1	PIG	8
1560	6.38	6.46	15.87	15.87	8.142	tr|Q19AZ6|Q19AZ6_PIG	Coagulation factor X protein OS=Sus scrofa OX=9823 PE=2 SV=1	PIG	3
1561	6.37	6.39	45.23	31.16	27.14	tr|A0A287B641|A0A287B641_PIG	COMM domain containing 4 OS=Sus scrofa OX=9823 GN=COMMD4 PE=1 SV=1	PIG	3
1562	6.36	6.36	37.93	28.97	20	tr|A0A2I3H6L6|A0A2I3H6L6_NOMLE	Uncharacterized protein OS=Nomascus leucogenys OX=61853 PE=4 SV=1	NOMLE	3
1563	6.32	38.06	14.48	13.06	11.48	tr|A0A091CTZ7|A0A091CTZ7_FUKDA	Valyl-tRNA synthetase OS=Fukomys damarensis OX=885580 GN=H920_17559 PE=3 SV=1	FUKDA	27
1564	6.32	11.79	9.122	8.155	6.427	tr|I3LGJ5|I3LGJ5_PIG	Tankyrase 1 binding protein 1 OS=Sus scrofa OX=9823 GN=TNKS1BP1 PE=1 SV=2	PIG	6
1565	6.32	6.34	11.45	11.45	11.45	tr|I3LSQ7|I3LSQ7_PIG	Uncharacterized protein OS=Sus scrofa OX=9823 GN=SAMHD1 PE=1 SV=2	PIG	4
1566	6.31	11.39	28.88	28.88	25.63	tr|F1SGX4|F1SGX4_PIG	Uncharacterized protein OS=Sus scrofa OX=9823 GN=CBR3 PE=1 SV=1	PIG	6
1567	6.31	6.33	36.76	20.59	14.71	tr|I3LJI9|I3LJI9_PIG	Single-strand-selective monofunctional uracil-DNA glycosylase 1 OS=Sus scrofa OX=9823 GN=SMUG1 PE=1 SV=1	PIG	3
1568	6.3	6.37	11.87	9.073	7.472	tr|Q59IP2|Q59IP2_PIG	Procollagen alpha 2(V) OS=Sus scrofa OX=9823 GN=COL5A2 PE=2 SV=1	PIG	7
1569	6.29	6.34	7.522	6.49	6.49	tr|W5NU56|W5NU56_SHEEP	Solute carrier family 25 member 12 OS=Ovis aries OX=9940 GN=SLC25A12 PE=3 SV=1	SHEEP	4
1570	6.29	6.34	7.204	7.061	3.053	tr|A0A287ANG4|A0A287ANG4_PIG	Mucin 5AC, oligomeric mucus/gel-forming OS=Sus scrofa OX=9823 GN=MUC5AC PE=1 SV=1	PIG	3
1571	6.29	6.31	21.27	17.78	15.56	tr|F1STK8|F1STK8_PIG	Uncharacterized protein OS=Sus scrofa OX=9823 GN=C11orf54 PE=1 SV=2	PIG	3
1572	6.29	6.3	7.752	6.866	6.866	tr|S9XUM5|S9XUM5_CAMFR	Solute carrier family 12 member 9 OS=Camelus ferus OX=419612 GN=CB1_001685005 PE=4 SV=1	CAMFR	4
1573	6.26	6.31	34.84	29.51	14.34	tr|A0A0B8RSL6|A0A0B8RSL6_PIG	Methyltransferase like 7A OS=Sus scrofa domesticus OX=9825 GN=METTL7A PE=4 SV=1	PIG	3
1574	6.25	6.43	14.29	12.45	8.791	tr|U6DE71|U6DE71_NEOVI	Peptidylprolyl isomerase (Fragment) OS=Neovison vison OX=452646 GN=FKBP9 PE=2 SV=1	NEOVI	5
1575	6.25	6.3	2.732	2.543	1.507	tr|A0A0B8RZY5|A0A0B8RZY5_PIG	WDFY family member 4 OS=Sus scrofa domesticus OX=9825 GN=WDFY4 PE=4 SV=1	PIG	3
1576	6.24	6.31	25.26	20.36	17.53	tr|G5BYD0|G5BYD0_HETGA	Syntaxin-4 OS=Heterocephalus glaber OX=10181 GN=GW7_05130 PE=3 SV=1	HETGA	4
1577	6.24	6.25	24.29	20.95	16.67	tr|A0A286ZTW5|A0A286ZTW5_PIG	Tumor protein D52 like 1 OS=Sus scrofa OX=9823 GN=TPD52L1 PE=1 SV=1	PIG	3
1578	6.23	6.33	17.65	17.65	17.65	tr|F1SEI8|F1SEI8_PIG	Tetraspanin 13 OS=Sus scrofa OX=9823 GN=TSPAN13 PE=1 SV=3	PIG	4
1579	6.23	6.28	24.42	21.2	15.21	tr|Q3TK95|Q3TK95_MOUSE	Uncharacterized protein OS=Mus musculus OX=10090 GN=Eif4e PE=1 SV=1	MOUSE	3
1580	6.22	6.23	34.59	30.81	24.32	tr|H2RGU9|H2RGU9_PANTR	Dual specificity phosphatase 3 OS=Pan troglodytes OX=9598 GN=DUSP3 PE=2 SV=1	PANTR	4
1581	6.21	145.31	62.1	60.76	55.4	tr|I3LQ17|I3LQ17_PIG	Uncharacterized protein OS=Sus scrofa OX=9823 PE=1 SV=2	PIG	130
1582	6.21	6.33	20.26	16.4	13.83	tr|F1RK74|F1RK74_PIG	Uncharacterized protein OS=Sus scrofa OX=9823 GN=SLC25A1 PE=1 SV=3	PIG	4
1583	6.21	6.27	10.41	8.13	8.13	tr|L8Y3Y1|L8Y3Y1_TUPCH	Inosine-5'-monophosphate dehydrogenase OS=Tupaia chinensis OX=246437 GN=IMPDH PE=3 SV=1	TUPCH	4
1584	6.21	6.23	33.6	33.6	22.27	tr|F1STZ4|F1STZ4_PIG	Complement C1q subcomponent subunit A OS=Sus scrofa OX=9823 GN=C1QA PE=4 SV=1	PIG	4
1585	6.21	6.23	33.59	33.59	28.24	tr|A0A287A5Z2|A0A287A5Z2_PIG	Antileukoproteinase OS=Sus scrofa OX=9823 GN=SLPI PE=4 SV=1	PIG	5
1586	6.2	8.35	23.33	20.77	12.05	tr|Q5K684|Q5K684_HUMAN	SCCA1/SCCA2 fusion protein OS=Homo sapiens OX=9606 PE=2 SV=1	HUMAN	4
1587	6.2	6.3	2.512	2.119	1.786	tr|L5L390|L5L390_PTEAL	IgGFc-binding protein OS=Pteropus alecto OX=9402 GN=PAL_GLEAN10001508 PE=3 SV=1	PTEAL	5
1588	6.2	6.25	26.83	26.83	26.83	tr|A0A286ZKA5|A0A286ZKA5_PIG	Uncharacterized protein OS=Sus scrofa OX=9823 GN=C1QB PE=1 SV=1	PIG	4
1589	6.2	6.22	23.26	20	16.28	tr|W5NT61|W5NT61_SHEEP	Programmed cell death protein 10 OS=Ovis aries OX=9940 GN=PDCD10 PE=4 SV=1	SHEEP	3
1590	6.19	6.25	11.13	8.473	4.138	tr|S9XCJ4|S9XCJ4_CAMFR	Ubiquitin conjugation factor E4 A OS=Camelus ferus OX=419612 GN=CB1_000200044 PE=4 SV=1	CAMFR	3
1591	6.18	6.25	23.53	23.53	14.48	tr|C3VPJ5|C3VPJ5_PIG	Claudin OS=Sus scrofa OX=9823 GN=CLDN3 PE=2 SV=1	PIG	3
1592	6.17	6.49	13.77	11.31	6.557	tr|I3LQ01|I3LQ01_PIG	Uncharacterized protein OS=Sus scrofa OX=9823 GN=CLGN PE=1 SV=1	PIG	5
1593	6.16	6.17	44.19	30.23	30.23	tr|A0A1U7TI58|A0A1U7TI58_TARSY	high affinity immunoglobulin epsilon receptor subunit gamma OS=Tarsius syrichta OX=1868482 GN=FCER1G PE=4 SV=1	TARSY	3
1594	6.15	6.16	9.091	4.92	3.743	tr|F1SA74|F1SA74_PIG	Methylenetetrahydrofolate dehydrogenase (NADP+ dependent) 1 OS=Sus scrofa OX=9823 GN=MTHFD1 PE=1 SV=3	PIG	3
1595	6.15	6.16	36.42	36.42	28.4	sp|Q2QLE2|CAV2_PIG	Caveolin-2 OS=Sus scrofa OX=9823 GN=CAV2 PE=3 SV=1	PIG	3
1596	6.14	6.15	32.29	21.35	20.83	tr|S9Y1T5|S9Y1T5_CAMFR	60S ribosomal protein L9-like protein OS=Camelus ferus OX=419612 GN=CB1_001141014 PE=4 SV=1	CAMFR	3
1597	6.11	6.83	25.24	22.82	19.9	tr|S9XW07|S9XW07_CAMFR	Ras-related protein Ral-B OS=Camelus ferus OX=419612 GN=CB1_001533032 PE=4 SV=1	CAMFR	4
1598	6.11	6.19	11.99	11.99	9.225	tr|A0A287BS35|A0A287BS35_PIG	Cytidine monophosphate N-acetylneuraminic acid synthetase OS=Sus scrofa OX=9823 GN=CMAS PE=1 SV=1	PIG	4
1599	6.11	6.18	11.42	9.722	8.796	tr|W5QFH4|W5QFH4_SHEEP	Solute carrier family 2 member 13 OS=Ovis aries OX=9940 GN=SLC2A13 PE=3 SV=1	SHEEP	3
1600	6.11	6.11	17.23	17.23	14.19	tr|F1SSF5|F1SSF5_PIG	Biliverdin reductase A OS=Sus scrofa OX=9823 GN=BLVRA PE=1 SV=1	PIG	4
1601	6.1	6.23	14.18	14.18	8.429	tr|F1S6M1|F1S6M1_PIG	N-acetylgalactosamine-6-sulfatase OS=Sus scrofa OX=9823 GN=GALNS PE=4 SV=3	PIG	3
1602	6.1	6.11	15.61	15.61	10.98	tr|A0A287B092|A0A287B092_PIG	NHL repeat containing 3 OS=Sus scrofa OX=9823 GN=NHLRC3 PE=4 SV=1	PIG	3
1603	6.09	9.45	33.6	32.01	17.69	tr|A0A091DPY6|A0A091DPY6_FUKDA	Acyl-protein thioesterase 2 OS=Fukomys damarensis OX=885580 GN=H920_06104 PE=4 SV=1	FUKDA	6
1604	6.09	6.16	16.1	11.54	6.504	tr|A0A287B7S7|A0A287B7S7_PIG	Acyl-CoA synthetase family member 2 OS=Sus scrofa OX=9823 GN=ACSF2 PE=1 SV=1	PIG	3
1605	6.09	6.1	10.95	10.95	9.533	tr|F1STV0|F1STV0_PIG	Prolylcarboxypeptidase OS=Sus scrofa OX=9823 GN=PRCP PE=1 SV=2	PIG	4
1606	6.09	6.1	57.3	57.3	48.31	tr|C3S7K5|C3S7K5_PIG	Protein S100 OS=Sus scrofa OX=9823 GN=S100A8 PE=1 SV=1	PIG	7
1607	6.08	6.16	3.968	2.869	1.801	tr|I3LUS1|I3LUS1_PIG	Dachsous cadherin-related 1 OS=Sus scrofa OX=9823 GN=DCHS1 PE=1 SV=2	PIG	3
1608	6.08	6.13	41.95	41.95	27.01	tr|S9YRT0|S9YRT0_CAMFR	RNA-binding protein 8A OS=Camelus ferus OX=419612 GN=CB1_000061009 PE=3 SV=1	CAMFR	4
1609	6.07	23.54	27.98	24.15	18.33	tr|A0A1S3GXN3|A0A1S3GXN3_DIPOR	collagen alpha-1(I) chain OS=Dipodomys ordii OX=10020 GN=Col1a1 PE=4 SV=1	DIPOR	32
1610	6.07	6.07	11.84	11.84	9.43	tr|V5QSN9|V5QSN9_CRIGR	Adenylosuccinate synthetase isozyme 2 OS=Cricetulus griseus OX=10029 GN=ADSS PE=2 SV=1	CRIGR	3
1611	6.05	20.1	22.78	21.03	18.4	tr|A0A286ZLN2|A0A286ZLN2_PIG	Fibulin-1 OS=Sus scrofa OX=9823 GN=FBLN1 PE=1 SV=1	PIG	11
1612	6.05	11.68	7.356	6.229	4.374	tr|A0A1S3W279|A0A1S3W279_ERIEU	pregnancy zone protein-like OS=Erinaceus europaeus OX=9365 GN=LOC103107056 PE=4 SV=1	ERIEU	11
1613	6.05	6.11	9.168	8.149	4.924	tr|I3LUM8|I3LUM8_PIG	Uncharacterized protein OS=Sus scrofa OX=9823 GN=FARSB PE=1 SV=2	PIG	3
1614	6.05	6.05	22.06	14.95	14.95	tr|F1SP32|F1SP32_PIG	Uncharacterized protein OS=Sus scrofa OX=9823 GN=RAD23B PE=1 SV=1	PIG	4
1615	6.04	10.2	76.52	71.3	58.26	tr|W5PMC5|W5PMC5_SHEEP	Uncharacterized protein OS=Ovis aries OX=9940 GN=LOC101110546 PE=3 SV=1	SHEEP	5
1616	6.04	6.26	10.24	10.24	5.12	tr|F1S458|F1S458_PIG	Lysine--tRNA ligase OS=Sus scrofa OX=9823 GN=KARS PE=1 SV=2	PIG	4
1617	6.04	6.11	17.15	11.72	9.833	tr|Q4R4I4|Q4R4I4_MACFA	Brain cDNA, clone: QtrA-13194, similar to human hypothetical protein FLJ11126 (FLJ11126) OS=Macaca fascicularis OX=9541 PE=2 SV=1	MACFA	4
1618	6.04	6.08	34.14	25.17	19.66	tr|M3X5Z0|M3X5Z0_FELCA	Uncharacterized protein OS=Felis catus OX=9685 GN=TSNAX PE=4 SV=1	FELCA	3
1619	6.04	6.04	20.83	12.22	10	tr|F1SDJ8|F1SDJ8_PIG	Uncharacterized protein OS=Sus scrofa OX=9823 GN=GLRX3 PE=1 SV=2	PIG	3
1620	6.03	18.34	48.37	45.11	42.93	tr|W5QED8|W5QED8_SHEEP	RAP1A, member of RAS oncogene family OS=Ovis aries OX=9940 GN=RAP1A PE=4 SV=1	SHEEP	12
1621	6.03	6.19	25.29	25.29	25.29	tr|Q307R2|Q307R2_RABIT	Peptidyl-prolyl cis-trans isomerase (Fragment) OS=Oryctolagus cuniculus OX=9986 PE=2 SV=1	RABIT	5
1622	6.03	6.03	29.78	22.47	22.47	tr|U3B761|U3B761_CALJA	PRA1 family protein OS=Callithrix jacchus OX=9483 GN=PRAF2 PE=2 SV=1	CALJA	4
1623	6.03	6.03	54.79	34.25	34.25	tr|I3LAH9|I3LAH9_PIG	Cytidine deaminase OS=Sus scrofa OX=9823 GN=CDA PE=1 SV=1	PIG	3
1624	6.03	6.03	11.11	8.333	8.333	tr|A0A286ZJD8|A0A286ZJD8_PIG	Dipeptidyl peptidase 7 OS=Sus scrofa OX=9823 GN=DPP7 PE=1 SV=1	PIG	3
1625	6.02	60.5	78.77	77.71	69.64	tr|L8AXK3|L8AXK3_PIG	IgG heavy chain OS=Sus scrofa OX=9823 GN=IGHG PE=2 SV=1	PIG	160
1626	6.02	26.75	76.35	73.44	70.95	tr|A0A287B2P1|A0A287B2P1_PIG	Chloride intracellular channel protein OS=Sus scrofa OX=9823 GN=CLIC1 PE=3 SV=1	PIG	26
1627	6.02	6.03	10.9	8.176	8.176	tr|W5PQL2|W5PQL2_SHEEP	Serine and arginine rich splicing factor 11 OS=Ovis aries OX=9940 GN=SRSF11 PE=4 SV=1	SHEEP	3
1628	6.02	6.02	40.55	23.5	23.5	tr|G3QEA5|G3QEA5_GORGO	Uncharacterized protein OS=Gorilla gorilla gorilla OX=9595 PE=4 SV=2	GORGO	5
1629	6.02	6.02	7.512	5.321	5.321	tr|M3VH74|M3VH74_PIG	CD2-associated protein OS=Sus scrofa OX=9823 GN=CD2AP PE=1 SV=1	PIG	3
1630	6.02	6.02	27.31	24.23	24.23	tr|A0A286ZIL3|A0A286ZIL3_PIG	LRRN4 C-terminal like OS=Sus scrofa OX=9823 GN=LRRN4CL PE=1 SV=1	PIG	3
1631	6.01	6.1	16.71	16.71	16.71	tr|W5PNR4|W5PNR4_SHEEP	SERPINE1 mRNA binding protein 1 OS=Ovis aries OX=9940 GN=SERBP1 PE=4 SV=1	SHEEP	5
1632	6.01	6.03	8.815	8.815	7.851	tr|S9YA02|S9YA02_CAMFR	Vacuolar protein sorting-associated protein 52-like protein OS=Camelus ferus OX=419612 GN=CB1_000487045 PE=4 SV=1	CAMFR	3
1633	6.01	6.02	8.252	4.693	4.207	tr|F1SQ89|F1SQ89_PIG	Cullin associated and neddylation dissociated 2 (putative) OS=Sus scrofa OX=9823 GN=CAND2 PE=1 SV=1	PIG	5
1634	6.01	6.01	7.105	6.053	6.053	tr|W5PMN0|W5PMN0_SHEEP	SEC63 homolog, protein translocation regulator OS=Ovis aries OX=9940 GN=SEC63 PE=4 SV=1	SHEEP	3
1635	6.01	6.01	32.24	32.24	32.24	tr|L8ITC9|L8ITC9_9CETA	Mitochondrial fission 1 protein OS=Bos mutus OX=72004 GN=M91_01023 PE=3 SV=1	9CETA	5
1636	6.01	6.01	17.68	15.94	15.94	tr|A0A287AYM9|A0A287AYM9_PIG	MAS related GPR family member F OS=Sus scrofa OX=9823 GN=MRGPRF PE=3 SV=1	PIG	3
1637	6	105.22	98.4	97.07	95.48	tr|A0A1S3AH31|A0A1S3AH31_ERIEU	actin, cytoplasmic 2 isoform X2 OS=Erinaceus europaeus OX=9365 GN=ACTG1 PE=3 SV=1	ERIEU	237
1638	6	10.81	41.67	41.67	40.74	sp|P01618|KV1_CANLF	Ig kappa chain V region GOM OS=Canis lupus familiaris OX=9615 PE=1 SV=1	CANLF	15
1639	6	6.7	4.19	4.19	3.683	tr|K9J6M1|K9J6M1_PIG	Ras GTPase-activating-like protein IQGAP2 OS=Sus scrofa OX=9823 GN=IQGAP2 PE=2 SV=1	PIG	4
1640	6	6.35	37.41	37.41	33.33	tr|A0A287A3G0|A0A287A3G0_PIG	Uncharacterized protein OS=Sus scrofa OX=9823 GN=PPP1R14A PE=4 SV=1	PIG	3
1641	6	6.16	22.46	22.46	18.84	tr|W5QGJ1|W5QGJ1_SHEEP	Golgi transport 1B OS=Ovis aries OX=9940 GN=GOLT1B PE=4 SV=1	SHEEP	3
1642	6	6.06	27.05	19.32	19.32	tr|F8W020|F8W020_HUMAN	Nucleosome assembly protein 1-like 1 (Fragment) OS=Homo sapiens OX=9606 GN=NAP1L1 PE=1 SV=1	HUMAN	3
1643	6	6.02	17.54	17.54	17.54	tr|K7GN83|K7GN83_PIG	Bone marrow stromal cell antigen 1 OS=Sus scrofa OX=9823 GN=BST1 PE=1 SV=2	PIG	4
1644	6	6.01	10.3	10.3	9.414	tr|F7FIX5|F7FIX5_MACMU	5'-nucleotidase, cytosolic II OS=Macaca mulatta OX=9544 GN=NT5C2 PE=4 SV=2	MACMU	3
1645	6	6.01	14.46	14.46	13.24	tr|F1SCE3|F1SCE3_PIG	Serpin family A member 5 OS=Sus scrofa OX=9823 GN=SERPINA5 PE=1 SV=1	PIG	3
1646	6	6	11.1	10.17	7.662	tr|I3LGH6|I3LGH6_PIG	Dipeptidyl peptidase 3 OS=Sus scrofa OX=9823 GN=DPP3 PE=1 SV=2	PIG	3
1647	6	6	7.403	5.897	5.897	tr|K9IVK1|K9IVK1_PIG	Hexose-6-phosphate dehydrogenase (Glucose 1-dehydrogenase) OS=Sus scrofa OX=9823 GN=H6PD PE=2 SV=1	PIG	3
1648	6	6	39.71	21.05	21.05	tr|F1SM07|F1SM07_PIG	Uncharacterized protein OS=Sus scrofa OX=9823 GN=COPS8 PE=1 SV=1	PIG	3
1649	6	6	46.38	46.38	46.38	tr|W5P0I6|W5P0I6_SHEEP	Ribosomal protein S28 OS=Ovis aries OX=9940 GN=RPS28 PE=3 SV=1	SHEEP	4
1650	6	6	10.15	10.15	10.15	tr|W5NUT8|W5NUT8_SHEEP	Phosphatidylinositol-5-phosphate 4-kinase type 2 alpha OS=Ovis aries OX=9940 GN=PIP4K2A PE=4 SV=1	SHEEP	3
1651	6	6	24.76	24.76	24.76	tr|S7QBN9|S7QBN9_MYOBR	Cytochrome c OS=Myotis brandtii OX=109478 GN=D623_10032985 PE=3 SV=1	MYOBR	3
1652	6	6	14.79	14.79	14.79	tr|S7N9N9|S7N9N9_MYOBR	Thioredoxin-related transmembrane protein 4 (Fragment) OS=Myotis brandtii OX=109478 GN=D623_10032309 PE=4 SV=1	MYOBR	3
1653	6	6	34.25	34.25	34.25	tr|Q0Z8R0|Q0Z8R0_PIG	Cystatin OS=Sus scrofa OX=9823 GN=CST3 PE=1 SV=1	PIG	3
1654	6	6	33.98	33.98	33.98	tr|M3W189|M3W189_FELCA	Uncharacterized protein OS=Felis catus OX=9685 PE=4 SV=2	FELCA	3
1655	6	6	44.83	44.83	44.83	tr|M3VYE9|M3VYE9_FELCA	Uncharacterized protein OS=Felis catus OX=9685 GN=USMG5 PE=4 SV=1	FELCA	3
1656	6	6	13.84	13.84	13.84	tr|M3UZ93|M3UZ93_PIG	Synaptogyrin OS=Sus scrofa OX=9823 GN=SYNGR2 PE=2 SV=1	PIG	3
1657	6	6	6.604	6.604	6.604	tr|I3L709|I3L709_PIG	Uncharacterized protein OS=Sus scrofa OX=9823 GN=LOC100525350 PE=1 SV=2	PIG	3
1658	6	6	21.16	21.16	21.16	tr|F6QAE4|F6QAE4_PIG	Uncharacterized protein OS=Sus scrofa OX=9823 GN=TPRKB PE=1 SV=1	PIG	3
1659	6	6	26.21	26.21	26.21	tr|F1SQP4|F1SQP4_PIG	NADH dehydrogenase [ubiquinone] 1 alpha subcomplex subunit 12 OS=Sus scrofa OX=9823 GN=NDUFA12 PE=1 SV=2	PIG	3
1660	6	6	18.52	18.52	18.52	tr|F1SBU1|F1SBU1_PIG	Uncharacterized protein OS=Sus scrofa OX=9823 GN=CAPS PE=1 SV=3	PIG	3
1661	6	6	6.798	6.798	6.798	tr|F1S8P6|F1S8P6_PIG	Major facilitator superfamily domain containing 10 OS=Sus scrofa OX=9823 GN=MFSD10 PE=1 SV=3	PIG	3
1662	6	6	14.56	14.56	14.56	tr|F1RVD2|F1RVD2_PIG	Enolase-phosphatase E1 OS=Sus scrofa OX=9823 GN=ENOPH1 PE=1 SV=1	PIG	3
1663	6	6	5.176	5.176	5.176	tr|F1RM08|F1RM08_PIG	Amino acid transporter OS=Sus scrofa OX=9823 GN=SLC1A5 PE=1 SV=2	PIG	3
1664	6	6	6.345	6.345	6.345	tr|F1RF77|F1RF77_PIG	Procollagen-lysine,2-oxoglutarate 5-dioxygenase 1 OS=Sus scrofa OX=9823 GN=PLOD1 PE=1 SV=3	PIG	3
1665	6	6	7.212	7.212	7.212	tr|A0A0B8RTN9|A0A0B8RTN9_PIG	Glucosidase, alpha OS=Sus scrofa domesticus OX=9825 GN=GAA PE=3 SV=1	PIG	3
1666	5.97	6.08	20.35	20.35	17.44	tr|F1SIJ9|F1SIJ9_PIG	Phosphoserine aminotransferase OS=Sus scrofa OX=9823 GN=PSAT1 PE=1 SV=3	PIG	5
1667	5.96	6.04	35.38	32.31	32.31	tr|F1RVH4|F1RVH4_PIG	COMM domain containing 3 OS=Sus scrofa OX=9823 GN=COMMD3 PE=1 SV=1	PIG	4
1668	5.96	6	53.26	52.17	52.17	tr|U3CJ48|U3CJ48_CALJA	Small nuclear ribonucleoprotein E OS=Callithrix jacchus OX=9483 GN=SNRPE PE=2 SV=1	CALJA	4
1669	5.95	6.03	3.295	3.295	3.295	tr|A0A287BNI6|A0A287BNI6_PIG	RAB3 GTPase activating non-catalytic protein subunit 2 OS=Sus scrofa OX=9823 GN=RAB3GAP2 PE=1 SV=1	PIG	4
1670	5.95	6.02	20.59	20.59	16.34	tr|A0A287AYH9|A0A287AYH9_PIG	Palmitoyl-protein thioesterase 1 OS=Sus scrofa OX=9823 GN=PPT1 PE=1 SV=1	PIG	3
1671	5.93	131.13	34.77	31.62	27.05	tr|M3YRC0|M3YRC0_MUSPF	AHNAK nucleoprotein OS=Mustela putorius furo OX=9669 GN=AHNAK PE=4 SV=1	MUSPF	96
1672	5.93	5.99	44.07	44.07	37.29	tr|W5NQ92|W5NQ92_SHEEP	Uncharacterized protein OS=Ovis aries OX=9940 GN=TCEB2 PE=4 SV=1	SHEEP	3
1673	5.92	9.83	57.8	51.38	45.41	tr|Q53GC2|Q53GC2_HUMAN	RAB4A, member RAS oncogene family variant (Fragment) OS=Homo sapiens OX=9606 PE=2 SV=1	HUMAN	7
1674	5.92	8.13	33.73	26.19	21.03	tr|Q7YQ91|Q7YQ91_PIG	MHC class II antigen OS=Sus scrofa OX=9823 GN=SLA-DRA1 PE=2 SV=1	PIG	5
1675	5.92	6.03	27.41	19.26	19.26	tr|F1STM9|F1STM9_PIG	Uncharacterized protein OS=Sus scrofa OX=9823 GN=RPA2 PE=1 SV=1	PIG	4
1676	5.92	6.01	7.469	5.809	5.809	tr|A0A287ACP9|A0A287ACP9_PIG	Enoyl-CoA hydratase and 3-hydroxyacyl CoA dehydrogenase OS=Sus scrofa OX=9823 GN=EHHADH PE=1 SV=1	PIG	4
1677	5.91	5.99	5.957	4.964	4.964	tr|A0A287AHE4|A0A287AHE4_PIG	Integrin subunit alpha 7 OS=Sus scrofa OX=9823 GN=ITGA7 PE=3 SV=1	PIG	4
1678	5.89	70.34	65.84	62.38	53.8	tr|F1SNH3|F1SNH3_PIG	Caldesmon 1 OS=Sus scrofa OX=9823 GN=CALD1 PE=1 SV=2	PIG	44
1679	5.89	7.46	23.14	20.86	18.86	tr|L5KAA2|L5KAA2_PTEAL	Twinfilin-1 OS=Pteropus alecto OX=9402 GN=PAL_GLEAN10010046 PE=4 SV=1	PTEAL	5
1680	5.89	6	20.73	18.15	14.98	tr|Q95JA4|Q95JA4_PIG	Gelatinase A OS=Sus scrofa OX=9823 GN=MMP-2 PE=2 SV=1	PIG	5
1681	5.87	6.03	38	27	23	tr|S9WR79|S9WR79_CAMFR	Clathrin light chain OS=Camelus ferus OX=419612 GN=CB1_001030034 PE=3 SV=1	CAMFR	4
1682	5.87	5.91	14.98	9.692	9.692	tr|A0A287B7Y9|A0A287B7Y9_PIG	Guanine deaminase OS=Sus scrofa OX=9823 GN=GDA PE=1 SV=1	PIG	3
1683	5.85	5.94	14.03	12.92	10.24	tr|M3YNH4|M3YNH4_MUSPF	SH3 domain containing GRB2 like, endophilin B2 OS=Mustela putorius furo OX=9669 GN=SH3GLB2 PE=4 SV=1	MUSPF	4
1684	5.85	5.89	11.79	11.79	11.79	tr|W5Q723|W5Q723_SHEEP	Betaine--homocysteine S-methyltransferase OS=Ovis aries OX=9940 GN=BHMT PE=4 SV=1	SHEEP	3
1685	5.84	5.87	14.52	9.409	9.409	tr|F6WZ70|F6WZ70_MONDO	Uncharacterized protein OS=Monodelphis domestica OX=13616 GN=DEK PE=4 SV=2	MONDO	3
1686	5.83	5.94	13.3	11.82	9.852	tr|S9WKB6|S9WKB6_CAMFR	Protein canopy 3-like protein OS=Camelus ferus OX=419612 GN=CB1_001402054 PE=4 SV=1	CAMFR	3
1687	5.83	5.89	15.58	9.481	9.481	tr|K9IVH4|K9IVH4_PIG	Carboxypeptidase M OS=Sus scrofa OX=9823 GN=CPM PE=2 SV=1	PIG	4
1688	5.82	5.85	2.811	2.452	2.452	tr|I3LQA5|I3LQA5_PIG	Ubiquitin protein ligase E3 component n-recognin 1 OS=Sus scrofa OX=9823 GN=UBR1 PE=4 SV=2	PIG	3
1689	5.82	5.85	17.78	17.78	17.78	tr|U6CP71|U6CP71_NEOVI	Signal peptidase complex subunit 3 OS=Neovison vison OX=452646 GN=SPCS3 PE=2 SV=1	NEOVI	4
1690	5.82	5.85	7.984	7.984	7.984	tr|F1S3Q8|F1S3Q8_PIG	Uncharacterized protein OS=Sus scrofa OX=9823 GN=VNN3 PE=1 SV=3	PIG	3
1691	5.81	5.89	17.46	17.46	17.46	tr|F1SED4|F1SED4_PIG	Prolactin regulatory element binding OS=Sus scrofa OX=9823 GN=PREB PE=1 SV=3	PIG	4
1692	5.81	5.86	14.41	10.59	9.11	tr|F1S9A4|F1S9A4_PIG	Uncharacterized protein OS=Sus scrofa OX=9823 PE=1 SV=2	PIG	3
1693	5.79	5.86	37.98	37.98	37.98	sp|Q5S3G4|COX5B_PIG	Cytochrome c oxidase subunit 5B, mitochondrial OS=Sus scrofa OX=9823 GN=COX5B PE=2 SV=1	PIG	5
1694	5.79	5.84	10.61	9.091	8.03	tr|F1SRD2|F1SRD2_PIG	Anoctamin OS=Sus scrofa OX=9823 GN=ANO10 PE=1 SV=3	PIG	3
1695	5.78	5.94	15.08	15.08	11.38	tr|W5PPF1|W5PPF1_SHEEP	1-acylglycerol-3-phosphate O-acyltransferase 3 OS=Ovis aries OX=9940 GN=AGPAT3 PE=4 SV=1	SHEEP	4
1696	5.77	9.06	49.07	49.07	30.09	tr|F1SSH7|F1SSH7_PIG	Transmembrane p24 trafficking protein 4 OS=Sus scrofa OX=9823 GN=TMED4 PE=1 SV=2	PIG	7
1697	5.77	5.82	28.05	28.05	28.05	tr|W5PUP9|W5PUP9_SHEEP	Ubiquinol-cytochrome c reductase complex III subunit VII OS=Ovis aries OX=9940 GN=UQCRQ PE=1 SV=1	SHEEP	3
1698	5.76	5.83	18.45	18.45	15.5	tr|F1RG29|F1RG29_PIG	Cytosolic Fe-S cluster assembly factor NUBP2 OS=Sus scrofa OX=9823 GN=NUBP2 PE=1 SV=3	PIG	3
1699	5.76	5.81	8.189	5.039	5.039	tr|S9YYH7|S9YYH7_CAMFR	Ubiquitin-specific protease 21 isoform a-like protein OS=Camelus ferus OX=419612 GN=CB1_000141021 PE=3 SV=1	CAMFR	3
1700	5.76	5.81	16.61	16.61	14.58	tr|F1SJ46|F1SJ46_PIG	Secretory carrier-associated membrane protein OS=Sus scrofa OX=9823 GN=SCAMP2 PE=1 SV=2	PIG	3
1701	5.74	5.8	10.12	10.12	10.12	tr|W5NZP9|W5NZP9_SHEEP	WAS protein family member 2 OS=Ovis aries OX=9940 GN=WASF2 PE=4 SV=1	SHEEP	3
1702	5.74	5.77	8.411	8.411	8.411	tr|S9XMV3|S9XMV3_CAMFR	Junctional adhesion molecule A-like protein OS=Camelus ferus OX=419612 GN=CB1_000141016 PE=4 SV=1	CAMFR	3
1703	5.73	6.67	43.23	43.23	43.23	tr|V5KX18|V5KX18_PIG	Cytochrome c oxidase subunit 2 OS=Sus scrofa scrofa OX=415978 GN=COX2 PE=3 SV=1	PIG	8
1704	5.73	5.85	27.18	27.18	27.18	tr|W5PND9|W5PND9_SHEEP	Uncharacterized protein OS=Ovis aries OX=9940 PE=4 SV=1	SHEEP	6
1705	5.72	5.81	19.29	19.29	9.239	tr|F1RIK3|F1RIK3_PIG	Acyl-CoA thioesterase 7 OS=Sus scrofa OX=9823 GN=ACOT7 PE=1 SV=3	PIG	3
1706	5.72	5.78	15.5	15.5	12.46	tr|W5QCJ3|W5QCJ3_SHEEP	Protein kinase AMP-activated non-catalytic subunit gamma 1 OS=Ovis aries OX=9940 GN=PRKAG1 PE=4 SV=1	SHEEP	4
1707	5.72	5.77	20	20	20	sp|P79382|MGST1_PIG	Microsomal glutathione S-transferase 1 OS=Sus scrofa OX=9823 GN=MGST1 PE=2 SV=3	PIG	3
1708	5.72	5.76	11.46	8.493	8.493	tr|W5PVX3|W5PVX3_SHEEP	Protein kinase, cGMP-dependent, type I OS=Ovis aries OX=9940 GN=PRKG1 PE=3 SV=1	SHEEP	3
1709	5.71	5.81	22.9	22.9	17.74	tr|F1RHN1|F1RHN1_PIG	Transport and golgi organization 2 homolog OS=Sus scrofa OX=9823 GN=TANGO2 PE=1 SV=2	PIG	4
1710	5.71	5.8	15.43	15.43	9.309	tr|A0A287AQU0|A0A287AQU0_PIG	Uncharacterized protein OS=Sus scrofa OX=9823 GN=IKBIP PE=1 SV=1	PIG	3
1711	5.68	5.78	35.81	33.19	21.83	tr|M3X5D9|M3X5D9_FELCA	Transmembrane p24 trafficking protein 5 OS=Felis catus OX=9685 GN=TMED5 PE=3 SV=1	FELCA	5
1712	5.68	5.72	13.73	13.73	10.78	tr|H2P823|H2P823_PONAB	Uncharacterized protein OS=Pongo abelii OX=9601 PE=4 SV=2	PONAB	3
1713	5.66	5.7	5.435	4.193	4.193	tr|Q2QEH5|Q2QEH5_PIG	Solute carrier organic anion transporter family member OS=Sus scrofa OX=9823 GN=SLCO2A1 PE=3 SV=2	PIG	3
1714	5.65	5.74	23.02	21.04	21.04	tr|S9WD53|S9WD53_CAMFR	DnaJ subfamily A member 2-like protein OS=Camelus ferus OX=419612 GN=CB1_001506006 PE=4 SV=1	CAMFR	4
1715	5.65	5.71	35.96	23.25	17.98	sp|Q6J1I8|RN114_PIG	E3 ubiquitin-protein ligase RNF114 OS=Sus scrofa OX=9823 GN=RNF114 PE=2 SV=1	PIG	3
1716	5.64	5.79	16.26	11.36	9.577	tr|K7GPJ4|K7GPJ4_PIG	Acyl-CoA thioesterase 9 OS=Sus scrofa OX=9823 GN=ACOT9 PE=1 SV=2	PIG	4
1717	5.64	5.75	18.58	16.28	13.3	tr|M1ESZ0|M1ESZ0_MUSPF	Frizzled-like protein 1 (Fragment) OS=Mustela putorius furo OX=9669 PE=2 SV=1	MUSPF	4
1718	5.64	5.68	7.09	7.09	7.09	tr|F1RGS2|F1RGS2_PIG	Glucosylceramidase OS=Sus scrofa OX=9823 GN=GBA PE=3 SV=2	PIG	3
1719	5.62	28.6	67.95	62.82	62.82	tr|A0A287ALJ6|A0A287ALJ6_PIG	Uncharacterized protein OS=Sus scrofa OX=9823 PE=4 SV=1	PIG	65
1720	5.62	5.69	5.143	3.745	2.851	tr|M3Y5C9|M3Y5C9_MUSPF	Afadin, adherens junction formation factor OS=Mustela putorius furo OX=9669 GN=AFDN PE=4 SV=1	MUSPF	4
1721	5.61	5.67	19.19	16.7	10.84	tr|I3LC92|I3LC92_PIG	Uncharacterized protein OS=Sus scrofa OX=9823 GN=ENOSF1 PE=1 SV=2	PIG	4
1722	5.61	5.65	18.94	14.77	14.77	tr|A0A287AWS9|A0A287AWS9_PIG	Heme oxygenase OS=Sus scrofa OX=9823 GN=HMOX1 PE=3 SV=1	PIG	3
1723	5.6	5.68	11.32	8.816	7.237	tr|A0A1U8CB62|A0A1U8CB62_MESAU	endothelin-converting enzyme 1 OS=Mesocricetus auratus OX=10036 GN=Ece1 PE=4 SV=1	MESAU	3
1724	5.59	9.71	20.32	20.32	17.11	tr|F1SMX7|F1SMX7_PIG	Serpin family B member 8 OS=Sus scrofa OX=9823 GN=SERPINB8 PE=3 SV=3	PIG	5
1725	5.59	5.62	6.543	6.543	6.543	tr|A0A287B8Q1|A0A287B8Q1_PIG	Importin 9 OS=Sus scrofa OX=9823 GN=IPO9 PE=1 SV=1	PIG	3
1726	5.56	5.67	29.64	27.27	14.62	tr|F1RYZ1|F1RYZ1_PIG	Tetraspanin OS=Sus scrofa OX=9823 GN=CD151 PE=1 SV=1	PIG	3
1727	5.55	5.65	34.98	34.98	25.86	tr|Q1W6C6|Q1W6C6_PIG	MHC class II antigen DM OS=Sus scrofa OX=9823 GN=SLA-DMB PE=2 SV=1	PIG	4
1728	5.55	5.62	44.75	40.33	25.41	tr|A0A286ZJU5|A0A286ZJU5_PIG	Malignant T-cell-amplified sequence OS=Sus scrofa OX=9823 GN=LOC100738684 PE=1 SV=1	PIG	3
1729	5.55	5.6	34.44	34.44	34.44	tr|Q2EN77|Q2EN77_PIG	Microsomal glutathione S-transferase 3 OS=Sus scrofa OX=9823 GN=MGST3 PE=1 SV=1	PIG	3
1730	5.54	6.16	26.07	26.07	21.12	tr|F1RKX9|F1RKX9_PIG	CRK like proto-oncogene, adaptor protein OS=Sus scrofa OX=9823 GN=CRKL PE=1 SV=1	PIG	4
1731	5.54	5.71	12.24	10.73	6.118	tr|I3LPW8|I3LPW8_PIG	FERM, ARH/RhoGEF and pleckstrin domain protein 1 OS=Sus scrofa OX=9823 GN=FARP1 PE=1 SV=2	PIG	4
1732	5.53	12.02	30.64	30.64	28.61	tr|U6CQH2|U6CQH2_NEOVI	Erlin-1 OS=Neovison vison OX=452646 GN=ERLN1 PE=2 SV=1	NEOVI	7
1733	5.53	5.61	24.7	19.84	19.84	tr|H2QPD8|H2QPD8_PANTR	Transmembrane protein 33 OS=Pan troglodytes OX=9598 GN=TMEM33 PE=2 SV=1	PANTR	4
1734	5.53	5.61	6.694	6.694	4.325	tr|F7FSE2|F7FSE2_MACMU	ER membrane protein complex subunit 1 OS=Macaca mulatta OX=9544 GN=EMC1 PE=4 SV=1	MACMU	3
1735	5.52	5.64	26.11	22.78	22.78	tr|A0A287A837|A0A287A837_PIG	Leucine zipper and CTNNBIP1 domain containing OS=Sus scrofa OX=9823 GN=LZIC PE=1 SV=1	PIG	3
1736	5.51	5.66	32.3	26.55	26.55	tr|Q8MJ48|Q8MJ48_PIG	Tetraspanin OS=Sus scrofa OX=9823 GN=CD9 PE=2 SV=1	PIG	5
1737	5.49	5.58	26.19	13.1	13.1	tr|A0A1U7SQZ1|A0A1U7SQZ1_TARSY	serine/arginine-rich splicing factor 9 OS=Tarsius syrichta OX=1868482 GN=SRSF9 PE=4 SV=1	TARSY	3
1738	5.49	5.53	23.78	23.78	20	tr|W5P8M9|W5P8M9_SHEEP	Pterin-4 alpha-carbinolamine dehydratase 1 OS=Ovis aries OX=9940 GN=PCBD1 PE=3 SV=1	SHEEP	3
1739	5.47	5.56	12.45	10.75	4.526	tr|L9KTQ2|L9KTQ2_TUPCH	DNA-directed RNA polymerase II subunit RPB3 OS=Tupaia chinensis OX=246437 GN=TREES_T100002936 PE=4 SV=1	TUPCH	3
1740	5.47	5.55	23.11	19.81	16.51	tr|A0A287AFE3|A0A287AFE3_PIG	Uncharacterized protein OS=Sus scrofa OX=9823 GN=LOC110258312 PE=4 SV=1	PIG	4
1741	5.46	5.53	7.325	5.308	4.352	tr|W5NUK0|W5NUK0_SHEEP	NIMA related kinase 9 OS=Ovis aries OX=9940 GN=NEK9 PE=4 SV=1	SHEEP	3
1742	5.46	5.5	27.23	24.68	21.28	tr|W5P9Z9|W5P9Z9_SHEEP	Casein kinase II subunit beta OS=Ovis aries OX=9940 GN=CSNK2B PE=3 SV=1	SHEEP	3
1743	5.46	5.5	12.43	10.22	10.22	tr|W5PFM8|W5PFM8_SHEEP	Adenosine kinase OS=Ovis aries OX=9940 GN=ADK PE=4 SV=1	SHEEP	3
1744	5.45	8.85	32.54	32.54	22.19	tr|I3LUJ5|I3LUJ5_PIG	Calponin OS=Sus scrofa OX=9823 GN=CNN2 PE=3 SV=2	PIG	7
1745	5.44	19.96	42.11	42.11	42.11	tr|A0A088CPQ8|A0A088CPQ8_PIG	MHC class II antigen OS=Sus scrofa OX=9823 GN=SLA-DRB1 PE=2 SV=1	PIG	12
1746	5.43	5.63	38.27	38.27	26.75	tr|F1RHJ2|F1RHJ2_PIG	Heparin binding growth factor OS=Sus scrofa OX=9823 GN=HDGF PE=1 SV=1	PIG	5
1747	5.41	26.48	56.88	56.88	51.07	tr|V9HW04|V9HW04_HUMAN	Serine/threonine-protein phosphatase OS=Homo sapiens OX=9606 GN=HEL-S-80p PE=2 SV=1	HUMAN	17
1748	5.39	5.47	6.874	6.026	4.426	tr|F1RW86|F1RW86_PIG	Integrin subunit alpha 8 OS=Sus scrofa OX=9823 GN=ITGA8 PE=3 SV=2	PIG	3
1749	5.39	5.45	21.21	21.21	17.91	tr|F1SH10|F1SH10_PIG	Uncharacterized protein OS=Sus scrofa OX=9823 GN=NCEH1 PE=1 SV=2	PIG	3
1750	5.38	17.78	44.74	44.74	44.74	tr|B1A9N2|B1A9N2_PIG	MHC class II antigen OS=Sus scrofa OX=9823 GN=SLA-DRB1 PE=2 SV=1	PIG	13
1751	5.38	5.5	18.79	15.25	13.12	tr|F1SIC5|F1SIC5_PIG	Neuroplastin OS=Sus scrofa OX=9823 GN=NPTN PE=1 SV=3	PIG	3
1752	5.38	5.45	20.21	20.21	16.58	tr|W5Q9Q9|W5Q9Q9_SHEEP	Neurocalcin delta OS=Ovis aries OX=9940 GN=NCALD PE=4 SV=1	SHEEP	3
1753	5.38	5.42	7.565	7.565	7.565	tr|F1S288|F1S288_PIG	Syntrophin beta 1 OS=Sus scrofa OX=9823 GN=SNTB1 PE=1 SV=3	PIG	3
1754	5.37	5.45	7.29	3.901	3.901	tr|Q6NX51|Q6NX51_HUMAN	Exocyst complex component 4 OS=Homo sapiens OX=9606 GN=EXOC4 PE=2 SV=1	HUMAN	3
1755	5.36	5.43	6.824	5.118	4.387	tr|D3ZXT2|D3ZXT2_RAT	Stromal antigen 2 OS=Rattus norvegicus OX=10116 GN=Stag2 PE=1 SV=1	RAT	3
1756	5.36	5.4	5.397	4.122	3.533	tr|U5XYR4|U5XYR4_CANLF	Insulin-degrading protein enzyme 15b OS=Canis lupus familiaris OX=9615 GN=IDE PE=2 SV=1	CANLF	3
1757	5.35	31.73	8.801	6.625	5.142	tr|H0XEJ5|H0XEJ5_OTOGA	Collagen type VI alpha 3 chain OS=Otolemur garnettii OX=30611 GN=COL6A3 PE=4 SV=1	OTOGA	25
1758	5.35	16.42	6.075	5.352	5.352	tr|S7MIJ6|S7MIJ6_MYOBR	DENN domain-containing protein 2C OS=Myotis brandtii OX=109478 GN=D623_10029973 PE=4 SV=1	MYOBR	11
1759	5.34	5.38	7.551	7.551	7.551	tr|S7N2K0|S7N2K0_MYOBR	Transcription elongation factor A N-terminal and central domain-containing protein OS=Myotis brandtii OX=109478 GN=D623_10013296 PE=4 SV=1	MYOBR	3
1760	5.33	23.24	75.86	72.91	67.98	tr|W5QER2|W5QER2_SHEEP	Protein phosphatase, Mg2+/Mn2+ dependent 1J OS=Ovis aries OX=9940 GN=PPM1J PE=4 SV=1	SHEEP	17
1761	5.33	5.4	23.2	14.38	11.76	tr|A0A287AL53|A0A287AL53_PIG	Abhydrolase domain containing 10 OS=Sus scrofa OX=9823 GN=ABHD10 PE=1 SV=1	PIG	3
1762	5.3	16.07	61.46	45.85	45.37	tr|A0A287BLN4|A0A287BLN4_PIG	RAB3D, member RAS oncogene family OS=Sus scrofa OX=9823 GN=RAB3D PE=1 SV=1	PIG	9
1763	5.3	5.35	21.51	21.51	21.51	tr|A0A2C9F3E7|A0A2C9F3E7_PIG	Succinate dehydrogenase cytochrome b560 subunit, mitochondrial OS=Sus scrofa OX=9823 GN=SDHC PE=1 SV=1	PIG	3
1764	5.3	5.34	25.63	23.12	23.12	tr|L9KJ86|L9KJ86_TUPCH	Guanosine-3',5'-bis(Diphosphate) 3'-pyrophosphohydrolase MESH1 OS=Tupaia chinensis OX=246437 GN=TREES_T100018744 PE=4 SV=1	TUPCH	3
1765	5.29	7.03	13.07	13.07	9.548	tr|L9JG48|L9JG48_TUPCH	Golgi resident protein GCP60 OS=Tupaia chinensis OX=246437 GN=TREES_T100003333 PE=4 SV=1	TUPCH	5
1766	5.29	5.38	5.063	4.077	1.21	tr|F1SPE9|F1SPE9_PIG	DnaJ heat shock protein family (Hsp40) member C13 OS=Sus scrofa OX=9823 GN=DNAJC13 PE=1 SV=2	PIG	2
1767	5.28	48.08	64.04	64.04	62.7	tr|G3U2X6|G3U2X6_LOXAF	Tubulin beta chain OS=Loxodonta africana OX=9785 GN=TUBB2A PE=3 SV=1	LOXAF	63
1768	5.28	5.33	15.93	15.93	12.68	tr|F1SSI2|F1SSI2_PIG	Uncharacterized protein OS=Sus scrofa OX=9823 GN=DHRS7 PE=1 SV=1	PIG	3
1769	5.27	9.56	11.32	9.981	9.981	tr|U3CMN0|U3CMN0_CALJA	Sorting nexin-1 isoform a OS=Callithrix jacchus OX=9483 GN=SNX1 PE=2 SV=1	CALJA	5
1770	5.27	7.62	50.81	50	50	tr|A0A075B7I9|A0A075B7I9_PIG	Uncharacterized protein OS=Sus scrofa OX=9823 PE=4 SV=8	PIG	18
1771	5.27	5.52	48	48	29.71	tr|S9WDJ9|S9WDJ9_CAMFR	ADP-ribosylation factor 6 OS=Camelus ferus OX=419612 GN=CB1_002050017 PE=3 SV=1	CAMFR	3
1772	5.25	5.37	37.7	29.84	23.56	tr|F1SN92|F1SN92_PIG	Salivary lipocalin OS=Sus scrofa OX=9823 GN=SAL1 PE=3 SV=1	PIG	4
1773	5.25	5.32	27.53	27.53	17.07	tr|Q5QPK2|Q5QPK2_HUMAN	Dolichol-phosphate mannosyltransferase subunit 1 OS=Homo sapiens OX=9606 GN=DPM1 PE=1 SV=1	HUMAN	3
1774	5.24	5.32	36.36	27.78	20.71	tr|A0A091DAK5|A0A091DAK5_FUKDA	Tumor necrosis factor alpha-induced protein 8 OS=Fukomys damarensis OX=885580 GN=H920_09451 PE=4 SV=1	FUKDA	3
1775	5.24	5.29	11.45	9.158	6.685	tr|A0A287AT38|A0A287AT38_PIG	Uncharacterized protein OS=Sus scrofa OX=9823 GN=PALM2 PE=1 SV=1	PIG	3
1776	5.23	5.29	24.19	20.97	17.34	tr|F1RUT5|F1RUT5_PIG	Copper chaperone for superoxide dismutase OS=Sus scrofa OX=9823 GN=CCS PE=4 SV=3	PIG	3
1777	5.21	5.27	5.055	5.055	5.055	tr|Q95L62|Q95L62_PIG	CD97 antigen OS=Sus scrofa OX=9823 PE=2 SV=1	PIG	4
1778	5.2	5.33	22.69	13.45	11.76	tr|A0A1A6GNH3|A0A1A6GNH3_NEOLE	Uncharacterized protein (Fragment) OS=Neotoma lepida OX=56216 GN=A6R68_03625 PE=4 SV=1	NEOLE	4
1779	5.2	5.24	45.38	45.38	45.38	tr|W5PEQ3|W5PEQ3_SHEEP	Mindbomb E3 ubiquitin protein ligase 1 OS=Ovis aries OX=9940 GN=MIB1 PE=4 SV=1	SHEEP	3
1780	5.19	26.76	31.93	29.49	29.49	tr|L5MAB8|L5MAB8_MYODS	Coatomer subunit zeta-1 OS=Myotis davidii OX=225400 GN=MDA_GLEAN10015420 PE=4 SV=1	MYODS	17
1781	5.18	5.24	44.91	24.55	20.36	tr|A0A287AB58|A0A287AB58_PIG	Ubiquitin-like modifier OS=Sus scrofa OX=9823 GN=ISG15 PE=1 SV=1	PIG	4
1782	5.17	24.22	72.01	67.3	59.75	tr|I7GJL8|I7GJL8_MACFA	60S acidic ribosomal protein P0 OS=Macaca fascicularis OX=9541 PE=2 SV=1	MACFA	19
1783	5.17	5.73	8.868	8.168	3.384	tr|U3FYI7|U3FYI7_CALJA	Protein argonaute-1 OS=Callithrix jacchus OX=9483 GN=EIF2C1 PE=2 SV=1	CALJA	2
1784	5.17	5.29	1.998	1.998	1.998	tr|S9Y289|S9Y289_CAMFR	Host cell factor 1 (Fragment) OS=Camelus ferus OX=419612 GN=CB1_001116001 PE=4 SV=1	CAMFR	4
1785	5.17	5.24	21.74	13.73	7.551	tr|U3FM72|U3FM72_CALJA	Eukaryotic peptide chain release factor subunit 1 OS=Callithrix jacchus OX=9483 GN=ETF1 PE=2 SV=1	CALJA	3
1786	5.16	5.27	26.6	20.83	15.06	tr|A0A2I3RC99|A0A2I3RC99_PANTR	Uncharacterized protein OS=Pan troglodytes OX=9598 GN=MCU PE=4 SV=1	PANTR	3
1787	5.16	5.23	22.57	18.29	14.86	tr|I3LEQ7|I3LEQ7_PIG	Serine/threonine kinase receptor associated protein OS=Sus scrofa OX=9823 GN=STRAP PE=1 SV=1	PIG	3
1788	5.16	5.2	55.26	55.26	50	tr|F1RV94|F1RV94_PIG	Uncharacterized protein OS=Sus scrofa OX=9823 GN=LOC100517166 PE=1 SV=1	PIG	3
1789	5.14	15.98	42.48	38.72	38.72	tr|Q8MHH2|Q8MHH2_PIG	MHC class II antigen OS=Sus scrofa OX=9823 GN=SLA-DRB PE=2 SV=1	PIG	11
1790	5.14	5.3	29.68	27.1	18.06	sp|Q28955|NTAN1_PIG	Protein N-terminal asparagine amidohydrolase OS=Sus scrofa OX=9823 GN=NTAN1 PE=1 SV=3	PIG	4
1791	5.14	5.2	18.97	17.04	14.79	tr|I3LEK4|I3LEK4_PIG	Uncharacterized protein OS=Sus scrofa OX=9823 GN=PSMF1 PE=1 SV=1	PIG	3
1792	5.13	5.23	20.24	12.14	10.48	tr|A0A287BD93|A0A287BD93_PIG	2',3'-cyclic-nucleotide 3'-phosphodiesterase OS=Sus scrofa OX=9823 GN=CNP PE=1 SV=1	PIG	3
1793	5.12	5.2	8.359	8.359	8.359	tr|F1S9K3|F1S9K3_PIG	3'(2'), 5'-bisphosphate nucleotidase 1 OS=Sus scrofa OX=9823 GN=BPNT1 PE=1 SV=2	PIG	3
1794	5.12	5.16	31.82	31.82	26.52	tr|R4H1Z8|R4H1Z8_PIG	Adipocyte fatty acid-binding protein OS=Sus scrofa OX=9823 GN=A-FABP PE=2 SV=1	PIG	3
1795	5.11	5.14	9.129	7.884	7.884	tr|F1RJR8|F1RJR8_PIG	Scavenger receptor class A member 5 OS=Sus scrofa OX=9823 GN=SCARA5 PE=3 SV=3	PIG	3
1796	5.1	5.15	30.48	28.1	19.05	tr|W5PMW3|W5PMW3_SHEEP	RNA polymerase II subunit E OS=Ovis aries OX=9940 GN=POLR2E PE=3 SV=1	SHEEP	3
1797	5.09	5.13	32.37	23.19	23.19	tr|I3L9T3|I3L9T3_PIG	SPRY domain containing 4 OS=Sus scrofa OX=9823 GN=SPRYD4 PE=4 SV=1	PIG	3
1798	5.08	9.66	48.19	35.75	31.61	tr|M3X2X9|M3X2X9_FELCA	Rac family small GTPase 2 OS=Felis catus OX=9685 GN=RAC2 PE=4 SV=2	FELCA	6
1799	5.08	6.8	38.82	26.16	20.68	tr|F1SMT0|F1SMT0_PIG	EF-hand domain family member D1 OS=Sus scrofa OX=9823 GN=EFHD1 PE=1 SV=3	PIG	4
1800	5.06	5.1	7.775	5.928	5.928	tr|F1S8Y2|F1S8Y2_PIG	MMS19 homolog, cytosolic iron-sulfur assembly component OS=Sus scrofa OX=9823 GN=MMS19 PE=1 SV=3	PIG	3
1801	5.04	5.58	53.64	53.64	49.01	tr|U3DZB7|U3DZB7_CALJA	Actin-related protein 2/3 complex subunit 5 OS=Callithrix jacchus OX=9483 GN=ARPC5 PE=2 SV=1	CALJA	4
1802	5.04	5.2	2.644	1.472	1.145	tr|L8YEL1|L8YEL1_TUPCH	Golgin subfamily B member 1 OS=Tupaia chinensis OX=246437 GN=TREES_T100021125 PE=4 SV=1	TUPCH	3
1803	5.04	5.17	17.99	16.55	14.63	tr|S9WTS7|S9WTS7_CAMFR	26S proteasome non-ATPase regulatory subunit 4 OS=Camelus ferus OX=419612 GN=CB1_000914040 PE=4 SV=1	CAMFR	3
1804	5.04	5.08	5.649	3.53	3.53	tr|U6CTI5|U6CTI5_NEOVI	Trafficking protein particle complex subunit 11 OS=Neovison vison OX=452646 GN=TPC11 PE=2 SV=1	NEOVI	3
1805	5.03	5.08	23.24	18.35	14.68	tr|F1S1J9|F1S1J9_PIG	Eukaryotic translation initiation factor 3 subunit H OS=Sus scrofa OX=9823 GN=EIF3H PE=1 SV=2	PIG	3
1806	5.02	5.08	7.059	6.471	4.804	tr|U3DG49|U3DG49_CALJA	Lethal(2) giant larvae protein homolog 2 isoform c OS=Callithrix jacchus OX=9483 GN=LLGL2 PE=2 SV=1	CALJA	3
1807	5.01	9.15	55.48	39.04	39.04	tr|F7A2S7|F7A2S7_HORSE	Ubiquitin conjugating enzyme E2 L3 OS=Equus caballus OX=9796 GN=UBE2L3 PE=3 SV=1	HORSE	5
1808	5.01	7.16	19.94	17.86	12.5	tr|B6EAV3|B6EAV3_PIG	Vacuolar protein sorting 26-like protein B OS=Sus scrofa OX=9823 GN=VP26B PE=1 SV=1	PIG	4
1809	5.01	5.07	20.98	20.98	20.98	tr|A0A287A8L0|A0A287A8L0_PIG	COMM domain containing 5 OS=Sus scrofa OX=9823 GN=COMMD5 PE=1 SV=1	PIG	4
1810	4.99	20.6	53.76	51.88	44.35	tr|B5APU6|B5APU6_PIG	Actin-related protein 2/3 complex subunit OS=Sus scrofa OX=9823 GN=ARPC1B PE=1 SV=1	PIG	13
1811	4.98	5.04	7.645	5.251	2.548	tr|I3L712|I3L712_PIG	Phosphoribosylformylglycinamidine synthase OS=Sus scrofa OX=9823 GN=PFAS PE=1 SV=2	PIG	3
1812	4.98	5.02	12	12	12	tr|A0A2C9F3C5|A0A2C9F3C5_PIG	Aspartoacylase OS=Sus scrofa OX=9823 GN=ASPA PE=3 SV=1	PIG	3
1813	4.96	11.52	8.041	5.117	4.435	tr|A0A287AP44|A0A287AP44_PIG	Uncharacterized protein OS=Sus scrofa OX=9823 PE=1 SV=1	PIG	6
1814	4.96	5	17.76	15.58	15.58	tr|A0A287BHL2|A0A287BHL2_PIG	Phosphoglycolate phosphatase OS=Sus scrofa OX=9823 GN=PGP PE=1 SV=1	PIG	3
1815	4.95	10.11	9.87	5.908	4.899	sp|M3TYT0|ROCK2_PIG	Rho-associated protein kinase 2 OS=Sus scrofa OX=9823 GN=ROCK2 PE=1 SV=1	PIG	6
1816	4.94	4.99	16.72	16.72	10.7	tr|W5QED0|W5QED0_SHEEP	CCR4-NOT transcription complex subunit 9 OS=Ovis aries OX=9940 GN=CNOT9 PE=4 SV=1	SHEEP	3
1817	4.94	4.97	23.44	23.44	23.44	tr|S7P8X2|S7P8X2_MYOBR	NADH dehydrogenase [ubiquinone] 1 alpha subcomplex subunit 6 OS=Myotis brandtii OX=109478 GN=D623_10014547 PE=3 SV=1	MYOBR	3
1818	4.93	7.01	52.41	42.07	42.07	tr|T0MF24|T0MF24_CAMFR	Ras-related protein Rab-43-like protein OS=Camelus ferus OX=419612 GN=CB1_000465057 PE=4 SV=1	CAMFR	4
1819	4.92	5.02	14.16	12.39	7.965	tr|L8IGA2|L8IGA2_9CETA	Ubiquitin carboxyl-terminal hydrolase (Fragment) OS=Bos mutus OX=72004 GN=M91_18562 PE=3 SV=1	9CETA	3
1820	4.91	11.17	67.65	67.65	60.78	tr|F1SMZ6|F1SMZ6_PIG	Uncharacterized protein OS=Sus scrofa OX=9823 GN=HSPE1 PE=1 SV=1	PIG	6
1821	4.91	5	4.167	3.526	2.404	tr|L5M336|L5M336_MYODS	Anion exchange protein OS=Myotis davidii OX=225400 GN=MDA_GLEAN10004753 PE=3 SV=1	MYODS	3
1822	4.91	4.96	22.87	19.68	19.68	sp|Q56P28|PRAF3_PIG	PRA1 family protein 3 OS=Sus scrofa OX=9823 GN=ARL6IP5 PE=2 SV=1	PIG	4
1823	4.91	4.94	5.263	3.396	3.396	tr|U6DJG6|U6DJG6_NEOVI	Receptor protein-tyrosine kinase (Fragment) OS=Neovison vison OX=452646 GN=EGFR PE=2 SV=1	NEOVI	3
1824	4.9	18.97	45.64	42.95	40.27	sp|O46373|ADT1_RABIT	ADP/ATP translocase 1 OS=Oryctolagus cuniculus OX=9986 GN=SLC25A4 PE=2 SV=3	RABIT	13
1825	4.9	4.94	20.67	20.67	20.67	tr|I3LEI8|I3LEI8_PIG	1,2-dihydroxy-3-keto-5-methylthiopentene dioxygenase OS=Sus scrofa OX=9823 GN=ADI1 PE=1 SV=1	PIG	3
1826	4.9	4.94	56.63	56.63	56.63	tr|F1RQI1|F1RQI1_PIG	Uncharacterized protein OS=Sus scrofa OX=9823 GN=COX7A2 PE=1 SV=1	PIG	3
1827	4.89	5.6	11.11	11.11	9.501	tr|I3LUR5|I3LUR5_PIG	Acyl-CoA dehydrogenase family member 9 OS=Sus scrofa OX=9823 GN=ACAD9 PE=1 SV=2	PIG	6
1828	4.89	5	12.6	12.6	12.6	tr|Q9MYK3|Q9MYK3_PIG	Pregnancy-associated glycoprotein 4 OS=Sus scrofa OX=9823 GN=PAG4 PE=2 SV=1	PIG	3
1829	4.89	4.99	20.77	20.77	13.06	tr|A0A286ZQC1|A0A286ZQC1_PIG	SGT1 homolog, MIS12 kinetochore complex assembly cochaperone OS=Sus scrofa OX=9823 GN=SUGT1 PE=1 SV=1	PIG	3
1830	4.88	4.92	26.13	26.13	26.13	tr|W5QA39|W5QA39_SHEEP	PHD finger protein 5A OS=Ovis aries OX=9940 GN=PHF5A PE=4 SV=1	SHEEP	3
1831	4.87	5.14	35.67	35.67	32.16	tr|P70116|P70116_MESAU	Cytochrome b5 OS=Mesocricetus auratus OX=10036 GN=LOC101842475 PE=2 SV=1	MESAU	5
1832	4.87	4.97	25.79	25.79	25.79	tr|F1S6Q1|F1S6Q1_PIG	Uncharacterized protein OS=Sus scrofa OX=9823 GN=NDUFA13 PE=1 SV=3	PIG	4
1833	4.86	4.94	9.32	9.32	7.053	tr|D0G0B3|D0G0B3_PIG	Acetyl-Coenzyme A acyltransferase 2 OS=Sus scrofa OX=9823 GN=ACAA2 PE=1 SV=1	PIG	3
1834	4.85	4.96	8.955	7.598	7.598	tr|U6DFI4|U6DFI4_NEOVI	tRNA (Cytosine(34)-C(5))-methyltransferase (Fragment) OS=Neovison vison OX=452646 GN=NSUN2 PE=2 SV=1	NEOVI	4
1835	4.85	4.95	22.71	19.24	17.03	tr|A0A287A2G6|A0A287A2G6_PIG	Glutathione peroxidase OS=Sus scrofa OX=9823 PE=1 SV=1	PIG	4
1836	4.84	5.03	13.03	8.35	6.925	tr|W5NZF3|W5NZF3_SHEEP	LUC7 like 3 pre-mRNA splicing factor OS=Ovis aries OX=9940 GN=LUC7L3 PE=4 SV=1	SHEEP	3
1837	4.84	4.92	16.81	12.39	10.32	tr|W5NQJ2|W5NQJ2_SHEEP	COP9 signalosome subunit 5 OS=Ovis aries OX=9940 GN=COPS5 PE=4 SV=1	SHEEP	3
1838	4.83	7.16	24.14	24.14	24.14	tr|G1Q0M3|G1Q0M3_MYOLU	Uncharacterized protein OS=Myotis lucifugus OX=59463 PE=4 SV=1	MYOLU	14
1839	4.83	4.95	3.664	2.664	2.664	tr|U6DG60|U6DG60_NEOVI	Ubiquitin carboxyl-terminal hydrolase (Fragment) OS=Neovison vison OX=452646 GN=E9PM46 PE=2 SV=1	NEOVI	3
1840	4.82	4.85	49.51	36.89	36.89	tr|L8HRD7|L8HRD7_9CETA	Protein S100 OS=Bos mutus OX=72004 GN=M91_03029 PE=3 SV=1	9CETA	3
1841	4.81	4.92	25.66	25.66	25.66	tr|U6CWK9|U6CWK9_NEOVI	Transmembrane emp24 domain-containing protein 1 OS=Neovison vison OX=452646 GN=TMED1 PE=2 SV=1	NEOVI	4
1842	4.81	4.87	3.627	3.253	1.973	tr|F1S9I0|F1S9I0_PIG	MIA family member 3, ER export factor OS=Sus scrofa OX=9823 GN=MIA3 PE=1 SV=3	PIG	3
1843	4.79	4.91	11.19	11.19	8.273	tr|A0A287B836|A0A287B836_PIG	Uncharacterized protein OS=Sus scrofa OX=9823 GN=LAMP2 PE=1 SV=1	PIG	4
1844	4.77	4.87	12.87	11.93	6.593	tr|K9ILX3|K9ILX3_DESRO	Putative gamma-glutamylcysteine synthetase OS=Desmodus rotundus OX=9430 PE=2 SV=1	DESRO	3
1845	4.77	4.8	1.903	1.245	1.245	tr|I3LCW3|I3LCW3_PIG	Uncharacterized protein OS=Sus scrofa OX=9823 GN=SRRM2 PE=1 SV=1	PIG	3
1846	4.77	4.8	2.128	2.128	2.128	tr|F1SUZ2|F1SUZ2_PIG	Nucleoporin 98 OS=Sus scrofa OX=9823 GN=NUP98 PE=1 SV=3	PIG	3
1847	4.74	29.81	32.61	32.61	27.77	tr|U3BYK3|U3BYK3_CALJA	Heat shock-related 70 kDa protein 2 OS=Callithrix jacchus OX=9483 GN=HSPA2 PE=2 SV=1	CALJA	22
1848	4.74	6.93	24.43	20.36	17.19	tr|M3XT02|M3XT02_MUSPF	RAB27A, member RAS oncogene family OS=Mustela putorius furo OX=9669 GN=RAB27A PE=4 SV=1	MUSPF	4
1849	4.74	4.94	34.73	21.76	10.31	tr|G9KJ14|G9KJ14_MUSPF	Proteasome 26S subunit, non-ATPase, 8 (Fragment) OS=Mustela putorius furo OX=9669 PE=2 SV=1	MUSPF	3
1850	4.74	4.8	5.799	4.781	2.116	tr|F1SBB5|F1SBB5_PIG	Niemann-Pick C1 protein OS=Sus scrofa OX=9823 GN=NPC1 PE=4 SV=3	PIG	2
1851	4.74	4.79	41.74	41.74	19.13	tr|C9JU56|C9JU56_HUMAN	60S ribosomal protein L31 (Fragment) OS=Homo sapiens OX=9606 GN=RPL31 PE=1 SV=1	HUMAN	2
1852	4.73	4.76	14.13	12.27	12.27	tr|A0A1A6GEJ7|A0A1A6GEJ7_NEOLE	Uncharacterized protein (Fragment) OS=Neotoma lepida OX=56216 GN=A6R68_07718 PE=4 SV=1	NEOLE	3
1853	4.72	4.8	3.562	3.562	2.755	tr|F1RI72|F1RI72_PIG	Golgin A3 OS=Sus scrofa OX=9823 GN=GOLGA3 PE=4 SV=3	PIG	3
1854	4.71	4.78	8.184	7.289	4.604	tr|Q8WNW5|Q8WNW5_PIG	Cadherin-5 OS=Sus scrofa OX=9823 GN=CDH5 PE=2 SV=1	PIG	2
1855	4.71	4.74	32.45	21.81	21.81	tr|I3M898|I3M898_ICTTR	COMM domain containing 7 OS=Ictidomys tridecemlineatus OX=43179 GN=COMMD7 PE=4 SV=2	ICTTR	3
1856	4.7	5.56	9.729	7.919	7.919	tr|U6DBZ0|U6DBZ0_NEOVI	Succinate-CoA ligase subunit beta (Fragment) OS=Neovison vison OX=452646 GN=SUCB1 PE=2 SV=1	NEOVI	4
1857	4.7	4.8	34.31	34.31	34.31	tr|M3YHU4|M3YHU4_MUSPF	Cellular retinoic acid binding protein 1 OS=Mustela putorius furo OX=9669 GN=CRABP1 PE=3 SV=1	MUSPF	4
1858	4.7	4.78	8.403	7.003	7.003	tr|F1SS19|F1SS19_PIG	X-ray repair cross-complementing protein 5 OS=Sus scrofa OX=9823 GN=XRCC5 PE=1 SV=3	PIG	3
1859	4.7	4.74	4.536	3.78	2.887	tr|L9LBK7|L9LBK7_TUPCH	Solute carrier family 12 member 6 OS=Tupaia chinensis OX=246437 GN=TREES_T100003764 PE=4 SV=1	TUPCH	3
1860	4.69	4.74	19.39	16.06	7.879	tr|F1RUZ6|F1RUZ6_PIG	Aryl hydrocarbon receptor interacting protein OS=Sus scrofa OX=9823 GN=AIP PE=1 SV=1	PIG	2
1861	4.67	5.44	21.5	21.5	17.26	tr|W5P1T4|W5P1T4_SHEEP	Serine/threonine-protein phosphatase OS=Ovis aries OX=9940 GN=PPP4C PE=3 SV=1	SHEEP	5
1862	4.66	4.68	45.57	39.87	39.87	tr|G1LWA6|G1LWA6_AILME	Calcium regulated heat stable protein 1 OS=Ailuropoda melanoleuca OX=9646 GN=CARHSP1 PE=4 SV=1	AILME	3
1863	4.65	6.71	9.328	9.328	9.328	tr|L5JQZ7|L5JQZ7_PTEAL	TATA-binding protein-associated factor 2N OS=Pteropus alecto OX=9402 GN=PAL_GLEAN10019852 PE=4 SV=1	PTEAL	4
1864	4.65	6.5	22.61	22.61	13.43	tr|M1EHC5|M1EHC5_MUSPF	Cyclin-dependent kinase 5 (Fragment) OS=Mustela putorius furo OX=9669 PE=2 SV=1	MUSPF	4
1865	4.65	4.77	18.67	15.02	12.23	tr|W5Q5B1|W5Q5B1_SHEEP	Adaptor related protein complex 1 mu 2 subunit OS=Ovis aries OX=9940 GN=AP1M2 PE=3 SV=1	SHEEP	4
1866	4.61	4.63	6.842	5.789	5.789	tr|S9WEP9|S9WEP9_CAMFR	Sorting nexin-31 OS=Camelus ferus OX=419612 GN=CB1_001887007 PE=4 SV=1	CAMFR	3
1867	4.6	4.76	35.43	35.43	17.04	tr|B1NI70|B1NI70_PIG	Adenylate kinase 4, mitochondrial OS=Sus scrofa OX=9823 GN=AK3L1 PE=1 SV=1	PIG	3
1868	4.6	4.72	28.23	22.97	19.62	tr|F1SLM7|F1SLM7_PIG	Glutathione peroxidase OS=Sus scrofa OX=9823 GN=GPX8 PE=1 SV=1	PIG	3
1869	4.56	4.61	18.15	12.54	12.54	tr|S7MGN9|S7MGN9_MYOBR	DCN1-like protein OS=Myotis brandtii OX=109478 GN=D623_10019717 PE=4 SV=1	MYOBR	3
1870	4.56	4.58	7.419	7.258	5.161	tr|F1SQH7|F1SQH7_PIG	Solute carrier family 27 (Fatty acid transporter) member 2 OS=Sus scrofa OX=9823 GN=SLC27A2 PE=1 SV=3	PIG	2
1871	4.56	4.58	13	13	7.958	tr|A0A287A6F5|A0A287A6F5_PIG	Zinc binding alcohol dehydrogenase domain containing 2 OS=Sus scrofa OX=9823 GN=ZADH2 PE=1 SV=1	PIG	2
1872	4.55	4.62	3.796	2.931	2.931	tr|F1S0W9|F1S0W9_PIG	Nucleoporin 214 OS=Sus scrofa OX=9823 GN=NUP214 PE=1 SV=2	PIG	4
1873	4.55	4.57	20.4	18.41	11.9	tr|F1RJK0|F1RJK0_PIG	2-methoxy-6-polyprenyl-1,4-benzoquinol methylase, mitochondrial OS=Sus scrofa OX=9823 GN=COQ5 PE=1 SV=3	PIG	3
1874	4.55	4.56	22.75	19.05	15.34	tr|A0A287BRF1|A0A287BRF1_PIG	Uncharacterized protein OS=Sus scrofa OX=9823 GN=LOC110258309 PE=4 SV=1	PIG	5
1875	4.54	4.6	17.87	10.37	10.37	tr|L5KCT5|L5KCT5_PTEAL	Tetraspanin OS=Pteropus alecto OX=9402 GN=PAL_GLEAN10020443 PE=3 SV=1	PTEAL	3
1876	4.54	4.56	14.62	13.18	11.73	tr|F1RVP4|F1RVP4_PIG	Uncharacterized protein OS=Sus scrofa OX=9823 GN=MOCS1 PE=3 SV=2	PIG	3
1877	4.53	4.58	11.49	11.49	11.49	tr|W5QE57|W5QE57_SHEEP	CTD small phosphatase 1 OS=Ovis aries OX=9940 GN=CTDSP1 PE=4 SV=1	SHEEP	3
1878	4.52	4.57	25.63	19.86	11.55	tr|F1S0W2|F1S0W2_PIG	Uridine-cytidine kinase OS=Sus scrofa OX=9823 GN=UCK1 PE=1 SV=3	PIG	3
1879	4.52	4.53	4.091	3.14	2.188	tr|L5JSB3|L5JSB3_PTEAL	Integrin alpha-3 OS=Pteropus alecto OX=9402 GN=PAL_GLEAN10019711 PE=3 SV=1	PTEAL	2
1880	4.51	4.55	18.88	13.52	13.52	tr|W5QCL6|W5QCL6_SHEEP	Uncharacterized protein OS=Ovis aries OX=9940 GN=CSNK2A1 PE=3 SV=1	SHEEP	3
1881	4.5	52.26	72.46	72.46	57.38	tr|L5K201|L5K201_PTEAL	Tropomyosin alpha-3 chain OS=Pteropus alecto OX=9402 GN=PAL_GLEAN10023407 PE=3 SV=1	PTEAL	33
1882	4.5	4.52	16.49	16.49	11.86	tr|L5K3D7|L5K3D7_PTEAL	RNA polymerase II subunit A C-terminal domain phosphatase SSU72 OS=Pteropus alecto OX=9402 GN=PAL_GLEAN10006145 PE=4 SV=1	PTEAL	2
1883	4.49	7.24	52.66	40.58	37.68	tr|F1S2E3|F1S2E3_PIG	Peptidyl-prolyl cis-trans isomerase OS=Sus scrofa OX=9823 GN=PPIF PE=1 SV=1	PIG	5
1884	4.49	4.53	7.541	5.579	4.649	tr|H2PHD0|H2PHD0_PONAB	Serine/threonine kinase 10 OS=Pongo abelii OX=9601 GN=STK10 PE=4 SV=1	PONAB	3
1885	4.47	4.5	4.507	3.005	2.254	tr|F1S939|F1S939_PIG	Uncharacterized protein OS=Sus scrofa OX=9823 GN=MAP1S PE=1 SV=1	PIG	2
1886	4.47	4.49	23.42	23.42	23.42	tr|A0A286ZI97|A0A286ZI97_PIG	Peptidoglycan-recognition protein OS=Sus scrofa OX=9823 GN=PGLYRP1 PE=1 SV=1	PIG	3
1887	4.46	4.48	10.1	8.952	5.905	tr|W5NPT5|W5NPT5_SHEEP	Apoptosis inhibitor 5 OS=Ovis aries OX=9940 GN=API5 PE=4 SV=1	SHEEP	2
1888	4.46	4.47	9.351	9.351	7.252	tr|F1SCN1|F1SCN1_PIG	G protein-coupled receptor 108 OS=Sus scrofa OX=9823 GN=GPR108 PE=4 SV=3	PIG	2
1889	4.45	4.47	34.11	34.11	24.03	tr|A0A287BPW8|A0A287BPW8_PIG	Uncharacterized protein OS=Sus scrofa OX=9823 GN=NDUFB4 PE=1 SV=1	PIG	2
1890	4.45	4.46	24.32	18.15	10.96	tr|A0A287AA45|A0A287AA45_PIG	Uncharacterized protein OS=Sus scrofa OX=9823 GN=HNMT PE=1 SV=1	PIG	2
1891	4.44	4.49	18.57	18.57	13.81	tr|F1SPJ5|F1SPJ5_PIG	SAP domain containing ribonucleoprotein OS=Sus scrofa OX=9823 GN=SARNP PE=1 SV=2	PIG	3
1892	4.44	4.48	12.05	6.215	6.215	tr|B7ZNU9|B7ZNU9_MOUSE	Beta-2-syntrophin OS=Mus musculus OX=10090 GN=Sntb2 PE=1 SV=1	MOUSE	3
1893	4.44	4.48	12.53	6.465	6.465	tr|M3VK37|M3VK37_PIG	Cytochrome P450 family 2 subfamily S member 1 OS=Sus scrofa OX=9823 GN=CYP2S1 PE=2 SV=1	PIG	3
1894	4.43	5.84	10.44	10.44	10.44	tr|F1RXM6|F1RXM6_PIG	Thyroxine-binding globulin OS=Sus scrofa OX=9823 GN=SERPINA7 PE=3 SV=2	PIG	4
1895	4.43	4.45	11.95	11.95	4.817	tr|F1RX66|F1RX66_PIG	Glutathione-disulfide reductase OS=Sus scrofa OX=9823 GN=GSR PE=1 SV=3	PIG	2
1896	4.43	4.45	20.39	10.86	8.553	tr|A0A287BPE4|A0A287BPE4_PIG	TNFRSF1A associated via death domain OS=Sus scrofa OX=9823 GN=TRADD PE=4 SV=1	PIG	2
1897	4.43	4.45	10.69	10.69	8.176	tr|F1ST28|F1ST28_PIG	Uncharacterized protein OS=Sus scrofa OX=9823 GN=CD68 PE=1 SV=3	PIG	2
1898	4.42	4.44	20.11	14.75	9.115	tr|U6CPR1|U6CPR1_NEOVI	Arfaptin-1 OS=Neovison vison OX=452646 GN=ARFP1 PE=2 SV=1	NEOVI	3
1899	4.42	4.43	36.25	36.25	23.75	tr|S7QAR2|S7QAR2_MYOBR	U6 snRNA-associated Sm-like protein LSm6 OS=Myotis brandtii OX=109478 GN=D623_10005350 PE=3 SV=1	MYOBR	2
1900	4.4	4.43	26.39	26.39	26.39	tr|F1RWH7|F1RWH7_PIG	Pyridoxamine 5'-phosphate oxidase OS=Sus scrofa OX=9823 GN=PNPO PE=1 SV=3	PIG	3
1901	4.38	4.44	30.67	30.67	29.33	tr|G1TPV7|G1TPV7_RABIT	Uncharacterized protein OS=Oryctolagus cuniculus OX=9986 GN=LOC100352363 PE=4 SV=1	RABIT	3
1902	4.38	4.42	8.081	6.692	5.303	tr|F1RY04|F1RY04_PIG	Uncharacterized protein OS=Sus scrofa OX=9823 GN=UFL1 PE=1 SV=2	PIG	3
1903	4.37	12.09	22.97	21.08	15.83	tr|F7ESN3|F7ESN3_ORNAN	Collagen type I alpha 1 chain OS=Ornithorhynchus anatinus OX=9258 GN=COL1A1 PE=4 SV=1	ORNAN	20
1904	4.37	4.43	3.557	2.767	2.174	tr|W5Q7Z6|W5Q7Z6_SHEEP	Disco interacting protein 2 homolog B OS=Ovis aries OX=9940 GN=DIP2B PE=4 SV=1	SHEEP	3
1905	4.36	15.56	58.06	58.06	44.7	tr|Q9GMA7|Q9GMA7_PIG	Alpha-1-antichymotrypsin 1 (Fragment) OS=Sus scrofa OX=9823 GN=SERPINA3-1 PE=2 SV=1	PIG	14
1906	4.36	4.39	6.995	5.326	4.134	tr|F1S129|F1S129_PIG	SEC24 homolog B, COPII coat complex component OS=Sus scrofa OX=9823 GN=SEC24B PE=1 SV=3	PIG	2
1907	4.35	92.83	81.91	78.51	75.53	tr|L8IRX0|L8IRX0_9CETA	Vimentin (Fragment) OS=Bos mutus OX=72004 GN=M91_19473 PE=3 SV=1	9CETA	139
1908	4.35	4.64	25.47	25.47	25.47	tr|A0A0H4LFP5|A0A0H4LFP5_MACMU	Immunglobulin light chain variable region (Fragment) OS=Macaca mulatta OX=9544 PE=2 SV=1	MACMU	5
1909	4.35	4.4	18.2	12.95	8.255	tr|W5QAM4|W5QAM4_SHEEP	Calcium/calmodulin dependent protein kinase II delta OS=Ovis aries OX=9940 GN=CAMK2D PE=4 SV=1	SHEEP	2
1910	4.35	4.36	13.5	13.5	10.97	tr|F1SPK8|F1SPK8_PIG	Tetraspanin OS=Sus scrofa OX=9823 GN=CD63 PE=3 SV=3	PIG	3
1911	4.33	6.67	49.44	49.44	42.7	tr|A0A1Y0K5B1|A0A1Y0K5B1_PIG	MHC class II antigen (Fragment) OS=Sus scrofa OX=9823 GN=SLA-DRB1 PE=4 SV=1	PIG	5
1912	4.33	4.41	25.66	23.01	19.47	tr|W5PVH8|W5PVH8_SHEEP	ATPase H+ transporting V1 subunit E1 OS=Ovis aries OX=9940 GN=ATP6V1E1 PE=3 SV=1	SHEEP	4
1913	4.32	4.33	19.65	14.04	7.368	tr|W5PI55|W5PI55_SHEEP	CCR4-NOT transcription complex subunit 7 OS=Ovis aries OX=9940 GN=CNOT7 PE=4 SV=1	SHEEP	2
1914	4.31	17.01	32	28.75	24	tr|K7ZRJ8|K7ZRJ8_PIG	IgD heavy chain constant region (Fragment) OS=Sus scrofa OX=9823 GN=IGHD PE=4 SV=1	PIG	18
1915	4.31	4.34	23.78	19.46	15.14	tr|F1RMX2|F1RMX2_PIG	PRA1 family protein OS=Sus scrofa OX=9823 GN=RABAC1 PE=3 SV=1	PIG	2
1916	4.31	4.32	7.778	6.111	3.611	tr|K9J2K6|K9J2K6_DESRO	Putative long-chain acyl-coa synthetase amp-forming OS=Desmodus rotundus OX=9430 PE=2 SV=1	DESRO	2
1917	4.29	4.33	13.92	11.65	11.65	tr|F1RPW8|F1RPW8_PIG	Asparaginase like 1 OS=Sus scrofa OX=9823 GN=ASRGL1 PE=1 SV=3	PIG	3
1918	4.28	4.29	13.83	13.83	11.35	tr|F1SMX1|F1SMX1_PIG	Chromosome 2 open reading frame 72 OS=Sus scrofa OX=9823 GN=C2orf72 PE=1 SV=3	PIG	2
1919	4.27	4.3	4.681	3.298	3.298	tr|W5PN03|W5PN03_SHEEP	RAB3 GTPase activating protein catalytic subunit 1 OS=Ovis aries OX=9940 GN=RAB3GAP1 PE=4 SV=1	SHEEP	3
1920	4.26	4.3	22.22	22.22	22.22	tr|F1S6G4|F1S6G4_PIG	Thioredoxin domain containing 12 OS=Sus scrofa OX=9823 GN=TXNDC12 PE=1 SV=3	PIG	3
1921	4.26	4.27	16.64	15.1	15.1	tr|A0A286ZWG1|A0A286ZWG1_PIG	NPL4 homolog, ubiquitin recognition factor OS=Sus scrofa OX=9823 GN=NPLOC4 PE=1 SV=1	PIG	4
1922	4.25	11.36	48.91	47.1	38.77	tr|W5Q0A8|W5Q0A8_SHEEP	Glucosamine-6-phosphate isomerase OS=Ovis aries OX=9940 GN=GNPDA2 PE=3 SV=1	SHEEP	7
1923	4.25	4.34	37.09	23.18	17.88	tr|A0A2I3TSC2|A0A2I3TSC2_PANTR	Uncharacterized protein OS=Pan troglodytes OX=9598 GN=UBE2V2 PE=4 SV=1	PANTR	4
1924	4.25	4.26	6.587	4.392	1.738	tr|A0A250Y703|A0A250Y703_CASCN	Phosphorylase b kinase regulatory subunit OS=Castor canadensis OX=51338 GN=PHKB PE=3 SV=1	CASCN	2
1925	4.25	4.26	18.97	15.9	12.31	tr|L9KYK4|L9KYK4_TUPCH	Sorting nexin-12 OS=Tupaia chinensis OX=246437 GN=TREES_T100006394 PE=4 SV=1	TUPCH	3
1926	4.24	4.29	16.1	13.56	6.78	tr|F1S5S1|F1S5S1_PIG	Uncharacterized protein OS=Sus scrofa OX=9823 GN=IBA57 PE=1 SV=2	PIG	2
1927	4.24	4.25	13.56	11.17	9.574	tr|M3W008|M3W008_FELCA	Adhesion regulating molecule 1 OS=Felis catus OX=9685 GN=ADRM1 PE=4 SV=2	FELCA	2
1928	4.23	4.31	7.349	7.349	7.349	tr|W5P0K4|W5P0K4_SHEEP	Muscleblind like splicing regulator 1 OS=Ovis aries OX=9940 GN=MBNL1 PE=4 SV=1	SHEEP	3
1929	4.23	4.24	10.98	8.943	7.317	tr|M3W035|M3W035_FELCA	Target of myb1 membrane trafficking protein OS=Felis catus OX=9685 GN=TOM1 PE=3 SV=2	FELCA	2
1930	4.22	24.38	97	97	91	tr|A0A286ZLR0|A0A286ZLR0_PIG	Uncharacterized protein OS=Sus scrofa OX=9823 PE=4 SV=1	PIG	61
1931	4.22	4.23	7.072	7.072	5.516	tr|F1S8T1|F1S8T1_PIG	Nucleolar and coiled-body phosphoprotein 1 OS=Sus scrofa OX=9823 GN=NOLC1 PE=1 SV=2	PIG	2
1932	4.21	11.34	12.01	11.12	6.038	tr|A0A287A6K2|A0A287A6K2_PIG	Epiplakin 1 OS=Sus scrofa OX=9823 GN=EPPK1 PE=4 SV=1	PIG	6
1933	4.21	4.26	19.94	15.51	8.228	tr|K9J4Q2|K9J4Q2_PIG	Retinol dehydrogenase 11 (All-trans/9-cis/11-cis) OS=Sus scrofa OX=9823 GN=RDH11 PE=2 SV=1	PIG	2
1934	4.2	31.68	33.67	29.82	23.79	tr|L5K939|L5K939_PTEAL	Serum albumin OS=Pteropus alecto OX=9402 GN=PAL_GLEAN10004316 PE=3 SV=1	PTEAL	79
1935	4.2	4.21	38.76	38.76	30.23	tr|W5PU40|W5PU40_SHEEP	Ribosomal protein L22 OS=Ovis aries OX=9940 GN=RPL22 PE=4 SV=1	SHEEP	2
1936	4.19	5.49	16.44	8.023	6.458	tr|Q95MZ3|Q95MZ3_PIG	Serine/threonine-protein phosphatase OS=Sus scrofa OX=9823 GN=PPP3CA PE=1 SV=1	PIG	3
1937	4.19	4.24	17.92	17.92	17.92	tr|W5PQ26|W5PQ26_SHEEP	KDEL endoplasmic reticulum protein retention receptor 1 OS=Ovis aries OX=9940 GN=KDELR1 PE=4 SV=1	SHEEP	3
1938	4.19	4.2	29.95	20.86	13.37	tr|Q78EE3|Q78EE3_9RODE	Dihydrofolate reductase OS=Cricetulus sp. OX=10031 PE=2 SV=1	9RODE	2
1939	4.19	4.2	48.3	41.5	23.81	tr|W5NX15|W5NX15_SHEEP	Uncharacterized protein OS=Ovis aries OX=9940 GN=UBE2D3 PE=3 SV=1	SHEEP	2
1940	4.18	4.19	44.62	32.8	19.35	tr|F1SBH3|F1SBH3_PIG	RB binding protein 9, serine hydrolase OS=Sus scrofa OX=9823 GN=RBBP9 PE=1 SV=1	PIG	2
1941	4.18	4.19	8.757	8.757	7.18	tr|W5QH63|W5QH63_SHEEP	Cleavage and polyadenylation specific factor 6 OS=Ovis aries OX=9940 GN=CPSF6 PE=4 SV=1	SHEEP	2
1942	4.18	4.18	9.707	9.707	8.126	tr|F1SNF3|F1SNF3_PIG	Podocalyxin like OS=Sus scrofa OX=9823 GN=PODXL PE=4 SV=3	PIG	2
1943	4.18	4.18	35.25	35.25	19.67	tr|A0A287AZV7|A0A287AZV7_PIG	NADH dehydrogenase [ubiquinone] 1 subunit C2 OS=Sus scrofa OX=9823 GN=NDUFC2 PE=1 SV=1	PIG	2
1944	4.17	4.21	12.21	9.924	7.125	tr|W5Q9X5|W5Q9X5_SHEEP	Mitogen-activated protein kinase kinase 1 OS=Ovis aries OX=9940 GN=MAP2K1 PE=3 SV=1	SHEEP	2
1945	4.17	4.21	8.805	8.805	6.289	tr|W8E7B7|W8E7B7_DAMLU	NADH-ubiquinone oxidoreductase chain 1 OS=Damaliscus lunatus OX=9929 GN=ND1 PE=3 SV=1	DAMLU	2
1946	4.15	5.29	36.51	30.92	23.68	tr|G3N0W8|G3N0W8_BOVIN	Uncharacterized protein OS=Bos taurus OX=9913 GN=PURB PE=4 SV=1	BOVIN	3
1947	4.15	4.19	7.677	7.677	4.921	tr|F1SD97|F1SD97_PIG	Phenylalanyl-tRNA synthetase alpha subunit OS=Sus scrofa OX=9823 GN=FARSA PE=1 SV=3	PIG	2
1948	4.15	4.16	34.75	34.75	29.08	tr|W5P5G6|W5P5G6_SHEEP	Peptidylprolyl isomerase OS=Ovis aries OX=9940 GN=FKBP2 PE=4 SV=1	SHEEP	2
1949	4.15	4.16	6.434	6.434	4.826	tr|W5QGT1|W5QGT1_SHEEP	Cullin 3 OS=Ovis aries OX=9940 GN=CUL3 PE=3 SV=1	SHEEP	2
1950	4.14	4.18	14.66	12.22	6.721	tr|H0X0E8|H0X0E8_OTOGA	Nicotinamide phosphoribosyltransferase OS=Otolemur garnettii OX=30611 GN=NAMPT PE=4 SV=1	OTOGA	2
1951	4.14	4.15	17.06	17.06	10.9	tr|W5Q696|W5Q696_SHEEP	RNA polymerase II subunit G OS=Ovis aries OX=9940 GN=POLR2G PE=4 SV=1	SHEEP	2
1952	4.14	4.15	7.603	7.603	6.057	tr|I3LRP1|I3LRP1_PIG	Nuclear autoantigenic sperm protein OS=Sus scrofa OX=9823 GN=NASP PE=1 SV=2	PIG	2
1953	4.14	4.14	41.22	41.22	32.43	tr|A0A287A6V6|A0A287A6V6_PIG	Uncharacterized protein OS=Sus scrofa OX=9823 GN=SSBP1 PE=1 SV=1	PIG	3
1954	4.13	8.37	46.85	46.85	36.94	tr|A0A287AP95|A0A287AP95_PIG	Uncharacterized protein OS=Sus scrofa OX=9823 PE=4 SV=1	PIG	20
1955	4.13	4.19	20.28	20.28	18.18	tr|F1S8P1|F1S8P1_PIG	Uncharacterized protein OS=Sus scrofa OX=9823 GN=SCCPDH PE=1 SV=3	PIG	4
1956	4.13	4.14	6.039	6.039	4.796	tr|I3LSD1|I3LSD1_PIG	Sorting nexin OS=Sus scrofa OX=9823 GN=SNX9 PE=1 SV=2	PIG	2
1957	4.13	4.14	8.997	8.997	5.363	tr|A0A2C9F397|A0A2C9F397_PIG	Triokinase/FMN cyclase OS=Sus scrofa OX=9823 GN=TKFC PE=1 SV=1	PIG	2
1958	4.12	4.22	19.94	19.94	9.646	tr|F1SF93|F1SF93_PIG	Phosphopantothenoylcysteine synthetase OS=Sus scrofa OX=9823 GN=PPCS PE=1 SV=1	PIG	3
1959	4.12	4.17	45.1	45.1	45.1	tr|A5GFX4|A5GFX4_PIG	ATP synthase, H+ transporting, mitochondrial F1 complex, epsilon subunit OS=Sus scrofa OX=9823 GN=ATP5E PE=1 SV=1	PIG	3
1960	4.12	4.13	16.2	16.2	11.27	tr|L8IY90|L8IY90_9CETA	Glia maturation factor gamma (Fragment) OS=Bos mutus OX=72004 GN=M91_07085 PE=4 SV=1	9CETA	2
1961	4.11	4.17	43.97	43.97	43.97	tr|W5PQ79|W5PQ79_SHEEP	Uncharacterized protein OS=Ovis aries OX=9940 GN=RPS15 PE=3 SV=1	SHEEP	6
1962	4.1	4.11	28.46	14.63	14.63	sp|O62680|CD59_PIG	CD59 glycoprotein OS=Sus scrofa OX=9823 GN=CD59 PE=1 SV=1	PIG	3
1963	4.1	4.1	9.488	8.159	6.452	tr|W5NSJ5|W5NSJ5_SHEEP	Oxidative stress responsive 1 OS=Ovis aries OX=9940 GN=OXSR1 PE=4 SV=1	SHEEP	2
1964	4.09	4.2	29.06	29.06	12.5	tr|B0FWK6|B0FWK6_PIG	Small inducible cytokine subfamily E member 1 OS=Sus scrofa OX=9823 GN=SCYE1 PE=1 SV=1	PIG	3
1965	4.09	4.16	16.34	16.34	13.23	tr|W5PSW9|W5PSW9_SHEEP	Ribosomal protein L8 OS=Ovis aries OX=9940 GN=RPL8 PE=3 SV=1	SHEEP	3
1966	4.09	4.14	3.113	2.658	2.658	tr|A0A1U8BZG3|A0A1U8BZG3_MESAU	E3 ubiquitin-protein ligase NEDD4 OS=Mesocricetus auratus OX=10036 GN=Nedd4 PE=4 SV=1	MESAU	3
1967	4.09	4.1	2.738	2.738	2.017	tr|W5NQQ5|W5NQQ5_SHEEP	Regulatory associated protein of MTOR complex 1 OS=Ovis aries OX=9940 GN=RPTOR PE=4 SV=1	SHEEP	2
1968	4.09	4.09	6.096	4.935	3.628	tr|K7GT02|K7GT02_PIG	Coiled-coil domain containing 22 OS=Sus scrofa OX=9823 GN=CCDC22 PE=1 SV=2	PIG	2
1969	4.09	4.09	15	10	8.125	tr|H2PRR1|H2PRR1_PONAB	Uncharacterized protein OS=Pongo abelii OX=9601 PE=3 SV=2	PONAB	2
1970	4.08	8.23	35.82	35.82	30.6	tr|A0A286XLQ2|A0A286XLQ2_CAVPO	Uncharacterized protein OS=Cavia porcellus OX=10141 PE=4 SV=1	CAVPO	17
1971	4.08	4.09	31.75	31.75	24.6	tr|W5PX22|W5PX22_SHEEP	Small nuclear ribonucleoprotein D3 polypeptide OS=Ovis aries OX=9940 GN=SNRPD3 PE=4 SV=1	SHEEP	2
1972	4.07	4.16	43.97	31.03	20.69	tr|A0A0G2K304|A0A0G2K304_RAT	Uncharacterized protein OS=Rattus norvegicus OX=10116 PE=4 SV=1	RAT	4
1973	4.07	4.07	18.46	18.46	14.87	tr|G1T021|G1T021_RABIT	Myosin light chain 4 OS=Oryctolagus cuniculus OX=9986 GN=MYL4 PE=4 SV=1	RABIT	2
1974	4.06	18.19	14.33	13.23	10.24	tr|F1MMN6|F1MMN6_BOVIN	Uncharacterized protein OS=Bos taurus OX=9913 GN=ITGA1 PE=3 SV=2	BOVIN	11
1975	4.06	4.12	62.07	31.9	18.97	tr|A5D9L6|A5D9L6_PIG	Apolipoprotein M OS=Sus scrofa OX=9823 GN=APOM PE=4 SV=1	PIG	2
1976	4.06	4.07	69.12	69.12	69.12	tr|M3Z6U4|M3Z6U4_MUSPF	Guanine nucleotide-binding protein subunit gamma OS=Mustela putorius furo OX=9669 PE=3 SV=1	MUSPF	3
1977	4.06	4.06	12.47	8.096	5.689	tr|S7QGK5|S7QGK5_MYOBR	Serine/threonine-protein phosphatase 2A 55 kDa regulatory subunit B OS=Myotis brandtii OX=109478 GN=D623_10005807 PE=3 SV=1	MYOBR	2
1978	4.06	4.06	3.226	3.226	2.497	tr|S7MXZ5|S7MXZ5_MYOBR	Dual specificity protein kinase TTK OS=Myotis brandtii OX=109478 GN=D623_10004421 PE=4 SV=1	MYOBR	2
1979	4.06	4.06	3.653	2.468	2.468	tr|F1S5Z2|F1S5Z2_PIG	KIAA1324 OS=Sus scrofa OX=9823 GN=KIAA1324 PE=4 SV=2	PIG	2
1980	4.05	4.13	5.07	4.573	2.485	tr|G1RKL9|G1RKL9_NOMLE	Pre-mRNA processing factor 4B OS=Nomascus leucogenys OX=61853 GN=PRPF4B PE=4 SV=1	NOMLE	2
1981	4.05	4.1	6.058	5.56	3.32	tr|K9J6L3|K9J6L3_PIG	Peptidylprolyl isomerase OS=Sus scrofa OX=9823 GN=FKBP15 PE=2 SV=1	PIG	2
1982	4.05	4.06	13.98	6.299	6.299	tr|F1SV18|F1SV18_PIG	KDEL motif containing 2 OS=Sus scrofa OX=9823 GN=KDELC2 PE=1 SV=3	PIG	3
1983	4.05	4.06	11.54	6.09	6.09	tr|W6FFB6|W6FFB6_PANTA	3'-phosphoadenosine 5'-phosphosulfate synthase 1 OS=Panthera tigris altaica OX=74533 GN=PAPSS1 PE=2 SV=1	PANTA	2
1984	4.04	4.08	1.422	1.422	1.039	tr|L9KGM3|L9KGM3_TUPCH	Oxysterol-binding protein (Fragment) OS=Tupaia chinensis OX=246437 GN=TREES_T100009169 PE=3 SV=1	TUPCH	2
1985	4.04	4.04	15.02	12.78	9.585	tr|F1S8G6|F1S8G6_PIG	Uncharacterized protein OS=Sus scrofa OX=9823 GN=SGTA PE=1 SV=1	PIG	2
1986	4.04	4.04	13.95	11.96	11.96	tr|F1RWY0|F1RWY0_PIG	Regucalcin OS=Sus scrofa OX=9823 GN=RGN PE=1 SV=2	PIG	2
1987	4.03	81.85	35.99	31.39	26.63	tr|G1TW48|G1TW48_RABIT	Myosin-7 OS=Oryctolagus cuniculus OX=9986 GN=MYH7 PE=3 SV=1	RABIT	46
1988	4.03	4.28	6.008	3.779	3.779	tr|L5L2G6|L5L2G6_PTEAL	Dynamin-like 120 kDa protein, mitochondrial OS=Pteropus alecto OX=9402 GN=PAL_GLEAN10007411 PE=3 SV=1	PTEAL	3
1989	4.03	4.09	27.93	22.07	8.559	tr|F7BN58|F7BN58_HORSE	Glutathione S-transferase alpha 4 OS=Equus caballus OX=9796 GN=GSTA4 PE=4 SV=1	HORSE	2
1990	4.03	4.08	2.409	1.984	1.382	tr|G7PU01|G7PU01_MACFA	Neurofibromatosis-related protein NF-1 (Fragment) OS=Macaca fascicularis OX=9541 GN=EGM_07582 PE=4 SV=1	MACFA	2
1991	4.03	4.06	18.01	13.24	13.24	tr|U3F2M7|U3F2M7_CALJA	TIP41-like protein isoform 1 OS=Callithrix jacchus OX=9483 GN=TIPRL PE=2 SV=1	CALJA	2
1992	4.03	4.04	10.15	7.463	7.463	tr|W5PXJ1|W5PXJ1_SHEEP	Methionine adenosyltransferase 2 subunit beta OS=Ovis aries OX=9940 GN=MAT2B PE=3 SV=1	SHEEP	2
1993	4.03	4.03	10.59	6.982	6.982	tr|U3C4H5|U3C4H5_CALJA	Vacuolar protein sorting-associated protein 4B OS=Callithrix jacchus OX=9483 GN=VPS4B PE=2 SV=1	CALJA	2
1994	4.03	4.03	15.65	9.16	9.16	tr|A0A287B0Z8|A0A287B0Z8_PIG	Uncharacterized protein OS=Sus scrofa OX=9823 GN=INMT PE=1 SV=1	PIG	2
1995	4.02	19.81	57.53	57.53	51.74	tr|Q8SPB4|Q8SPB4_PIG	MHC class II antigen (Fragment) OS=Sus scrofa OX=9823 GN=SLA-DQB PE=2 SV=1	PIG	13
1996	4.02	10.7	6.652	4.543	4.543	tr|F7AWY8|F7AWY8_MONDO	ADP ribosylation factor guanine nucleotide exchange factor 1 OS=Monodelphis domestica OX=13616 GN=ARFGEF1 PE=4 SV=1	MONDO	6
1997	4.02	4.11	6.856	6.856	6.856	tr|W5NW23|W5NW23_SHEEP	Golgi reassembly stacking protein 2 OS=Ovis aries OX=9940 GN=GORASP2 PE=4 SV=1	SHEEP	3
1998	4.02	4.07	5.088	4.403	4.403	tr|L9KXC4|L9KXC4_TUPCH	MAP7 domain-containing protein 2 OS=Tupaia chinensis OX=246437 GN=TREES_T100000344 PE=3 SV=1	TUPCH	3
[truncated: 1,274 more rows]

## Sheet: Table S2
Table S2: Complete list of the 3457 proteins identified in endometrium of non-pregnant sows at days 18 and 24 of cycle validated with a peptide confidence threshold of 95% and a false discovery rate (FDR) of 1%
N	Unused (ProtScore)	Total	%Cov	%Cov(50)	%Cov(95)	Accession	Protein Name	Species	Matched Peptides(95%)
1	555.84	555.84	73.18	69.43	63.83	tr|A0A287BNK7|A0A287BNK7_PIG	Plectin OS=Sus scrofa OX=9823 GN=PLEC PE=1 SV=1	PIG	308
2	347.96	347.94	55.98	51.24	44.98	tr|A0A287AG13|A0A287AG13_PIG	Uncharacterized protein OS=Sus scrofa OX=9823 GN=APOB PE=1 SV=1	PIG	179
3	332.65	332.6	81.28	78.55	72.1	tr|A0A0B8RZ36|A0A0B8RZ36_PIG	Spectrin, alpha, non-erythrocytic 1 OS=Sus scrofa domesticus OX=9825 GN=SPTAN1 PE=4 SV=1	PIG	209
4	291.76	291.75	73.27	70.77	66.58	tr|K9IVP5|K9IVP5_PIG	N-myosin-9 OS=Sus scrofa OX=9823 GN=MYH9 PE=2 SV=1	PIG	223
5	284.52	284.47	46.17	41.22	35.75	tr|A0A1D8RB53|A0A1D8RB53_CASFI	Dync1h1 OS=Castor fiber OX=10185 GN=DYNC1H1 PE=2 SV=1	CASFI	154
6	280.31	280.3	89.04	87.6	86.51	tr|F1SBS4|F1SBS4_PIG	Complement C3 OS=Sus scrofa OX=9823 GN=C3 PE=1 SV=3	PIG	285
7	276.46	276.45	95.06	95.06	95.06	tr|F1RUN2|F1RUN2_PIG	Serum albumin OS=Sus scrofa OX=9823 GN=ALB PE=1 SV=1	PIG	641
8	269.93	269.92	74.77	72.98	70.92	tr|A0A287A608|A0A287A608_PIG	Uncharacterized protein OS=Sus scrofa OX=9823 PE=1 SV=1	PIG	171
9	264.73	264.71	70.48	69.8	67.22	tr|A0A286ZXU2|A0A286ZXU2_PIG	Filamin A OS=Sus scrofa OX=9823 GN=FLNA PE=1 SV=1	PIG	151
10	254.19	254.17	74.13	72.4	66	tr|K9IWG6|K9IWG6_PIG	Spectrin beta chain, brain 1 (Fragment) OS=Sus scrofa OX=9823 GN=SPTBN1 PE=2 SV=1	PIG	153
11	241.23	241.23	49.02	45.11	43.14	tr|F1SU03|F1SU03_PIG	Heparan sulfate proteoglycan 2 OS=Sus scrofa OX=9823 GN=HSPG2 PE=1 SV=3	PIG	143
12	222.92	222.91	70.8	66.9	63.56	tr|F1SFZ8|F1SFZ8_PIG	Talin-1 OS=Sus scrofa OX=9823 GN=TLN1 PE=1 SV=3	PIG	144
13	218.41	233.55	67.26	66.72	64.14	tr|A0A287BGW3|A0A287BGW3_PIG	Filamin B OS=Sus scrofa OX=9823 GN=FLNB PE=1 SV=1	PIG	128
14	209.79	209.78	97.13	95.26	93.82	sp|P09571|TRFE_PIG	Serotransferrin OS=Sus scrofa OX=9823 GN=TF PE=1 SV=2	PIG	406
15	209.18	209.33	81.66	81.6	78.76	tr|K9J6H8|K9J6H8_PIG	Alpha-2-macroglobulin OS=Sus scrofa OX=9823 GN=A2M PE=2 SV=1	PIG	301
16	186.83	186.83	43.98	42.35	41.17	tr|F1RQI0|F1RQI0_PIG	Collagen type XII alpha 1 chain OS=Sus scrofa OX=9823 GN=COL12A1 PE=1 SV=3	PIG	109
17	183.13	183.12	63.67	63.14	61.36	tr|U3F8X4|U3F8X4_CALJA	Clathrin heavy chain OS=Callithrix jacchus OX=9483 GN=CLTC PE=2 SV=1	CALJA	154
18	176.03	176.01	60.34	58.87	53.82	tr|A0A286ZY95|A0A286ZY95_PIG	Fibronectin 1 OS=Sus scrofa OX=9823 GN=FN1 PE=1 SV=1	PIG	104
19	173.83	173.83	70.3	69.39	67.83	tr|A5A8W8|A5A8W8_PIG	Complement component 4A OS=Sus scrofa OX=9823 GN=C4A PE=4 SV=1	PIG	118
20	171.81	171.82	64.33	62.42	59.04	tr|K7GT00|K7GT00_PIG	Collagen type XIV alpha 1 chain OS=Sus scrofa OX=9823 GN=COL14A1 PE=1 SV=2	PIG	141
21	165.47	165.46	74.18	74.09	71.27	tr|I3VKE6|I3VKE6_PIG	Ceruloplasmin OS=Sus scrofa OX=9823 PE=2 SV=1	PIG	158
22	164.57	165.45	63.84	60.31	58.33	tr|A0A287BN06|A0A287BN06_PIG	Uncharacterized protein OS=Sus scrofa OX=9823 PE=1 SV=1	PIG	153
23	163.26	163.36	28.06	26.96	21.81	tr|K9IVL7|K9IVL7_PIG	Prolow-density lipoprotein receptor-related protein 1 OS=Sus scrofa OX=9823 GN=LRP1 PE=2 SV=1	PIG	89
24	160.82	160.82	42.67	40.23	38.03	tr|I3LUR7|I3LUR7_PIG	Collagen type VI alpha 3 chain OS=Sus scrofa OX=9823 GN=COL6A3 PE=1 SV=2	PIG	97
25	154.18	181.91	62.14	58.38	52.68	tr|A0A286ZR94|A0A286ZR94_PIG	Myosin-11 OS=Sus scrofa OX=9823 GN=MYH11 PE=1 SV=1	PIG	103
26	144.68	144.68	79.21	78.15	67.4	sp|P26234|VINC_PIG	Vinculin OS=Sus scrofa OX=9823 GN=VCL PE=1 SV=4	PIG	103
27	138.26	138.25	57.6	55.16	49.79	tr|A0A287AIM8|A0A287AIM8_PIG	Complement C5a anaphylatoxin OS=Sus scrofa OX=9823 GN=C5 PE=1 SV=1	PIG	78
28	131.72	131.8	74.59	72.54	70.5	tr|A0A287AA30|A0A287AA30_PIG	Actinin alpha 4 OS=Sus scrofa OX=9823 GN=ACTN4 PE=1 SV=1	PIG	100
29	130.18	130.17	29.62	28.23	26.46	tr|A0A287AEH1|A0A287AEH1_PIG	Laminin subunit alpha 5 OS=Sus scrofa OX=9823 GN=LAMA5 PE=4 SV=1	PIG	70
30	127.75	127.75	31.45	29.49	27.7	tr|K7GRK7|K7GRK7_PIG	Uncharacterized protein OS=Sus scrofa OX=9823 GN=TNXB PE=1 SV=2	PIG	65
31	126.09	126.08	48.08	46.6	42.99	tr|A0A287A042|A0A287A042_PIG	Maltase-glucoamylase OS=Sus scrofa OX=9823 GN=MGAM PE=1 SV=1	PIG	69
32	124.65	124.65	32.44	30.67	29.1	tr|F1SKM1|F1SKM1_PIG	Collagen type VII alpha 1 chain OS=Sus scrofa OX=9823 GN=COL7A1 PE=4 SV=2	PIG	75
33	121.86	121.86	91.85	91.42	84.55	tr|A0A0B8RVD8|A0A0B8RVD8_PIG	Vimentin OS=Sus scrofa domesticus OX=9825 GN=VIM PE=3 SV=1	PIG	120
34	120.64	176.78	57.14	54.28	49.17	tr|A0A1U7TSE8|A0A1U7TSE8_TARSY	myosin-10 isoform X2 OS=Tarsius syrichta OX=1868482 GN=MYH10 PE=3 SV=1	TARSY	100
35	120.23	120.66	54.48	51.37	47.11	tr|K7GND3|K7GND3_PIG	DExH-box helicase 9 OS=Sus scrofa OX=9823 GN=DHX9 PE=1 SV=2	PIG	74
36	116.37	116.37	72.11	70.7	67.46	tr|A0A286ZN24|A0A286ZN24_PIG	Inter-alpha-trypsin inhibitor heavy chain H4 OS=Sus scrofa OX=9823 GN=ITIH4 PE=1 SV=1	PIG	133
37	114.74	114.74	43.96	41.1	36.99	tr|K9J4V0|K9J4V0_PIG	Small nuclear ribonucleoprotein U5 subunit 200 OS=Sus scrofa OX=9823 GN=SNRNP200 PE=1 SV=1	PIG	62
38	113.27	113.27	69.45	67.02	64.18	tr|Q8MI72|Q8MI72_PIG	Complement regulator factor H OS=Sus scrofa OX=9823 GN=FH PE=2 SV=1	PIG	86
39	107.14	107.13	65.08	63.17	59.35	tr|M3VVG3|M3VVG3_FELCA	Heat shock protein 90 alpha family class A member 1 OS=Felis catus OX=9685 GN=HSP90AA1 PE=3 SV=2	FELCA	72
40	105.23	269.03	77.1	75.59	73.24	tr|A0A286ZM70|A0A286ZM70_PIG	Uncharacterized protein OS=Sus scrofa OX=9823 PE=1 SV=1	PIG	171
41	102.74	102.74	80.87	80.57	73.34	tr|F1RLQ2|F1RLQ2_PIG	Prelamin-A/C OS=Sus scrofa OX=9823 GN=LMNA PE=1 SV=1	PIG	68
42	102.41	102.43	58.45	55.86	54.85	tr|A0A287ALN1|A0A287ALN1_PIG	Nidogen 2 OS=Sus scrofa OX=9823 GN=NID2 PE=1 SV=1	PIG	57
43	102.23	102.27	82.97	81.47	78.88	tr|L8B180|L8B180_PIG	IgG heavy chain OS=Sus scrofa OX=9823 GN=IGHG PE=2 SV=1	PIG	233
44	101.79	101.93	52.76	49.63	44.86	tr|F1S663|F1S663_PIG	Uncharacterized protein OS=Sus scrofa OX=9823 GN=LAMC1 PE=1 SV=2	PIG	57
45	98.75	98.74	77.5	75.77	73.42	tr|A0A0K2A1W0|A0A0K2A1W0_CASFI	Plasminogen OS=Castor fiber OX=10185 PE=2 SV=1	CASFI	60
46	97.8	97.85	100	100	100	tr|F1RII7|F1RII7_PIG	Hemoglobin subunit beta OS=Sus scrofa OX=9823 GN=HBB PE=3 SV=1	PIG	367
47	97.1	97.17	72.34	72.34	68.41	tr|F1SDX6|F1SDX6_PIG	Transglutaminase 2 OS=Sus scrofa OX=9823 GN=TGM2 PE=1 SV=2	PIG	93
48	96.89	124.91	44.44	40.46	35.08	tr|I3LV99|I3LV99_PIG	Myosin heavy chain 14 OS=Sus scrofa OX=9823 GN=MYH14 PE=1 SV=2	PIG	68
49	95.31	95.3	18.05	15.42	12.88	tr|F1RZA6|F1RZA6_PIG	Ring finger protein 213 OS=Sus scrofa OX=9823 GN=RNF213 PE=1 SV=2	PIG	45
50	95.28	99.11	86.5	86.5	84.66	tr|A0A287A784|A0A287A784_PIG	Uncharacterized protein OS=Sus scrofa OX=9823 GN=KRT8 PE=1 SV=1	PIG	68
51	94.06	94.45	65.42	60.95	55.47	sp|Q29092|ENPL_PIG	Endoplasmin OS=Sus scrofa OX=9823 GN=HSP90B1 PE=2 SV=3	PIG	55
52	93.04	93.05	65.75	64.31	57.78	tr|B9TSR8|B9TSR8_PIG	Complement factor B OS=Sus scrofa OX=9823 GN=CFB PE=2 SV=1	PIG	67
53	91.37	91.43	55.59	53.14	48.92	tr|I7HD36|I7HD36_PIG	Sodium/potassium-transporting ATPase subunit alpha (Fragment) OS=Sus scrofa OX=9823 GN=atp1a1 PE=2 SV=1	PIG	62
54	90.29	90.3	39.91	35.9	29.41	tr|A0A287BPY3|A0A287BPY3_PIG	Myoferlin OS=Sus scrofa OX=9823 GN=MYOF PE=1 SV=1	PIG	44
55	89.62	89.62	59.83	58.79	53.88	tr|K7GRY0|K7GRY0_PIG	Ubiquitin like modifier activating enzyme 1 OS=Sus scrofa OX=9823 GN=UBA1 PE=1 SV=2	PIG	58
56	89.02	90.45	72.09	69.92	63.57	tr|H6VRG1|H6VRG1_HUMAN	Keratin 1 OS=Homo sapiens OX=9606 GN=KRT1 PE=3 SV=1	HUMAN	76
57	88.5	88.58	38.55	36.62	31.55	tr|F1SAE9|F1SAE9_PIG	Laminin subunit beta 1 OS=Sus scrofa OX=9823 GN=LAMB1 PE=1 SV=3	PIG	54
58	87.97	88.01	49.6	48.81	44.17	tr|A0A287AUQ9|A0A287AUQ9_PIG	A-kinase anchoring protein 12 OS=Sus scrofa OX=9823 GN=AKAP12 PE=1 SV=1	PIG	50
59	85.35	85.35	72.37	71.3	61.83	tr|F1S9Q3|F1S9Q3_PIG	Uncharacterized protein OS=Sus scrofa OX=9823 GN=HSPA8 PE=1 SV=3	PIG	56
60	84.28	84.29	77.17	77.17	71.52	tr|F1RX37|F1RX37_PIG	Fibrinogen beta chain OS=Sus scrofa OX=9823 GN=FGB PE=1 SV=2	PIG	61
61	82.45	82.45	68.52	66.58	66.58	sp|P20305|GELS_PIG	Gelsolin (Fragment) OS=Sus scrofa OX=9823 GN=GSN PE=1 SV=1	PIG	73
62	82.15	82.17	60.91	58.58	56.04	tr|I3LNH3|I3LNH3_PIG	Neutral alpha-glucosidase AB OS=Sus scrofa OX=9823 GN=GANAB PE=1 SV=1	PIG	51
63	81.88	81.89	58.11	58.11	57.99	tr|I3M5D8|I3M5D8_ICTTR	Eukaryotic translation elongation factor 2 OS=Ictidomys tridecemlineatus OX=43179 GN=EEF2 PE=4 SV=2	ICTTR	57
64	80.95	126.58	84.57	78.88	75.38	tr|L5KEC5|L5KEC5_PTEAL	Alpha-actinin-1 OS=Pteropus alecto OX=9402 GN=PAL_GLEAN10009933 PE=4 SV=1	PTEAL	94
65	80.68	105.88	33.13	29.74	25.55	tr|F1SMN5|F1SMN5_PIG	Filamin C OS=Sus scrofa OX=9823 GN=FLNC PE=1 SV=1	PIG	53
66	80.03	80.06	38.99	30.42	22.9	tr|F1RNB8|F1RNB8_PIG	Spectrin alpha, erythrocytic 1 OS=Sus scrofa OX=9823 GN=SPTA1 PE=1 SV=3	PIG	41
67	79.94	79.94	49.27	47.4	43.5	tr|W5NVQ4|W5NVQ4_SHEEP	Cullin associated and neddylation dissociated 1 OS=Ovis aries OX=9940 GN=CAND1 PE=4 SV=1	SHEEP	43
68	79.88	79.88	25.68	25.18	22.31	tr|S9WQY9|S9WQY9_CAMFR	Uncharacterized protein OS=Camelus ferus OX=419612 GN=CB1_001041007 PE=3 SV=1	CAMFR	48
69	79.07	79.09	41.76	37.48	34.28	tr|K9IWF9|K9IWF9_PIG	Ras GTPase-activating-like protein IQGAP1 OS=Sus scrofa OX=9823 GN=IQGAP1 PE=2 SV=1	PIG	43
70	78.12	78.12	36.9	34.49	31.58	tr|A0A061HXH9|A0A061HXH9_CRIGR	Importin subunit beta-1 OS=Cricetulus griseus OX=10029 GN=H671_7g18578 PE=4 SV=1	CRIGR	39
71	78	78.01	52.02	49.22	49.22	tr|K7GMF9|K7GMF9_PIG	Aminopeptidase OS=Sus scrofa OX=9823 GN=ANPEP PE=1 SV=1	PIG	60
72	77.57	77.58	60.04	57.1	50.58	tr|F1S182|F1S182_PIG	AP complex subunit beta OS=Sus scrofa OX=9823 GN=AP2B1 PE=1 SV=3	PIG	40
73	76.22	80.25	66.97	66.97	63.91	tr|A0A287BIL8|A0A287BIL8_PIG	78 kDa glucose-regulated protein OS=Sus scrofa OX=9823 GN=HSPA5 PE=1 SV=1	PIG	50
74	76.17	76.17	94.31	92.57	88.86	tr|F1S0J8|F1S0J8_PIG	Keratin 14 OS=Sus scrofa OX=9823 GN=KRT14 PE=1 SV=1	PIG	76
75	75.36	75.36	50.44	47.67	47.67	tr|F1SH96|F1SH96_PIG	Inter-alpha-trypsin inhibitor heavy chain H1 OS=Sus scrofa OX=9823 GN=ITIH1 PE=1 SV=3	PIG	67
76	75.1	75.14	95.21	92.82	92.82	tr|A0A1S3AH31|A0A1S3AH31_ERIEU	actin, cytoplasmic 2 isoform X2 OS=Erinaceus europaeus OX=9365 GN=ACTG1 PE=3 SV=1	ERIEU	166
77	74.67	74.68	81.58	78.81	77.62	tr|E1CAJ5|E1CAJ5_PIG	Protein disulfide-isomerase OS=Sus scrofa OX=9823 GN=grp-58 PE=2 SV=1	PIG	48
78	73.93	74.15	87.68	85.21	79.58	tr|W5PQL4|W5PQL4_SHEEP	Tropomyosin 2 OS=Ovis aries OX=9940 GN=TPM2 PE=3 SV=1	SHEEP	49
79	73.92	84.17	81.25	81.11	77.98	tr|I3LBF1|I3LBF1_PIG	Serotransferrin OS=Sus scrofa OX=9823 GN=TF PE=3 SV=2	PIG	74
80	73.7	73.83	92.92	90.27	85.55	tr|F1S073|F1S073_PIG	Annexin OS=Sus scrofa OX=9823 GN=ANXA2 PE=1 SV=2	PIG	88
81	73.26	73.28	43.89	41.36	39.44	tr|L8Y5B3|L8Y5B3_TUPCH	DNA damage-binding protein 1 OS=Tupaia chinensis OX=246437 GN=TREES_T100002304 PE=4 SV=1	TUPCH	40
82	73.02	73.05	71.32	67.01	61.52	tr|M3VH45|M3VH45_PIG	Annexin OS=Sus scrofa OX=9823 GN=ANXA6 PE=2 SV=1	PIG	36
83	72.43	72.46	61.11	55.89	52.22	tr|I3LQ79|I3LQ79_PIG	Major vault protein OS=Sus scrofa OX=9823 GN=MVP PE=1 SV=2	PIG	44
84	72.25	72.27	68.46	67.24	53.38	tr|A0A287BED9|A0A287BED9_PIG	Moesin OS=Sus scrofa OX=9823 GN=MSN PE=1 SV=1	PIG	38
85	72.18	72.26	100	100	99.3	tr|F1RGX4|F1RGX4_PIG	Uncharacterized protein OS=Sus scrofa OX=9823 GN=LOC100737768 PE=1 SV=1	PIG	245
86	71.92	74.03	66.95	66.95	65.58	sp|P13645|K1C10_HUMAN	Keratin, type I cytoskeletal 10 OS=Homo sapiens OX=9606 GN=KRT10 PE=1 SV=6	HUMAN	69
87	71.62	71.73	51.7	47.7	44.19	tr|K9IWD4|K9IWD4_PIG	Hypoxia up-regulated protein 1 OS=Sus scrofa OX=9823 GN=HYOU1_tv1 PE=2 SV=1	PIG	42
88	71.31	71.42	80.98	77.97	71.19	tr|F1SHL9|F1SHL9_PIG	Pyruvate kinase OS=Sus scrofa OX=9823 GN=PKM PE=1 SV=3	PIG	45
89	71.13	71.29	23.83	21.25	18.94	tr|A0A286ZJ74|A0A286ZJ74_PIG	Translocated promoter region, nuclear basket protein OS=Sus scrofa OX=9823 GN=TPR PE=1 SV=1	PIG	37
90	71.03	71.17	62.26	57.9	48.23	tr|A0A287B6J6|A0A287B6J6_PIG	Heat shock protein family A (Hsp70) member 4 OS=Sus scrofa OX=9823 GN=HSPA4 PE=1 SV=1	PIG	38
91	70.91	71.08	59.37	56.97	50.67	tr|F1RX36|F1RX36_PIG	Uncharacterized protein OS=Sus scrofa OX=9823 PE=1 SV=3	PIG	62
92	70.75	90.69	36.49	32.77	29.9	tr|I3LDQ1|I3LDQ1_PIG	Talin 2 OS=Sus scrofa OX=9823 GN=TLN2 PE=1 SV=2	PIG	47
93	68.76	68.77	89.41	89.41	87.23	tr|F2Z5C1|F2Z5C1_PIG	Annexin OS=Sus scrofa OX=9823 GN=ANXA5 PE=1 SV=3	PIG	79
94	68.41	68.44	87.92	87.92	85.28	tr|K7GM40|K7GM40_PIG	Apolipoprotein A-I OS=Sus scrofa OX=9823 GN=APOA1 PE=3 SV=2	PIG	107
95	67.94	67.96	83.51	82.66	79.7	tr|I3LN42|I3LN42_PIG	GC, vitamin D binding protein OS=Sus scrofa OX=9823 GN=GC PE=1 SV=2	PIG	52
96	67.4	67.47	23.26	19.19	15.38	tr|A0A287BIY7|A0A287BIY7_PIG	LPS responsive beige-like anchor protein OS=Sus scrofa OX=9823 GN=LRBA PE=1 SV=1	PIG	33
97	67.32	67.35	60.77	58.02	49.89	tr|F1SML4|F1SML4_PIG	Staphylococcal nuclease and tudor domain containing 1 OS=Sus scrofa OX=9823 GN=SND1 PE=1 SV=2	PIG	34
98	67.29	67.33	44.51	43.11	34.43	tr|W5P416|W5P416_SHEEP	Splicing factor 3b subunit 3 OS=Ovis aries OX=9940 GN=SF3B3 PE=4 SV=1	SHEEP	33
99	67.19	68.26	40.3	39.98	37.94	tr|F1RUM4|F1RUM4_PIG	Inter-alpha-trypsin inhibitor heavy chain H2 OS=Sus scrofa OX=9823 GN=ITIH2 PE=4 SV=3	PIG	62
100	67.1	68.82	74.8	73.84	73.84	tr|H2QCZ6|H2QCZ6_PANTR	Uncharacterized protein OS=Pan troglodytes OX=9598 GN=KRT9 PE=3 SV=2	PANTR	57
101	67.02	80.47	82.16	77.46	75.74	sp|P35908|K22E_HUMAN	Keratin, type II cytoskeletal 2 epidermal OS=Homo sapiens OX=9606 GN=KRT2 PE=1 SV=2	HUMAN	48
102	66.66	66.7	47.11	40.32	37.95	tr|A0A0B8RVW2|A0A0B8RVW2_PIG	Golgi glycoprotein 1 OS=Sus scrofa domesticus OX=9825 GN=GLG1 PE=4 SV=1	PIG	36
103	66.21	66.25	45.26	40.77	36.76	tr|F1RJX8|F1RJX8_PIG	Coatomer subunit alpha OS=Sus scrofa OX=9823 GN=COPA PE=1 SV=1	PIG	37
104	65.91	65.93	27.27	25.17	21.99	tr|I3LGD9|I3LGD9_PIG	Agrin OS=Sus scrofa OX=9823 GN=AGRN PE=1 SV=2	PIG	34
105	65.9	65.94	77.05	77.05	74.5	tr|W5PK95|W5PK95_SHEEP	Heterogeneous nuclear ribonucleoprotein A2/B1 OS=Ovis aries OX=9940 GN=HNRNPA2B1 PE=4 SV=1	SHEEP	54
106	65.28	65.29	69.62	66.91	65.64	tr|F1SFI5|F1SFI5_PIG	Uncharacterized protein OS=Sus scrofa OX=9823 GN=HRG PE=1 SV=2	PIG	51
107	64.76	72.74	60.42	60.14	58.19	tr|A0A286ZTC9|A0A286ZTC9_PIG	Uncharacterized protein OS=Sus scrofa OX=9823 PE=4 SV=1	PIG	107
108	64.4	66.6	52.7	51.41	44.56	tr|F1RGY5|F1RGY5_PIG	Nidogen 1 OS=Sus scrofa OX=9823 GN=NID1 PE=1 SV=3	PIG	46
109	64.13	64.18	75.18	72.34	66.9	tr|A0A287AT48|A0A287AT48_PIG	Uncharacterized protein OS=Sus scrofa OX=9823 GN=LOC396685 PE=1 SV=1	PIG	61
110	63.9	64.04	46.3	45.45	41.21	tr|A0A286ZVL0|A0A286ZVL0_PIG	Heterogeneous nuclear ribonucleoprotein U OS=Sus scrofa OX=9823 GN=HNRNPU PE=1 SV=1	PIG	39
111	63.74	63.79	33.7	30.41	28.34	tr|K9J4P3|K9J4P3_PIG	UDP-glucose glycoprotein glucosyltransferase 1 OS=Sus scrofa OX=9823 GN=UGGT1 PE=2 SV=1	PIG	39
112	63.53	63.61	87.6	85.24	75	tr|G9F6X8|G9F6X8_PIG	Protein disulfide-isomerase OS=Sus scrofa OX=9823 GN=P4HB PE=2 SV=1	PIG	41
113	62.87	62.9	44.55	41.8	37.86	tr|G1FJ20|G1FJ20_PIG	ATP-citrate synthase OS=Sus scrofa OX=9823 PE=2 SV=1	PIG	33
114	62.43	64.5	34.7	29.71	27.21	tr|F1SPT5|F1SPT5_PIG	Laminin subunit beta 2 OS=Sus scrofa OX=9823 GN=LAMB2 PE=1 SV=3	PIG	33
115	62.17	62.28	41.08	38.21	32.46	tr|W5PJ45|W5PJ45_SHEEP	Structural maintenance of chromosomes protein OS=Ovis aries OX=9940 GN=SMC3 PE=3 SV=1	SHEEP	32
116	62.15	62.15	43.45	42.18	36.47	tr|F1RRK9|F1RRK9_PIG	Exportin 5 OS=Sus scrofa OX=9823 GN=XPO5 PE=1 SV=3	PIG	31
117	62.1	62.13	36.84	31.61	27.05	tr|F1S9K5|F1S9K5_PIG	Glutamyl-prolyl-tRNA synthetase OS=Sus scrofa OX=9823 GN=EPRS PE=1 SV=2	PIG	31
118	61.92	61.95	49.54	48.26	45.14	tr|A0A1S3GF65|A0A1S3GF65_DIPOR	uncharacterized protein LOC105996929 OS=Dipodomys ordii OX=10020 GN=LOC105996929 PE=3 SV=1	DIPOR	90
119	61.68	61.72	53.76	50.83	44.18	tr|K9IVI1|K9IVI1_PIG	2-oxoglutarate dehydrogenase, mitochondrial OS=Sus scrofa OX=9823 GN=OGDH PE=1 SV=1	PIG	31
120	61.67	64.57	73.89	68.43	55.29	tr|F1RKM0|F1RKM0_PIG	Lamin B1 OS=Sus scrofa OX=9823 GN=LMNB1 PE=1 SV=2	PIG	36
121	61.58	61.67	34.96	30.45	23.76	tr|F1S4P6|F1S4P6_PIG	Eukaryotic translation initiation factor 3 subunit A OS=Sus scrofa OX=9823 GN=EIF3A PE=1 SV=2	PIG	30
122	61.09	62.88	82.13	82.13	81.82	tr|D0G0C5|D0G0C5_PIG	Annexin OS=Sus scrofa OX=9823 GN=ANXA4 PE=2 SV=1	PIG	58
123	60.81	73.48	28.42	25.17	20.26	tr|A0A287A113|A0A287A113_PIG	Spectrin beta chain OS=Sus scrofa OX=9823 GN=SPTB PE=1 SV=1	PIG	40
124	60.54	60.56	59.76	54.47	47.85	tr|F1SL54|F1SL54_PIG	Coatomer subunit beta' OS=Sus scrofa OX=9823 GN=COPB2 PE=1 SV=3	PIG	32
125	60.54	60.56	71.71	70.63	66.95	tr|F2Z5E2|F2Z5E2_PIG	Uncharacterized protein OS=Sus scrofa OX=9823 GN=SERPINC1 PE=1 SV=1	PIG	40
126	59.67	59.68	79.81	79.33	75.24	tr|A0A287B8F3|A0A287B8F3_PIG	Fructose-bisphosphate aldolase OS=Sus scrofa OX=9823 GN=ALDOA PE=1 SV=1	PIG	42
127	59.38	59.39	84.68	83.11	83.11	tr|W5PPT6|W5PPT6_SHEEP	Tubulin beta chain OS=Ovis aries OX=9940 GN=TUBB PE=3 SV=1	SHEEP	66
128	59.32	59.35	31.32	25.83	18.75	tr|I3LLT2|I3LLT2_PIG	Uncharacterized protein OS=Sus scrofa OX=9823 GN=CAD PE=1 SV=2	PIG	27
129	59.26	59.31	46.95	41.72	35.72	tr|G5AZ68|G5AZ68_HETGA	Matrin-3 OS=Heterocephalus glaber OX=10181 GN=GW7_21303 PE=3 SV=1	HETGA	32
130	59.07	59.14	57.8	54.68	36.7	tr|I3L650|I3L650_PIG	Caldesmon 1 OS=Sus scrofa OX=9823 GN=CALD1 PE=1 SV=2	PIG	35
131	59.02	59.07	42.13	35.89	29.57	tr|K9J6K6|K9J6K6_PIG	Early endosome antigen 1 OS=Sus scrofa OX=9823 GN=EEA1 PE=2 SV=1	PIG	30
132	58.9	58.95	30.05	29.19	28.27	tr|K7GPD4|K7GPD4_PIG	Integrin subunit beta 4 OS=Sus scrofa OX=9823 GN=ITGB4 PE=1 SV=2	PIG	31
133	58.83	58.89	63.45	60.36	54	tr|A0A287AGU2|A0A287AGU2_PIG	ATP synthase subunit alpha OS=Sus scrofa OX=9823 GN=ATP5A1 PE=1 SV=1	PIG	39
134	58.77	58.82	31.8	29.39	24.11	tr|I3LGC2|I3LGC2_PIG	Uncharacterized protein OS=Sus scrofa OX=9823 GN=RRBP1 PE=1 SV=2	PIG	29
135	58.13	58.2	40.35	33.23	26.5	tr|A0A287AWK8|A0A287AWK8_PIG	High density lipoprotein binding protein OS=Sus scrofa OX=9823 GN=HDLBP PE=1 SV=1	PIG	28
136	57.99	58.03	68.06	63.53	60.56	tr|F1SMZ7|F1SMZ7_PIG	Uncharacterized protein OS=Sus scrofa OX=9823 GN=HSPD1 PE=1 SV=3	PIG	35
137	57.51	57.51	22.23	17.96	15.21	tr|K7GNN0|K7GNN0_PIG	von Willebrand factor OS=Sus scrofa OX=9823 GN=VWF PE=1 SV=2	PIG	30
138	57.19	57.21	13.01	11.42	9.012	tr|K9J6M4|K9J6M4_PIG	E3 ubiquitin-protein ligase UBR4 OS=Sus scrofa OX=9823 GN=UBR4 PE=2 SV=1	PIG	29
139	56.91	59.1	65.79	59.54	59.54	tr|F7HF95|F7HF95_CALJA	Uncharacterized protein OS=Callithrix jacchus OX=9483 GN=LOC100411573 PE=4 SV=1	CALJA	38
140	56.67	56.67	54.67	52.75	50.83	tr|A0A0B8RTA5|A0A0B8RTA5_PIG	Aconitate hydratase, mitochondrial OS=Sus scrofa domesticus OX=9825 GN=ACO2 PE=3 SV=1	PIG	32
141	56.54	56.55	42.67	39.43	35.67	tr|A0A287APR9|A0A287APR9_PIG	Uncharacterized protein OS=Sus scrofa OX=9823 PE=1 SV=1	PIG	34
142	56.33	56.35	76.08	74.06	74.06	tr|A0A2C9F356|A0A2C9F356_PIG	Haptoglobin OS=Sus scrofa OX=9823 GN=HP PE=1 SV=1	PIG	90
143	56.28	64.65	64.12	63.49	58.66	tr|A5A8V6|A5A8V6_PIG	Heat shock 70kDa protein 1A OS=Sus scrofa OX=9823 GN=HSPA1A PE=3 SV=1	PIG	45
144	56.27	56.31	62.78	59.97	53.32	tr|A0A287BR84|A0A287BR84_PIG	Dolichyl-diphosphooligosaccharide--protein glycosyltransferase subunit 1 OS=Sus scrofa OX=9823 GN=RPN1 PE=3 SV=1	PIG	30
145	56.14	56.19	23.55	20.64	19.44	tr|I3LC73|I3LC73_PIG	Uncharacterized protein OS=Sus scrofa OX=9823 GN=FASN PE=1 SV=2	PIG	33
146	56	56.02	58.27	55.23	49.83	tr|A0A287BQT2|A0A287BQT2_PIG	Aconitase 1 OS=Sus scrofa OX=9823 GN=ACO1 PE=1 SV=1	PIG	40
147	55.94	55.96	58.68	52.08	52.08	tr|F1SPF9|F1SPF9_PIG	Coatomer subunit gamma OS=Sus scrofa OX=9823 GN=COPG1 PE=1 SV=3	PIG	34
148	55.92	55.94	57.14	54.41	49.92	tr|F1SIB1|F1SIB1_PIG	Prothrombin OS=Sus scrofa OX=9823 GN=F2 PE=3 SV=3	PIG	33
149	55.59	55.8	29.77	25.57	23.91	tr|F1RZM4|F1RZM4_PIG	Laminin subunit alpha 4 OS=Sus scrofa OX=9823 GN=LAMA4 PE=1 SV=3	PIG	32
150	55.53	55.62	15.41	13.76	12.08	tr|S9WEY5|S9WEY5_CAMFR	Translational activator GCN1 OS=Camelus ferus OX=419612 GN=CB1_001852001 PE=4 SV=1	CAMFR	30
151	55.21	57.26	43.51	41.74	38.66	tr|S9XGL9|S9XGL9_CAMFR	U5 small nuclear ribonucleoprotein component isoform 2 OS=Camelus ferus OX=419612 GN=CB1_000085007 PE=4 SV=1	CAMFR	29
152	55.08	55.12	37.91	35.7	33.59	sp|P11607|AT2A2_PIG	Sarcoplasmic/endoplasmic reticulum calcium ATPase 2 OS=Sus scrofa OX=9823 GN=ATP2A2 PE=1 SV=1	PIG	33
153	54.72	54.74	69.28	67.32	63.62	sp|P50828|HEMO_PIG	Hemopexin OS=Sus scrofa OX=9823 GN=HPX PE=1 SV=1	PIG	57
154	54.48	54.56	75.65	72.06	69.26	tr|I3LRS5|I3LRS5_PIG	Aldehyde dehydrogenase 1 family member A1 OS=Sus scrofa OX=9823 GN=ALDH1A1 PE=1 SV=2	PIG	36
155	54.38	55.12	32.65	26.93	21.75	tr|F1S3H9|F1S3H9_PIG	Uncharacterized protein OS=Sus scrofa OX=9823 GN=LOC100517145 PE=1 SV=3	PIG	31
156	53.88	53.89	83.49	83.49	80.23	sp|P00506|AATM_PIG	Aspartate aminotransferase, mitochondrial OS=Sus scrofa OX=9823 GN=GOT2 PE=1 SV=2	PIG	41
157	53.6	55.44	52.17	50.31	45.51	tr|F1SAD9|F1SAD9_PIG	Protein disulfide-isomerase OS=Sus scrofa OX=9823 GN=PDIA4 PE=1 SV=1	PIG	32
158	53.59	53.6	77.54	76.49	69.82	tr|K7GLT8|K7GLT8_PIG	ATP synthase subunit beta OS=Sus scrofa OX=9823 GN=ATP5B PE=1 SV=2	PIG	50
159	53.43	53.71	81.34	79.95	71.43	tr|I3LK59|I3LK59_PIG	Uncharacterized protein OS=Sus scrofa OX=9823 GN=ENO1 PE=1 SV=2	PIG	35
160	53.04	53.05	26.29	26.29	25.23	tr|I3LH70|I3LH70_PIG	Collagen type XVIII alpha 1 chain OS=Sus scrofa OX=9823 GN=COL18A1 PE=1 SV=2	PIG	33
161	52.68	52.73	54.52	53.57	46.28	tr|F1SFI4|F1SFI4_PIG	Kininogen 1 OS=Sus scrofa OX=9823 GN=KNG1 PE=1 SV=3	PIG	33
162	52.61	52.65	76.39	73.52	65.26	tr|F1RJT3|F1RJT3_PIG	Dihydropyrimidinase like 2 OS=Sus scrofa OX=9823 GN=DPYSL2 PE=1 SV=3	PIG	32
163	52.31	56.47	76.12	73.29	66.9	tr|F1SGG1|F1SGG1_PIG	Keratin 18 OS=Sus scrofa OX=9823 GN=KRT18 PE=1 SV=3	PIG	41
164	52.2	52.24	36.49	32.74	25.38	tr|A0A287A1S6|A0A287A1S6_PIG	Collagen type I alpha 1 chain OS=Sus scrofa OX=9823 GN=COL1A1 PE=1 SV=1	PIG	47
165	52.15	52.19	61.21	57.78	53.83	tr|F1RRD6|F1RRD6_PIG	Programmed cell death 6 interacting protein OS=Sus scrofa OX=9823 GN=PDCD6IP PE=1 SV=3	PIG	31
166	51.9	51.92	31.23	26.49	21.48	tr|A0A287AT55|A0A287AT55_PIG	Mannose receptor C type 2 OS=Sus scrofa OX=9823 GN=MRC2 PE=1 SV=1	PIG	26
167	51.77	51.82	30.73	28.65	22.67	tr|M3Z0Z6|M3Z0Z6_MUSPF	Cytoplasmic FMR1 interacting protein 1 OS=Mustela putorius furo OX=9669 GN=CYFIP1 PE=4 SV=1	MUSPF	28
168	51.49	58.64	62.22	54.92	53.65	tr|I3LC25|I3LC25_PIG	Lamin B2 OS=Sus scrofa OX=9823 GN=LMNB2 PE=1 SV=1	PIG	34
169	51.38	51.4	73.81	70.37	68.78	tr|F2Z5B1|F2Z5B1_PIG	Leukocyte elastase inhibitor OS=Sus scrofa OX=9823 GN=SERPINB1 PE=1 SV=1	PIG	31
170	51.11	51.13	75.72	68.79	66.76	tr|F1SJB5|F1SJB5_PIG	Annexin OS=Sus scrofa OX=9823 GN=ANXA1 PE=1 SV=3	PIG	33
171	51	52.5	70.48	68.34	60.11	tr|F1SB63|F1SB63_PIG	Uncharacterized protein OS=Sus scrofa OX=9823 GN=TCP1 PE=1 SV=2	PIG	31
172	50.7	50.71	44.7	40.61	39.66	tr|M3YP37|M3YP37_MUSPF	Coatomer subunit beta OS=Mustela putorius furo OX=9669 GN=COPB1 PE=4 SV=1	MUSPF	29
173	50.66	50.73	91.29	89.49	81.38	sp|P00355|G3P_PIG	Glyceraldehyde-3-phosphate dehydrogenase OS=Sus scrofa OX=9823 GN=GAPDH PE=1 SV=4	PIG	64
174	49.88	49.91	53.29	47.12	38.49	tr|L8ITV7|L8ITV7_9CETA	Heterogeneous nuclear ribonucleoprotein M OS=Bos mutus OX=72004 GN=M91_08696 PE=4 SV=1	9CETA	30
175	49.75	49.78	53.05	51.02	48.3	tr|Q28956|Q28956_PIG	17beta-estradiol dehydrogenase OS=Sus scrofa OX=9823 PE=2 SV=1	PIG	26
176	49.66	49.75	19.14	17.08	13.07	tr|F1RZR0|F1RZR0_PIG	Inositol 1,4,5-trisphosphate receptor type 3 OS=Sus scrofa OX=9823 GN=ITPR3 PE=4 SV=2	PIG	26
177	49.46	49.47	66.37	63.45	62.11	tr|F1RX35|F1RX35_PIG	Uncharacterized protein OS=Sus scrofa OX=9823 GN=FGG PE=4 SV=3	PIG	39
178	49.39	49.42	22.81	22.11	19.55	tr|A0A287BLW6|A0A287BLW6_PIG	Plexin B2 OS=Sus scrofa OX=9823 GN=PLXNB2 PE=4 SV=1	PIG	25
179	49.17	49.19	15.12	13.14	10.2	tr|K9J6K2|K9J6K2_PIG	Utrophin OS=Sus scrofa OX=9823 GN=UTRN PE=1 SV=1	PIG	27
180	49.13	49.14	65.82	65.61	61.36	tr|S7NDS8|S7NDS8_MYOBR	Tubulin alpha chain OS=Myotis brandtii OX=109478 GN=D623_10022089 PE=3 SV=1	MYOBR	42
181	48.77	48.78	50.71	47.07	47.07	tr|I3LRG0|I3LRG0_PIG	Dolichyl-diphosphooligosaccharide--protein glycosyltransferase subunit 2 OS=Sus scrofa OX=9823 GN=RPN2 PE=1 SV=2	PIG	30
182	48.52	48.55	54.86	54.48	53.14	tr|W5PHA3|W5PHA3_SHEEP	Uncharacterized protein OS=Ovis aries OX=9940 GN=LOC101110773 PE=3 SV=1	SHEEP	48
183	48.34	48.37	31.39	28.3	24.24	tr|F1SSN5|F1SSN5_PIG	Uncharacterized protein OS=Sus scrofa OX=9823 GN=KTN1 PE=1 SV=2	PIG	24
184	48.32	61.55	83.12	77.35	72.22	tr|A0A287AG48|A0A287AG48_PIG	Keratin 7 OS=Sus scrofa OX=9823 GN=KRT7 PE=3 SV=1	PIG	36
185	47.99	48.04	23.51	22.39	18.06	tr|A0A287AY86|A0A287AY86_PIG	Microtubule-associated protein OS=Sus scrofa OX=9823 GN=MAP4 PE=1 SV=1	PIG	25
186	47.95	48.01	29.77	26.78	24.46	tr|M3TYK5|M3TYK5_PIG	Calcium-transporting ATPase OS=Sus scrofa OX=9823 GN=ATP2B4 PE=1 SV=1	PIG	28
187	47.8	48.35	78.53	73.04	67.8	sp|O46409|APOA4_PIG	Apolipoprotein A-IV OS=Sus scrofa OX=9823 GN=APOA4 PE=2 SV=1	PIG	25
188	47.52	47.55	58.38	57.37	54.62	tr|F1S1G8|F1S1G8_PIG	Amine oxidase OS=Sus scrofa OX=9823 GN=LOC110256000 PE=3 SV=3	PIG	34
189	47.18	47.18	81.77	72.66	65.71	sp|P28491|CALR_PIG	Calreticulin OS=Sus scrofa OX=9823 GN=CALR PE=1 SV=3	PIG	27
190	47.12	47.23	79.53	78.14	78.14	tr|F1STC5|F1STC5_PIG	Uncharacterized protein OS=Sus scrofa OX=9823 PE=1 SV=4	PIG	243
191	46.91	46.97	45.76	41.45	40.47	tr|K7GQ83|K7GQ83_PIG	Integrin beta OS=Sus scrofa OX=9823 GN=ITGB1 PE=1 SV=2	PIG	31
192	46.59	46.72	74.18	74.18	62.24	tr|I3LD43|I3LD43_PIG	Cytosol aminopeptidase OS=Sus scrofa OX=9823 GN=LAP3 PE=1 SV=2	PIG	28
193	46.49	46.75	33.94	32.12	28.09	tr|F1SNT8|F1SNT8_PIG	Dynactin subunit 1 OS=Sus scrofa OX=9823 GN=DCTN1 PE=1 SV=3	PIG	26
194	46.1	46.33	50.14	46.3	40.31	tr|A0A287A4F2|A0A287A4F2_PIG	Splicing factor proline and glutamine rich OS=Sus scrofa OX=9823 GN=SFPQ PE=4 SV=1	PIG	34
195	46.08	46.78	19.01	14.33	11.76	tr|F1RW75|F1RW75_PIG	Desmoplakin OS=Sus scrofa OX=9823 GN=DSP PE=1 SV=3	PIG	24
196	46.06	46.23	48.26	43.21	36.42	tr|F1RGJ2|F1RGJ2_PIG	Catenin alpha 1 OS=Sus scrofa OX=9823 GN=CTNNA1 PE=1 SV=3	PIG	27
197	46.04	46.24	86.36	86.36	84.55	tr|A0A287A8U7|A0A287A8U7_PIG	Uncharacterized protein OS=Sus scrofa OX=9823 PE=4 SV=1	PIG	124
198	45.54	45.56	68.09	66.52	60.22	tr|F1RUK8|F1RUK8_PIG	Rab GDP dissociation inhibitor OS=Sus scrofa OX=9823 GN=GDI2 PE=1 SV=1	PIG	24
199	45.51	45.59	64.92	59.39	53.57	tr|A0A287BDZ6|A0A287BDZ6_PIG	Fermitin family member 2 OS=Sus scrofa OX=9823 GN=FERMT2 PE=1 SV=1	PIG	25
200	45.26	45.41	42.31	36.75	27.89	tr|A0A1S7J1Y9|A0A1S7J1Y9_PIG	Alpha2 chain of type I collagen OS=Sus scrofa domesticus OX=9825 GN=COL1A2 PE=2 SV=1	PIG	47
201	45.13	45.26	41.65	36.64	31.21	tr|H2R0B2|H2R0B2_PANTR	AP-2 complex subunit alpha OS=Pan troglodytes OX=9598 GN=AP2A1 PE=3 SV=2	PANTR	23
202	45.06	53.19	85.54	78.31	73.73	tr|Q9GMA6|Q9GMA6_PIG	Alpha-1-antichymotrypsin 2 OS=Sus scrofa OX=9823 GN=SERPINA3-2 PE=3 SV=1	PIG	55
203	44.98	45.02	63.4	61.48	61.48	tr|M3WG24|M3WG24_FELCA	Serpin family H member 1 OS=Felis catus OX=9685 GN=SERPINH1 PE=3 SV=1	FELCA	32
204	44.95	45.04	38.32	34.95	30.84	tr|F1RRN0|F1RRN0_PIG	Protein tyrosine kinase 7 (inactive) OS=Sus scrofa OX=9823 GN=PTK7 PE=1 SV=2	PIG	23
205	44.91	45.09	22.56	19.89	15.21	tr|F1RK90|F1RK90_PIG	Periplakin OS=Sus scrofa OX=9823 GN=PPL PE=1 SV=3	PIG	22
206	44.91	45.04	69.17	65	63.06	sp|Q9XSD9|PGS2_PIG	Decorin OS=Sus scrofa OX=9823 GN=DCN PE=2 SV=1	PIG	53
207	44.89	44.94	54.43	51.43	49.29	tr|I3LQD3|I3LQD3_PIG	Calpain-2 catalytic subunit OS=Sus scrofa OX=9823 GN=CAPN2 PE=1 SV=2	PIG	24
208	44.81	45.17	31.56	24.47	19.28	tr|I3LIC2|I3LIC2_PIG	Leucine rich pentatricopeptide repeat containing OS=Sus scrofa OX=9823 GN=LRPPRC PE=1 SV=2	PIG	23
209	44.67	44.77	59.87	56.66	54.09	tr|A8U4R4|A8U4R4_PIG	Transketolase OS=Sus scrofa OX=9823 GN=tkt PE=1 SV=1	PIG	26
210	44.66	85.56	63.12	61.88	57.18	tr|Q71LX8|Q71LX8_MOUSE	Heat shock protein 84b OS=Mus musculus OX=10090 GN=Hsp90ab1 PE=1 SV=1	MOUSE	55
211	44.55	44.6	29.1	27.9	23.85	tr|K9IW80|K9IW80_PIG	Nicotinamide nucleotide transhydrogenase OS=Sus scrofa OX=9823 GN=NNT PE=2 SV=1	PIG	26
212	44.51	44.54	88.15	81.46	81.46	tr|F1SC51|F1SC51_PIG	PDZ and LIM domain protein 1 OS=Sus scrofa OX=9823 GN=PDLIM1 PE=1 SV=3	PIG	29
213	44.5	44.57	45.78	44.85	36.89	tr|F1SFF8|F1SFF8_PIG	Alpha-1,4 glucan phosphorylase OS=Sus scrofa OX=9823 GN=PYGL PE=1 SV=3	PIG	22
214	44.43	44.5	96.97	95.15	91.52	tr|W5Q9P7|W5Q9P7_SHEEP	Cofilin-1 OS=Ovis aries OX=9940 GN=CFL1 PE=3 SV=1	SHEEP	49
215	44.37	49.78	64.78	61.82	58.37	tr|F1SCC7|F1SCC7_PIG	Uncharacterized protein OS=Sus scrofa OX=9823 GN=LOC396684 PE=1 SV=2	PIG	56
216	44.27	44.35	78.62	78.62	74.69	tr|Q52KC1|Q52KC1_MOUSE	Eukaryotic translation initiation factor 4A2 OS=Mus musculus OX=10090 GN=Eif4a2 PE=2 SV=1	MOUSE	28
217	44.07	44.15	39.26	37.81	32.46	tr|F1RKZ6|F1RKZ6_PIG	Uncharacterized protein OS=Sus scrofa OX=9823 GN=USP7 PE=1 SV=2	PIG	24
218	43.88	43.92	41.48	40.17	38.1	tr|F1RMA3|F1RMA3_PIG	Uncharacterized protein OS=Sus scrofa OX=9823 GN=CCAR2 PE=1 SV=2	PIG	22
219	43.87	44.95	73.77	73.77	68.03	tr|S7NF02|S7NF02_MYOBR	14-3-3 protein zeta/delta OS=Myotis brandtii OX=109478 GN=D623_10032149 PE=3 SV=1	MYOBR	41
220	43.64	71.1	73.15	69.57	62.66	tr|A0A287B5N7|A0A287B5N7_PIG	Tropomyosin alpha-1 chain OS=Sus scrofa OX=9823 GN=TPM1 PE=1 SV=1	PIG	46
221	43.6	43.73	44.88	40.71	37.8	tr|I3LK68|I3LK68_PIG	ATP-dependent 6-phosphofructokinase OS=Sus scrofa OX=9823 GN=PFKP PE=1 SV=2	PIG	25
222	43.57	43.68	75.4	72.8	63.4	tr|F1SC20|F1SC20_PIG	Alpha-1B-glycoprotein OS=Sus scrofa OX=9823 GN=A1BG PE=1 SV=1	PIG	33
223	43.53	43.61	45.23	42.08	34.1	tr|F1SMW9|F1SMW9_PIG	Proteasome 26S subunit, non-ATPase 1 OS=Sus scrofa OX=9823 GN=PSMD1 PE=1 SV=3	PIG	25
224	43.45	43.6	41.5	38.72	32.94	tr|A0SEH0|A0SEH0_PIG	Complement component C6 OS=Sus scrofa OX=9823 PE=2 SV=1	PIG	26
225	43.39	43.46	66.84	61.93	47.55	tr|F1SPP8|F1SPP8_PIG	Uncharacterized protein OS=Sus scrofa OX=9823 GN=CKAP4 PE=1 SV=3	PIG	21
226	43.34	43.37	47.44	46.74	44.41	tr|F1SLU6|F1SLU6_PIG	Ubiquitinyl hydrolase 1 OS=Sus scrofa OX=9823 GN=USP5 PE=1 SV=3	PIG	23
227	43.29	43.38	62.21	60.76	56.96	tr|F1S441|F1S441_PIG	Uncharacterized protein OS=Sus scrofa OX=9823 GN=CANX PE=1 SV=2	PIG	30
228	43.27	55.28	57.24	55.82	51.99	tr|Q6YT39|Q6YT39_PIG	Lactotransferrin OS=Sus scrofa OX=9823 GN=LTF PE=1 SV=1	PIG	34
229	43.23	77.48	84.13	82.17	81.3	tr|L8B0W0|L8B0W0_PIG	IgG heavy chain OS=Sus scrofa OX=9823 GN=IGHG PE=2 SV=1	PIG	179
230	43.22	43.29	77.23	75.08	64.31	tr|I3L929|I3L929_PIG	Alcohol dehydrogenase [NADP(+)] OS=Sus scrofa OX=9823 GN=AKR1A1 PE=1 SV=2	NADP(+)	34
231	43.09	43.21	35.95	35.84	31.97	tr|I3LQ84|I3LQ84_PIG	Collagen type VI alpha 2 chain OS=Sus scrofa OX=9823 GN=COL6A2 PE=1 SV=2	PIG	28
232	42.98	43.01	34.17	30.49	27.88	tr|A0A287AH93|A0A287AH93_PIG	Extended synaptotagmin 1 OS=Sus scrofa OX=9823 GN=ESYT1 PE=1 SV=1	PIG	21
233	42.91	42.96	84.42	84.42	83.55	tr|A0A2C9F366|A0A2C9F366_PIG	Heat shock protein beta-1 OS=Sus scrofa OX=9823 GN=HSPB1 PE=1 SV=1	PIG	28
234	42.88	43.11	38.1	38.1	35.82	tr|K7GR72|K7GR72_PIG	Anion exchange protein OS=Sus scrofa OX=9823 GN=SLC4A1 PE=1 SV=1	PIG	27
235	42.83	42.92	56.52	53.04	50.96	tr|F1S133|F1S133_PIG	Complement factor I OS=Sus scrofa OX=9823 GN=CFI PE=1 SV=3	PIG	27
236	42.8	42.91	77.05	65.89	62.11	tr|F1SMC0|F1SMC0_PIG	Adenylyl cyclase-associated protein OS=Sus scrofa OX=9823 GN=CAP1 PE=1 SV=2	PIG	26
237	42.67	42.74	75.55	72.49	72.49	tr|F1SEQ7|F1SEQ7_PIG	Uncharacterized protein OS=Sus scrofa OX=9823 GN=FAM213A PE=1 SV=1	PIG	29
238	42.54	42.58	31.45	30.17	28.9	tr|F1RP44|F1RP44_PIG	Uncharacterized protein OS=Sus scrofa OX=9823 GN=IPO5 PE=1 SV=2	PIG	21
239	42.2	42.36	36.8	33.21	25.85	tr|K7GT68|K7GT68_PIG	Integrin subunit alpha 6 OS=Sus scrofa OX=9823 GN=ITGA6 PE=1 SV=2	PIG	22
240	41.98	42.03	74.82	70.26	65.23	tr|F1RPH0|F1RPH0_PIG	Phosphoglycerate kinase OS=Sus scrofa OX=9823 GN=PGK1 PE=1 SV=3	PIG	28
241	41.89	42.04	44.64	42.37	32.53	tr|S9WRI5|S9WRI5_CAMFR	Splicing factor 3A subunit 1 OS=Camelus ferus OX=419612 GN=CB1_000760004 PE=4 SV=1	CAMFR	26
242	41.59	41.63	80.51	80.15	72.43	tr|Q923G3|Q923G3_MOUSE	Capping protein (Actin filament) muscle Z-line, beta OS=Mus musculus OX=10090 GN=Capzb PE=2 SV=1	MOUSE	29
243	41.57	41.58	49.33	49.33	41.26	tr|K9J6I7|K9J6I7_PIG	Adducin 1 (Alpha) OS=Sus scrofa OX=9823 GN=ADD1 PE=2 SV=1	PIG	21
244	41.48	41.5	43.87	43.87	37.42	tr|F1RUM1|F1RUM1_PIG	Afamin OS=Sus scrofa OX=9823 GN=AFM PE=1 SV=2	PIG	23
245	41.46	59.49	68.92	68.29	61.1	sp|P08779|K1C16_HUMAN	Keratin, type I cytoskeletal 16 OS=Homo sapiens OX=9606 GN=KRT16 PE=1 SV=4	HUMAN	36
246	41.4	41.45	32.41	32.41	29.87	tr|A0A287BQK2|A0A287BQK2_PIG	Uncharacterized protein OS=Sus scrofa OX=9823 GN=ITIH3 PE=1 SV=1	PIG	32
247	41.32	41.39	36.51	33.89	30.91	tr|A0A287BHC9|A0A287BHC9_PIG	Exportin 1 OS=Sus scrofa OX=9823 GN=XPO1 PE=1 SV=1	PIG	26
248	41.04	41.05	35.66	33.61	30.94	tr|I3LPP4|I3LPP4_PIG	Uncharacterized protein OS=Sus scrofa OX=9823 GN=CSE1L PE=1 SV=2	PIG	24
249	41.03	41.81	20.75	16.12	12.11	tr|T0M772|T0M772_CAMFR	Unconventional myosin-Ic isoform b OS=Camelus ferus OX=419612 GN=CB1_000765130 PE=3 SV=1	CAMFR	22
250	40.73	40.79	13.05	10.58	7.463	tr|A0A1S3GRR6|A0A1S3GRR6_DIPOR	E3 ubiquitin-protein ligase HUWE1 isoform X2 OS=Dipodomys ordii OX=10020 GN=Huwe1 PE=4 SV=1	DIPOR	20
251	40.65	40.66	47.74	47.74	46.32	tr|D0G6X4|D0G6X4_PIG	Farnesyl diphosphate synthase OS=Sus scrofa OX=9823 GN=FDPS PE=1 SV=1	PIG	35
252	40.59	40.97	27.24	22.27	19.96	tr|F1SE30|F1SE30_PIG	Ankyrin 1 OS=Sus scrofa OX=9823 GN=ANK1 PE=1 SV=3	PIG	20
253	40.54	40.57	22.66	20.52	17.42	tr|F1SNQ1|F1SNQ1_PIG	Tight junction protein 1 OS=Sus scrofa OX=9823 GN=TJP1 PE=1 SV=3	PIG	21
254	40.5	40.5	57.24	54.66	54.66	tr|F1SJR7|F1SJR7_PIG	Tubulin tyrosine ligase like 12 OS=Sus scrofa OX=9823 GN=TTLL12 PE=1 SV=3	PIG	22
255	40.4	40.43	93.03	93.03	81.09	tr|S9XCL8|S9XCL8_CAMFR	Transgelin OS=Camelus ferus OX=419612 GN=CB1_000200063 PE=3 SV=1	CAMFR	53
256	40.24	40.3	39.81	37.22	31.93	tr|A0A287AJL0|A0A287AJL0_PIG	USO1 vesicle transport factor OS=Sus scrofa OX=9823 GN=USO1 PE=1 SV=1	PIG	21
257	40.12	46.77	74.69	68.44	60.94	tr|Q3TIK8|Q3TIK8_MOUSE	Uncharacterized protein OS=Mus musculus OX=10090 GN=Hnrnpa1 PE=2 SV=1	MOUSE	36
258	40.06	40.2	72.11	67.89	61.97	tr|Q06AS6|Q06AS6_PIG	GBI2 OS=Sus scrofa OX=9823 GN=GNAI2 PE=1 SV=1	PIG	25
259	39.83	39.86	23.64	22.58	20.07	tr|F1RTA1|F1RTA1_PIG	ATP binding cassette subfamily C member 3 OS=Sus scrofa OX=9823 GN=ABCC3 PE=1 SV=3	PIG	20
260	39.81	39.83	46.22	43.47	43.47	tr|W5PYG7|W5PYG7_SHEEP	Eukaryotic translation initiation factor 3 subunit L OS=Ovis aries OX=9940 GN=EIF3L PE=3 SV=1	SHEEP	21
261	39.74	39.76	52.08	49.11	38.72	tr|A0A287BQQ3|A0A287BQQ3_PIG	Adducin 3 OS=Sus scrofa OX=9823 GN=ADD3 PE=1 SV=1	PIG	21
262	39.67	39.7	59.67	53.04	48.8	tr|U3BV70|U3BV70_CALJA	EH domain-containing protein 2 OS=Callithrix jacchus OX=9483 GN=EHD2 PE=2 SV=1	CALJA	24
263	39.64	39.69	25.61	24.15	21.95	tr|I3LKK0|I3LKK0_PIG	Isoleucyl-tRNA synthetase OS=Sus scrofa OX=9823 GN=IARS PE=1 SV=2	PIG	24
264	39.52	39.54	59.96	56.86	55.53	tr|F1SK00|F1SK00_PIG	Isocitrate dehydrogenase [NADP] OS=Sus scrofa OX=9823 GN=IDH2 PE=3 SV=3	NADP	23
265	39.49	39.53	43.99	36.83	32.35	tr|W5NY24|W5NY24_SHEEP	Catenin (cadherin-associated protein), beta 1, 88kDa OS=Ovis aries OX=9940 GN=CTNNB1 PE=4 SV=1	SHEEP	23
266	39.44	39.47	36.46	31.77	28.45	tr|F1SMV6|F1SMV6_PIG	Nucleolin OS=Sus scrofa OX=9823 GN=NCL PE=1 SV=2	PIG	20
267	39.28	39.33	50.18	48.9	47.8	tr|F1SGS9|F1SGS9_PIG	Catalase OS=Sus scrofa OX=9823 GN=CAT PE=1 SV=2	PIG	21
268	39.07	39.08	36.5	34.01	29.73	tr|F1SMJ1|F1SMJ1_PIG	Complement component C7 OS=Sus scrofa OX=9823 GN=C7 PE=1 SV=3	PIG	21
269	38.96	39	55.16	51.22	46.34	sp|A5GFY8|SERA_PIG	D-3-phosphoglycerate dehydrogenase OS=Sus scrofa OX=9823 GN=PHGDH PE=3 SV=1	PIG	23
270	38.95	39	57.27	53.41	47.48	tr|F1RYY6|F1RYY6_PIG	Transaldolase OS=Sus scrofa OX=9823 GN=TALDO1 PE=1 SV=3	PIG	25
271	38.82	42.52	83.14	83.14	69.41	tr|V9HW98|V9HW98_HUMAN	Epididymis luminal protein 2 OS=Homo sapiens OX=9606 GN=HEL2 PE=1 SV=1	HUMAN	41
272	38.6	38.72	26.93	24.09	19.75	tr|I3LRY4|I3LRY4_PIG	SWI/SNF related, matrix associated, actin dependent regulator of chromatin subfamily c member 2 OS=Sus scrofa OX=9823 GN=SMARCC2 PE=1 SV=2	PIG	22
273	38.58	38.63	36.46	32.09	28.46	tr|F1SJY6|F1SJY6_PIG	Catenin delta 1 OS=Sus scrofa OX=9823 GN=CTNND1 PE=1 SV=3	PIG	20
274	38.56	38.6	41.49	37.97	31.49	tr|M3TYC8|M3TYC8_PIG	DEAD (Asp-Glu-Ala-Asp) box helicase 1 OS=Sus scrofa OX=9823 GN=DDX1 PE=2 SV=1	PIG	20
275	38.53	38.55	59.81	58.35	51.33	tr|A0A1B2TT55|A0A1B2TT55_PIG	Aspartate aminotransferase OS=Sus scrofa OX=9823 GN=GOT1 PE=2 SV=1	PIG	21
276	38.34	38.32	75.5	75.5	67.47	tr|F1SGM1|F1SGM1_PIG	Proteasome activator complex subunit 1 OS=Sus scrofa OX=9823 GN=PSME1 PE=4 SV=2	PIG	23
277	38.15	38.23	73.5	73.5	68.75	tr|I3L9V2|I3L9V2_PIG	Vesicle amine transport 1 OS=Sus scrofa OX=9823 GN=VAT1 PE=1 SV=1	PIG	23
278	38.14	38.16	62.37	57.89	52.69	sp|P08059|G6PI_PIG	Glucose-6-phosphate isomerase OS=Sus scrofa OX=9823 GN=GPI PE=1 SV=3	PIG	29
279	38.05	38.06	44.97	44.97	39.82	tr|K7GND8|K7GND8_PIG	Clusterin OS=Sus scrofa OX=9823 GN=CLU PE=1 SV=2	PIG	28
280	37.99	38.03	57.94	48.57	36.67	tr|F1SKF1|F1SKF1_PIG	Plastin 1 OS=Sus scrofa OX=9823 GN=PLS1 PE=1 SV=3	PIG	19
281	37.95	37.99	46.98	41.27	37.68	tr|F1S0J2|F1S0J2_PIG	Uncharacterized protein OS=Sus scrofa OX=9823 GN=C4BPA PE=1 SV=3	PIG	23
282	37.87	58.52	86.69	79.03	79.03	tr|G3TYJ3|G3TYJ3_LOXAF	Uncharacterized protein OS=Loxodonta africana OX=9785 GN=TPM3 PE=3 SV=1	LOXAF	36
283	37.53	37.58	61.89	54.53	54.53	tr|F1RG45|F1RG45_PIG	Angiotensinogen OS=Sus scrofa OX=9823 GN=AGT PE=1 SV=3	PIG	23
284	37.37	37.38	49.27	45.74	45.74	tr|A0A287B4J2|A0A287B4J2_PIG	Adenosylhomocysteinase OS=Sus scrofa OX=9823 PE=3 SV=1	PIG	20
285	37.26	37.3	70.63	70.63	70.63	tr|W5Q6F0|W5Q6F0_SHEEP	Histone H2A OS=Ovis aries OX=9940 GN=H2AFX PE=3 SV=1	SHEEP	41
286	37.23	37.25	58.48	58.48	54.94	tr|I3LP41|I3LP41_PIG	Malate dehydrogenase OS=Sus scrofa OX=9823 GN=MDH2 PE=3 SV=2	PIG	27
287	37.16	37.17	65.47	65.47	65.26	tr|F1SNL7|F1SNL7_PIG	Uncharacterized protein OS=Sus scrofa OX=9823 GN=CNDP2 PE=1 SV=1	PIG	20
288	37.15	37.17	73.9	73.9	73.9	tr|K7ZRK0|K7ZRK0_PIG	IgA heavy chian constant region (Fragment) OS=Sus scrofa OX=9823 GN=IGHA PE=4 SV=1	PIG	22
289	37.12	37.16	34.1	30.95	24.91	tr|I3LLW7|I3LLW7_PIG	Uncharacterized protein OS=Sus scrofa OX=9823 GN=LOC100626015 PE=1 SV=2	PIG	18
290	36.98	37.04	53.11	47.21	41.97	tr|F1S790|F1S790_PIG	Uncharacterized protein OS=Sus scrofa OX=9823 GN=C8B PE=1 SV=3	PIG	27
291	36.9	36.96	32.35	26.99	24.7	tr|A0A287A1G6|A0A287A1G6_PIG	Uncharacterized protein OS=Sus scrofa OX=9823 GN=HK1 PE=1 SV=1	PIG	20
292	36.77	36.77	53.47	53.47	53.27	tr|F1ST01|F1ST01_PIG	Selenium binding protein 1 OS=Sus scrofa OX=9823 GN=SELENBP1 PE=1 SV=2	PIG	21
293	36.56	36.79	28.09	24.13	21.04	tr|A5A8V9|A5A8V9_PIG	Valyl-tRNA synthetase 2 OS=Sus scrofa OX=9823 GN=VARS2 PE=3 SV=1	PIG	20
294	36.51	36.53	43.53	40.52	33.99	tr|M3YXT0|M3YXT0_MUSPF	Sec23 homolog A, coat complex II component OS=Mustela putorius furo OX=9669 GN=SEC23A PE=4 SV=1	MUSPF	22
295	36.45	36.5	68.88	66.76	60.9	tr|F1RGC9|F1RGC9_PIG	Proteasome 26S subunit, non-ATPase 13 OS=Sus scrofa OX=9823 GN=PSMD13 PE=1 SV=1	PIG	19
296	36.4	36.43	94.76	92.34	91.53	tr|D0G7F6|D0G7F6_PIG	Triosephosphate isomerase OS=Sus scrofa OX=9823 GN=TPI1 PE=1 SV=1	PIG	36
297	36.32	36.38	54.74	47.28	40.44	tr|F1RZN7|F1RZN7_PIG	Uncharacterized protein OS=Sus scrofa OX=9823 GN=KLKB1 PE=1 SV=3	PIG	21
298	36.23	36.28	73.82	71.7	59.43	tr|F1RPW9|F1RPW9_PIG	Elongation factor 1-gamma OS=Sus scrofa OX=9823 GN=EEF1G PE=4 SV=2	PIG	18
299	36.08	36.08	87.5	87.5	85.29	tr|W5P7Q3|W5P7Q3_SHEEP	Prohibitin OS=Ovis aries OX=9940 GN=PHB PE=4 SV=1	SHEEP	20
300	35.93	36.85	61.58	59.24	58.65	tr|F1SQ09|F1SQ09_PIG	Uncharacterized protein OS=Sus scrofa OX=9823 GN=LUM PE=1 SV=1	PIG	48
301	35.88	35.93	78	75.33	70	tr|F1SS01|F1SS01_PIG	Arp2/3 complex 34 kDa subunit OS=Sus scrofa OX=9823 GN=ARPC2 PE=1 SV=3	PIG	23
302	35.71	35.72	97.56	89.02	84.76	tr|K4P1S5|K4P1S5_SHEEP	Peptidyl-prolyl cis-trans isomerase OS=Ovis aries OX=9940 GN=PPIA PE=2 SV=1	SHEEP	99
303	35.65	35.68	64.06	63.19	60.87	tr|A0A286ZFW3|A0A286ZFW3_PIG	Apolipoprotein H OS=Sus scrofa OX=9823 GN=APOH PE=1 SV=1	PIG	21
304	35.39	35.44	61.87	52.52	46.92	tr|D0G0C8|D0G0C8_PIG	Chaperonin containing TCP1, subunit 2 (Beta) OS=Sus scrofa OX=9823 GN=CCT2 PE=1 SV=1	PIG	20
305	35.34	35.45	27.4	22.76	15.37	tr|I3LDA4|I3LDA4_PIG	Peroxidasin OS=Sus scrofa OX=9823 GN=PXDN PE=1 SV=2	PIG	17
306	35.24	44.61	64.12	59.02	52.87	sp|P02540|DESM_PIG	Desmin OS=Sus scrofa OX=9823 GN=DES PE=1 SV=4	PIG	23
307	35.21	35.25	58.45	58.45	48.83	tr|I3LP02|I3LP02_PIG	Acetyl-CoA acetyltransferase 1 OS=Sus scrofa OX=9823 GN=ACAT1 PE=1 SV=2	PIG	19
308	35.1	35.12	84.08	84.08	83.76	tr|Q6UAQ9|Q6UAQ9_PIG	Electron transfer flavoprotein alpha subunit (Fragment) OS=Sus scrofa OX=9823 GN=ETFA PE=2 SV=1	PIG	19
309	35.07	37.21	69.25	67.59	62.33	tr|A0A287B2H7|A0A287B2H7_PIG	L-lactate dehydrogenase OS=Sus scrofa OX=9823 GN=LDHA PE=1 SV=1	PIG	23
310	35.03	35.1	64.36	64.01	59.17	tr|L5L4T3|L5L4T3_PTEAL	Proteasome subunit alpha type OS=Pteropus alecto OX=9402 GN=PAL_GLEAN10007491 PE=3 SV=1	PTEAL	22
311	34.89	34.94	71.07	71.07	70.75	tr|A0A287BTC2|A0A287BTC2_PIG	DNA-(apurinic or apyrimidinic site) lyase OS=Sus scrofa OX=9823 GN=APEX1 PE=1 SV=1	PIG	20
312	34.82	34.89	22.88	22.21	18.89	tr|A0A287AEN4|A0A287AEN4_PIG	Solute carrier family 12 member 2 OS=Sus scrofa OX=9823 GN=SLC12A2 PE=1 SV=1	PIG	17
313	34.68	34.71	56.96	50.13	42.03	tr|F1SES5|F1SES5_PIG	N-acylsphingosine amidohydrolase 1 OS=Sus scrofa OX=9823 GN=ASAH1 PE=1 SV=3	PIG	28
314	34.55	34.55	36.05	32.57	29.34	tr|A0A287BNE9|A0A287BNE9_PIG	Tripartite motif containing 28 OS=Sus scrofa OX=9823 GN=TRIM28 PE=4 SV=1	PIG	20
315	34.5	34.58	27.7	19.68	18.91	tr|U6CUE9|U6CUE9_NEOVI	FACT complex subunit SPT16 OS=Neovison vison OX=452646 GN=SP16H PE=2 SV=1	NEOVI	20
316	34.41	38.97	50.73	47.81	42.25	tr|Q6DEN2|Q6DEN2_HUMAN	DPYSL3 protein OS=Homo sapiens OX=9606 GN=DPYSL3 PE=2 SV=1	HUMAN	23
317	34.38	40.08	46.99	45.75	40.68	tr|I3LFQ5|I3LFQ5_PIG	6-phosphofructokinase OS=Sus scrofa OX=9823 GN=PFKL PE=1 SV=2	PIG	20
318	34.32	34.36	86.59	82.12	79.89	tr|A0A1S3AK70|A0A1S3AK70_ERIEU	Mitogen-activated protein kinase OS=Erinaceus europaeus OX=9365 GN=MAPK1 PE=3 SV=1	ERIEU	20
319	34.2	34.27	26.3	23.85	20.09	tr|M3Y8T5|M3Y8T5_MUSPF	Splicing factor 3b subunit 1 OS=Mustela putorius furo OX=9669 GN=SF3B1 PE=4 SV=1	MUSPF	18
320	34.17	34.22	21.33	19.79	15.33	tr|W5PFJ5|W5PFJ5_SHEEP	Structural maintenance of chromosomes protein OS=Ovis aries OX=9940 GN=SMC1A PE=3 SV=1	SHEEP	17
321	34.14	34.16	13.26	12.41	11.19	tr|F1SQ52|F1SQ52_PIG	Myosin light chain kinase, smooth muscle OS=Sus scrofa OX=9823 GN=MYLK PE=1 SV=3	PIG	20
322	34.13	34.17	81.62	81.2	77.78	tr|F7FH82|F7FH82_MACMU	Uncharacterized protein OS=Macaca mulatta OX=9544 GN=RPS3 PE=3 SV=1	MACMU	22
323	34.05	34.07	83.11	83.11	65.78	tr|F1S605|F1S605_PIG	Glutathione S-transferase OS=Sus scrofa OX=9823 GN=GSTM3 PE=1 SV=2	PIG	24
324	34.03	34.04	53.13	53.13	50.11	tr|W5Q2G6|W5Q2G6_SHEEP	Uncharacterized protein OS=Ovis aries OX=9940 GN=HNRNPK PE=4 SV=1	SHEEP	19
325	33.95	34	67.7	67.7	62.2	tr|M3YH25|M3YH25_MUSPF	Uncharacterized protein OS=Mustela putorius furo OX=9669 PE=3 SV=1	MUSPF	20
326	33.81	33.83	79.39	71.96	71.96	tr|A0A287AVV2|A0A287AVV2_PIG	Voltage-dependent anion-selective channel protein 1 OS=Sus scrofa OX=9823 GN=VDAC1 PE=1 SV=1	PIG	20
327	33.73	33.79	22.2	21.62	18.81	tr|A0A287BSM0|A0A287BSM0_PIG	SEC31 homolog A, COPII coat complex component OS=Sus scrofa OX=9823 GN=SEC31A PE=1 SV=1	PIG	18
328	33.7	33.75	66.22	57.31	54.84	tr|F1S6R7|F1S6R7_PIG	Polypyrimidine tract-binding protein 1 OS=Sus scrofa OX=9823 GN=PTBP1 PE=1 SV=3	PIG	23
329	33.65	33.67	33.79	31.16	28.77	tr|I3LBB2|I3LBB2_PIG	Vacuolar protein sorting-associated protein 35 OS=Sus scrofa OX=9823 GN=VPS35 PE=1 SV=2	PIG	19
330	33.61	33.66	83.28	83.28	76.66	tr|S4TZR5|S4TZR5_SHEEP	Guanine nucleotide-binding protein beta polypeptide 2-like 1 OS=Ovis aries OX=9940 GN=GNB2L1 PE=2 SV=1	SHEEP	24
331	33.48	33.53	35.52	32.87	25.69	tr|K7GT23|K7GT23_PIG	Transferrin receptor protein 1 OS=Sus scrofa OX=9823 GN=TFRC PE=1 SV=2	PIG	17
332	33.43	33.5	62.23	57.38	54	tr|Q0PM28|Q0PM28_PIG	Pigment epithelium-derived factor OS=Sus scrofa OX=9823 GN=SERPINF1 PE=1 SV=1	PIG	22
333	33.38	33.41	19.96	17.04	15.87	tr|E3VLN2|E3VLN2_BUBBU	Collagen type VI alpha 1 protein OS=Bubalus bubalis OX=89462 GN=COL6A1 PE=2 SV=1	BUBBU	17
334	33.34	33.43	59.62	52.97	52.97	sp|P50447|A1AT_PIG	Alpha-1-antitrypsin OS=Sus scrofa OX=9823 GN=SERPINA1 PE=2 SV=1	PIG	24
335	33.32	33.34	58.86	54.55	51.82	tr|E1CAJ6|E1CAJ6_PIG	Protein disulfide isomerase P5 OS=Sus scrofa OX=9823 GN=pdi-p5 PE=1 SV=1	PIG	19
336	33.23	33.29	27.46	25.46	20.89	tr|I3LJC4|I3LJC4_PIG	Exportin 7 OS=Sus scrofa OX=9823 GN=XPO7 PE=1 SV=2	PIG	18
337	33.15	33.2	61.04	57.57	54.84	tr|W5Q805|W5Q805_SHEEP	Proteasome 26S subunit, ATPase 6 OS=Ovis aries OX=9940 GN=PSMC6 PE=3 SV=1	SHEEP	18
338	33.12	33.17	38.21	34.73	33.64	tr|F1SMJ6|F1SMJ6_PIG	Uncharacterized protein OS=Sus scrofa OX=9823 GN=C9 PE=1 SV=3	PIG	22
339	33.09	33.21	64.09	61.41	58.39	tr|A0A287AXS7|A0A287AXS7_PIG	ADP/ATP translocase 3 OS=Sus scrofa OX=9823 GN=SLC25A6 PE=3 SV=1	PIG	24
340	33.07	33.08	65.35	63.6	60.53	sp|P10775|RINI_PIG	Ribonuclease inhibitor OS=Sus scrofa OX=9823 GN=RNH1 PE=1 SV=1	PIG	20
341	33.05	33.08	66.18	56.56	54.81	tr|A0A2C9F3A8|A0A2C9F3A8_PIG	Calponin OS=Sus scrofa OX=9823 GN=CNN1 PE=3 SV=1	PIG	29
342	33.02	33.09	22.25	21.04	18.62	tr|F1SIF8|F1SIF8_PIG	Nucleoporin 160 OS=Sus scrofa OX=9823 GN=NUP160 PE=1 SV=3	PIG	18
343	32.95	32.99	45.33	44.14	42.95	tr|A0SEH1|A0SEH1_PIG	Complement component C8A OS=Sus scrofa OX=9823 PE=2 SV=1	PIG	19
344	32.94	32.99	56.2	45.84	40.41	tr|Q5XI34|Q5XI34_RAT	Protein phosphatase 2 (Formerly 2A), regulatory subunit A (PR 65), alpha isoform, isoform CRA_a OS=Rattus norvegicus OX=10116 GN=Ppp2r1a PE=1 SV=1	RAT	22
345	32.9	35.17	54.13	53.93	50.29	tr|B2ZF47|B2ZF47_PIG	Mitochondrial aldehyde dehydrogenase 2 OS=Sus scrofa OX=9823 GN=ALDH2 PE=2 SV=1	PIG	18
346	32.66	32.69	29.91	27.47	25.3	tr|A0A091CPP3|A0A091CPP3_FUKDA	Spliceosome RNA helicase DDX39B OS=Fukomys damarensis OX=885580 GN=H920_17538 PE=3 SV=1	FUKDA	19
347	32.61	69.67	88.59	88.06	88.06	tr|Q3TG92|Q3TG92_MOUSE	Uncharacterized protein OS=Mus musculus OX=10090 GN=Actc1 PE=2 SV=1	MOUSE	101
348	32.53	32.58	80.27	71.78	63.29	tr|T0M5H9|T0M5H9_CAMFR	RNA-binding protein 4 isoform 3-like protein OS=Camelus ferus OX=419612 GN=CB1_000429017 PE=4 SV=1	CAMFR	17
349	32.47	32.5	53.16	52.91	45.82	tr|Q5MJE5|Q5MJE5_PIG	Cathepsin D protein (Fragment) OS=Sus scrofa OX=9823 PE=2 SV=1	PIG	28
350	32.46	32.47	40.89	37.56	36.22	tr|F1SGF1|F1SGF1_PIG	Proteasome 26S subunit, non-ATPase 6 OS=Sus scrofa OX=9823 GN=PSMD6 PE=1 SV=3	PIG	16
351	32.45	32.48	89.89	85.96	82.3	tr|I3LEC2|I3LEC2_PIG	Poly(rC) binding protein 1 OS=Sus scrofa OX=9823 GN=PCBP1 PE=1 SV=1	PIG	25
352	32.42	32.44	64.24	56.06	55.76	tr|W5PNV2|W5PNV2_SHEEP	Serine/threonine-protein phosphatase OS=Ovis aries OX=9940 GN=PPP1CA PE=3 SV=1	SHEEP	19
353	32.41	32.46	41.64	37.54	34.7	tr|F1SM61|F1SM61_PIG	Fibulin-1 OS=Sus scrofa OX=9823 GN=FBLN1 PE=1 SV=2	PIG	19
354	32.25	32.27	76.77	74.41	74.41	tr|Q6FHU2|Q6FHU2_HUMAN	Phosphoglycerate mutase (Fragment) OS=Homo sapiens OX=9606 GN=PGAM1 PE=2 SV=1	HUMAN	27
355	32.18	32.28	47.08	44.44	39.91	tr|A0A1W2PNV4|A0A1W2PNV4_HUMAN	Uncharacterized protein OS=Homo sapiens OX=9606 PE=4 SV=1	HUMAN	20
356	32.14	37.26	80.97	78.54	74.09	tr|S7NER6|S7NER6_MYOBR	14-3-3 protein gamma OS=Myotis brandtii OX=109478 GN=D623_10015231 PE=3 SV=1	MYOBR	28
357	32.09	32.22	33.11	27.12	22.6	tr|A0A0B8RSR5|A0A0B8RSR5_PIG	Interleukin enhancer binding factor 3, 90kDa OS=Sus scrofa domesticus OX=9825 GN=ILF3 PE=4 SV=1	PIG	19
358	31.86	34.75	42.33	41.15	32.3	tr|H0UYD9|H0UYD9_CAVPO	Heat shock protein family A (Hsp70) member 9 OS=Cavia porcellus OX=10141 GN=HSPA9 PE=3 SV=1	CAVPO	17
359	31.74	31.77	56.77	53.3	41.75	tr|K9IVR7|K9IVR7_PIG	WD repeat domain 1 OS=Sus scrofa OX=9823 GN=WDR1 PE=2 SV=1	PIG	15
360	31.73	31.75	38.26	34.08	32.96	tr|I3L9I6|I3L9I6_PIG	Basal cell adhesion molecule (Lutheran blood group) OS=Sus scrofa OX=9823 GN=BCAM PE=1 SV=1	PIG	16
361	31.64	31.66	78.16	78.16	75.43	tr|K7GP28|K7GP28_PIG	Hydroxysteroid 17-beta dehydrogenase 10 OS=Sus scrofa OX=9823 GN=HSD17B10 PE=1 SV=1	PIG	23
362	31.63	31.71	79.6	62.88	62.88	tr|I3LQN4|I3LQN4_PIG	Uncharacterized protein OS=Sus scrofa OX=9823 GN=PHB2 PE=1 SV=1	PIG	19
363	31.61	31.67	28.14	27.25	20.79	tr|W5PPJ0|W5PPJ0_SHEEP	STT3A, catalytic subunit of the oligosaccharyltransferase complex OS=Ovis aries OX=9940 GN=STT3A PE=4 SV=1	SHEEP	16
364	31.57	31.61	83.39	83.39	81.66	tr|F1SUE3|F1SUE3_PIG	Pyrophosphatase (inorganic) 1 OS=Sus scrofa OX=9823 GN=PPA1 PE=1 SV=2	PIG	19
365	31.56	31.66	56.6	52.79	47.72	tr|Q5SW83|Q5SW83_MOUSE	ARP2 actin-related protein 2 homolog (Yeast) OS=Mus musculus OX=10090 GN=Actr2 PE=1 SV=1	MOUSE	29
366	31.41	31.49	64.35	61.57	61.57	tr|M3XNB8|M3XNB8_MUSPF	Peptidyl-prolyl cis-trans isomerase OS=Mustela putorius furo OX=9669 GN=PPIB PE=3 SV=1	MUSPF	27
367	31.06	31.12	51.75	50.46	45.67	tr|D0G0C9|D0G0C9_PIG	Chaperonin containing TCP1, subunit 7 (Eta) OS=Sus scrofa OX=9823 GN=CCT7 PE=1 SV=1	PIG	20
368	30.98	31.04	82.57	82.11	81.19	tr|M3WNB7|M3WNB7_FELCA	Transgelin OS=Felis catus OX=9685 GN=TAGLN2 PE=3 SV=2	FELCA	39
369	30.9	30.93	20.77	18.63	16.32	tr|F1SS26|F1SS26_PIG	Uncharacterized protein OS=Sus scrofa OX=9823 GN=THBS1 PE=1 SV=2	PIG	19
370	30.87	30.89	80.43	73.67	65.84	tr|A0A0K1TQQ7|A0A0K1TQQ7_PIG	Carbonyl reductase 3 OS=Sus scrofa OX=9823 GN=CBR3 PE=2 SV=1	PIG	17
371	30.86	30.85	76.95	76.61	68.81	tr|W5PNM6|W5PNM6_SHEEP	NSF attachment protein alpha OS=Ovis aries OX=9940 GN=NAPA PE=4 SV=1	SHEEP	20
372	30.81	30.84	75.82	73.36	68.44	tr|G1L5Q6|G1L5Q6_AILME	RNA transcription, translation and transport factor OS=Ailuropoda melanoleuca OX=9646 GN=RTRAF PE=4 SV=1	AILME	20
373	30.69	50.23	67.31	61.54	56.01	tr|A0A286ZTU7|A0A286ZTU7_PIG	Uncharacterized protein OS=Sus scrofa OX=9823 GN=LOC106504547 PE=1 SV=1	PIG	45
374	30.65	153.29	38.08	34.16	31.95	sp|Q09666|AHNK_HUMAN	Neuroblast differentiation-associated protein AHNAK OS=Homo sapiens OX=9606 GN=AHNAK PE=1 SV=2	HUMAN	119
375	30.64	32.8	69.09	69.09	69.09	tr|V9HWA6|V9HWA6_HUMAN	Epididymis luminal protein 32 OS=Homo sapiens OX=9606 GN=HEL32 PE=2 SV=1	HUMAN	24
376	30.59	30.63	59.28	59.28	51.79	tr|I3LK71|I3LK71_PIG	Uncharacterized protein OS=Sus scrofa OX=9823 GN=HNRNPC PE=1 SV=2	PIG	20
377	30.52	30.57	35.89	32.47	26.16	tr|M1EID6|M1EID6_MUSPF	DEAD box polypeptide 17 (Fragment) OS=Mustela putorius furo OX=9669 PE=2 SV=1	MUSPF	15
378	30.36	30.45	56.86	54.58	47.06	tr|U3FHV4|U3FHV4_CALJA	Heterogeneous nuclear ribonucleoprotein D0 isoform c OS=Callithrix jacchus OX=9483 GN=HNRNPD PE=2 SV=1	CALJA	18
379	30.34	56.53	70.02	64.75	58.99	tr|F1SCC9|F1SCC9_PIG	Uncharacterized protein OS=Sus scrofa OX=9823 GN=LOC106504545 PE=1 SV=2	PIG	56
380	30.34	30.4	47.53	47.53	45.97	tr|F1S0C1|F1S0C1_PIG	S-(hydroxymethyl)glutathione dehydrogenase OS=Sus scrofa OX=9823 GN=ADH5 PE=3 SV=2	PIG	19
381	30.27	30.35	75.45	73.65	68.56	sp|P11708|MDHC_PIG	Malate dehydrogenase, cytoplasmic OS=Sus scrofa OX=9823 GN=MDH1 PE=1 SV=4	PIG	28
382	30.21	30.22	63.17	50.42	48.44	tr|U3FQB7|U3FQB7_CALJA	Protein arginine N-methyltransferase 1 isoform 3 OS=Callithrix jacchus OX=9483 GN=PRMT1 PE=2 SV=1	CALJA	16
383	30.19	30.27	94.71	94.18	80.95	tr|Q0R678|Q0R678_PIG	DJ-1 protein OS=Sus scrofa OX=9823 GN=PARK7 PE=1 SV=1	PIG	24
384	30.11	30.14	92.72	92.72	92.72	tr|A0A068F143|A0A068F143_PIG	Glutathione peroxidase OS=Sus scrofa OX=9823 PE=2 SV=1	PIG	20
385	30.1	30.2	24.25	21.9	19.27	tr|A0A287BIN3|A0A287BIN3_PIG	Uncharacterized protein OS=Sus scrofa OX=9823 GN=CACNA2D1 PE=1 SV=1	PIG	16
386	30.06	30.11	20.53	19.45	19.29	tr|M3VK02|M3VK02_PIG	Adaptor related protein complex 3 delta 1 subunit OS=Sus scrofa OX=9823 GN=AP3D1 PE=1 SV=1	PIG	17
387	30.04	30.17	26.8	25.26	23.25	tr|B5B2Z3|B5B2Z3_PIG	Alpha v integrin subunit OS=Sus scrofa OX=9823 GN=ITGAV PE=2 SV=1	PIG	18
388	30.03	30.06	32.59	32.59	29.33	tr|A0A287A6Q0|A0A287A6Q0_PIG	Protein S (alpha) OS=Sus scrofa OX=9823 GN=PROS1 PE=1 SV=1	PIG	17
389	29.99	30.12	10.55	7.781	5.547	tr|A0A287AZG6|A0A287AZG6_PIG	Vacuolar protein sorting 13 homolog C OS=Sus scrofa OX=9823 GN=VPS13C PE=4 SV=1	PIG	14
390	29.97	30.05	13.45	11.42	9.279	tr|A0A091DQ91|A0A091DQ91_FUKDA	Eukaryotic translation initiation factor 4 gamma 1 OS=Fukomys damarensis OX=885580 GN=H920_05395 PE=4 SV=1	FUKDA	17
391	29.8	29.88	91.23	91.23	88.77	tr|A0A287A5S7|A0A287A5S7_PIG	Dimethylarginine dimethylaminohydrolase 2 OS=Sus scrofa OX=9823 GN=DDAH2 PE=4 SV=1	PIG	20
392	29.75	29.8	80.8	80.8	71.43	sp|Q9TSX9|PRDX6_PIG	Peroxiredoxin-6 OS=Sus scrofa OX=9823 GN=PRDX6 PE=2 SV=3	PIG	25
393	29.73	29.74	70.59	68.53	68.53	tr|W5NUV1|W5NUV1_SHEEP	G protein subunit beta 1 OS=Ovis aries OX=9940 GN=GNB1 PE=4 SV=1	SHEEP	22
394	29.69	29.82	26.05	26.05	20.02	tr|F1SAY0|F1SAY0_PIG	Prostaglandin F2 receptor inhibitor OS=Sus scrofa OX=9823 GN=PTGFRN PE=1 SV=3	PIG	15
395	29.59	29.68	24.47	23.52	21.31	tr|Q1W0S8|Q1W0S8_PIG	AE binding protein (Fragment) OS=Sus scrofa OX=9823 GN=AEBP1 PE=2 SV=1	PIG	16
396	29.57	29.7	65.17	58.71	46.35	tr|F1S8M9|F1S8M9_PIG	Uncharacterized protein OS=Sus scrofa OX=9823 GN=LRPAP1 PE=1 SV=3	PIG	18
397	29.56	29.7	80.54	79.87	69.8	tr|A0A287BPW3|A0A287BPW3_PIG	Uncharacterized protein OS=Sus scrofa OX=9823 GN=LOC102159373 PE=3 SV=1	PIG	42
398	29.45	29.49	51.58	40.63	37.85	tr|F1SQN1|F1SQN1_PIG	T-complex protein 1 subunit delta OS=Sus scrofa OX=9823 GN=CCT4 PE=1 SV=1	PIG	15
399	29.42	29.49	77.63	77.63	70.51	tr|Q6Y0X5|Q6Y0X5_PIG	Sulfotransferase OS=Sus scrofa OX=9823 PE=2 SV=1	PIG	22
400	29.34	29.4	54.34	51.37	51.37	tr|F1SU12|F1SU12_PIG	Dolichyl-diphosphooligosaccharide--protein glycosyltransferase 48 kDa subunit OS=Sus scrofa OX=9823 GN=DDOST PE=1 SV=2	PIG	18
401	29.34	29.36	61.69	59.27	56.45	tr|U3DHN9|U3DHN9_CALJA	Serine/arginine-rich splicing factor 1 isoform 1 OS=Callithrix jacchus OX=9483 GN=SRSF1 PE=2 SV=1	CALJA	16
402	29.04	29.1	82.79	82.79	75.35	tr|W5P645|W5P645_SHEEP	RAB14, member RAS oncogene family OS=Ovis aries OX=9940 GN=RAB14 PE=4 SV=1	SHEEP	18
403	29.04	29.09	24.03	22.99	21.29	tr|F1SR53|F1SR53_PIG	Integrin subunit alpha 5 OS=Sus scrofa OX=9823 GN=ITGA5 PE=1 SV=3	PIG	17
404	28.96	28.98	33.95	28.8	25.1	tr|G9BFU0|G9BFU0_PIG	Signal transducer and activator of transcription OS=Sus scrofa OX=9823 GN=STAT1 PE=1 SV=1	PIG	16
405	28.88	28.89	40.4	40.4	37.58	tr|F1RKY2|F1RKY2_PIG	Serpin family D member 1 OS=Sus scrofa OX=9823 GN=SERPIND1 PE=1 SV=1	PIG	15
406	28.79	48.28	68.02	64.61	60.13	tr|L8B0S2|L8B0S2_PIG	IgG heavy chain OS=Sus scrofa OX=9823 GN=IGHG PE=2 SV=1	PIG	66
407	28.77	29.49	26.76	26.66	20.64	tr|W5PVU0|W5PVU0_SHEEP	Kinesin-like protein OS=Ovis aries OX=9940 GN=KIF5B PE=3 SV=1	SHEEP	14
408	28.75	28.79	73.5	68.45	57.73	tr|F1RM45|F1RM45_PIG	Apolipoprotein E OS=Sus scrofa OX=9823 GN=APOE PE=1 SV=1	PIG	20
409	28.66	28.71	41.12	33.73	30.94	tr|F1S0D9|F1S0D9_PIG	Aspartyl-tRNA synthetase OS=Sus scrofa OX=9823 GN=DARS PE=1 SV=1	PIG	15
410	28.6	29.23	85.02	80.19	75.85	tr|S7MUY1|S7MUY1_MYOBR	Ras-related protein Rab-7a OS=Myotis brandtii OX=109478 GN=D623_10029918 PE=4 SV=1	MYOBR	19
411	28.51	28.54	67.87	67.59	61.77	tr|F1SIP0|F1SIP0_PIG	Septin 2 OS=Sus scrofa OX=9823 GN=SEPT2 PE=1 SV=3	PIG	16
412	28.49	28.53	24.56	19.69	18.86	tr|L5L818|L5L818_PTEAL	Regulator of nonsense transcripts 1 OS=Pteropus alecto OX=9402 GN=PAL_GLEAN10006704 PE=4 SV=1	PTEAL	15
413	28.47	28.51	71.88	66.96	56.25	tr|A0A286ZND5|A0A286ZND5_PIG	Uncharacterized protein OS=Sus scrofa OX=9823 GN=PRDX1 PE=1 SV=1	PIG	24
414	28.39	28.5	21.82	20.18	18.2	tr|W5NY25|W5NY25_SHEEP	Eukaryotic translation initiation factor 3 subunit C OS=Ovis aries OX=9940 GN=LOC101112694 PE=3 SV=1	SHEEP	15
415	28.36	28.38	92.86	92.86	92.86	tr|L5JWP8|L5JWP8_PTEAL	Profilin OS=Pteropus alecto OX=9402 GN=PAL_GLEAN10010128 PE=3 SV=1	PTEAL	43
416	28.34	28.37	83.42	83.42	82.35	tr|F1RKG8|F1RKG8_PIG	Uncharacterized protein OS=Sus scrofa OX=9823 GN=PEBP1 PE=1 SV=1	PIG	19
417	28.28	28.66	28.86	27.85	25.5	tr|F1S232|F1S232_PIG	4-trimethylaminobutyraldehyde dehydrogenase OS=Sus scrofa OX=9823 GN=ALDH9A1 PE=1 SV=3	PIG	16
418	28.28	28.59	74.21	74.21	69.44	tr|A0A1S2ZPP3|A0A1S2ZPP3_ERIEU	Chloride intracellular channel protein OS=Erinaceus europaeus OX=9365 GN=CLIC4 PE=3 SV=1	ERIEU	16
419	28.08	28.21	63.13	60.34	59.78	tr|E0YLM4|E0YLM4_PIG	Mesencephalic astrocyte-derived neurotrophic factor OS=Sus scrofa OX=9823 GN=MANF PE=1 SV=1	PIG	18
420	28.07	28.1	55.77	53.32	50.12	tr|W5NVD7|W5NVD7_SHEEP	COP9 signalosome subunit 4 OS=Ovis aries OX=9940 GN=COPS4 PE=4 SV=1	SHEEP	14
421	27.96	27.99	60	58.21	54.1	tr|K7GS49|K7GS49_PIG	Interleukin enhancer binding factor 2 OS=Sus scrofa OX=9823 GN=ILF2 PE=1 SV=1	PIG	17
422	27.96	27.99	40.57	39.06	31.7	tr|F1SM21|F1SM21_PIG	UDP-glucuronosyltransferase OS=Sus scrofa OX=9823 GN=UGT1A6 PE=1 SV=2	PIG	17
423	27.92	27.94	68.97	68.97	65.13	tr|A0A287AI92|A0A287AI92_PIG	Carbonic anhydrase 1 OS=Sus scrofa OX=9823 GN=CA1 PE=1 SV=1	PIG	22
424	27.88	27.94	46.69	45.18	40.36	tr|A0A0B8RT86|A0A0B8RT86_PIG	Succinate dehydrogenase [ubiquinone] flavoprotein subunit, mitochondrial OS=Sus scrofa domesticus OX=9825 GN=SDHA PE=3 SV=1	PIG	17
425	27.83	27.89	83.44	81.21	70.38	sp|P00348|HCDH_PIG	Hydroxyacyl-coenzyme A dehydrogenase, mitochondrial OS=Sus scrofa OX=9823 GN=HADH PE=1 SV=2	PIG	22
426	27.82	27.85	33.03	33.03	27.9	tr|A0A0B8S080|A0A0B8S080_PIG	Beta-galactosidase OS=Sus scrofa domesticus OX=9825 GN=GLB1 PE=3 SV=1	PIG	15
427	27.75	31.95	42.02	38.51	32.21	tr|M3XR66|M3XR66_MUSPF	Lymphocyte cytosolic protein 1 OS=Mustela putorius furo OX=9669 GN=LCP1 PE=4 SV=1	MUSPF	17
428	27.71	27.77	27.87	23.49	19.62	tr|F1SV47|F1SV47_PIG	Thyroid hormone receptor-associated protein 3 OS=Sus scrofa OX=9823 GN=THRAP3 PE=1 SV=3	PIG	13
429	27.65	27.67	64.41	64.41	58.64	tr|S7N797|S7N797_MYOBR	40S ribosomal protein SA OS=Myotis brandtii OX=109478 GN=RPSA PE=3 SV=1	MYOBR	18
430	27.61	27.79	29.37	21.34	16.75	tr|A0A287AJY4|A0A287AJY4_PIG	NCK associated protein 1 OS=Sus scrofa OX=9823 GN=NCKAP1 PE=1 SV=1	PIG	16
431	27.58	27.7	46.84	45.53	44.01	tr|I3LRJ4|I3LRJ4_PIG	Vitamin K-dependent protein C OS=Sus scrofa OX=9823 GN=PROC PE=3 SV=1	PIG	18
432	27.57	38.56	40.77	37.14	26.25	tr|K9J6K8|K9J6K8_PIG	AP-2 complex subunit alpha OS=Sus scrofa OX=9823 GN=AP2A2 PE=2 SV=1	PIG	18
433	27.57	27.62	84	84	81.33	sp|P50390|TTHY_PIG	Transthyretin OS=Sus scrofa OX=9823 GN=TTR PE=1 SV=1	PIG	27
434	27.53	33.96	42.55	38.26	35.03	sp|Q8WNW3|PLAK_PIG	Junction plakoglobin OS=Sus scrofa OX=9823 GN=Jup PE=2 SV=1	PIG	18
435	27.5	27.68	28.39	22.3	17.93	tr|U3DHZ4|U3DHZ4_CALJA	Dynamin-2 isoform 1 OS=Callithrix jacchus OX=9483 GN=DNM2 PE=2 SV=1	CALJA	14
436	27.46	32.68	60.1	60.1	50.61	tr|W5NVU4|W5NVU4_SHEEP	Uncharacterized protein OS=Ovis aries OX=9940 GN=EIF4A3 PE=3 SV=1	SHEEP	19
437	27.39	27.43	30.65	26.91	21.73	tr|L5KUZ8|L5KUZ8_PTEAL	Citrate synthase OS=Pteropus alecto OX=9402 GN=PAL_GLEAN10004820 PE=3 SV=1	PTEAL	17
438	27.33	27.5	30.9	28.47	23.84	tr|F1SHW1|F1SHW1_PIG	Extended synaptotagmin 2 OS=Sus scrofa OX=9823 GN=ESYT2 PE=1 SV=3	PIG	13
439	27.33	27.47	71.77	71.37	68.15	tr|A0A287AT18|A0A287AT18_PIG	Proteasome subunit alpha type OS=Sus scrofa OX=9823 GN=PSMA7 PE=1 SV=1	PIG	16
440	27.27	27.4	80.51	79.78	75	sp|P83686|NB5R3_PIG	NADH-cytochrome b5 reductase 3 (Fragment) OS=Sus scrofa OX=9823 GN=CYB5R3 PE=1 SV=1	PIG	20
441	27.24	59.37	54.23	49.15	39.32	tr|F1RFI2|F1RFI2_PIG	AP complex subunit beta OS=Sus scrofa OX=9823 GN=AP1B1 PE=1 SV=3	PIG	31
442	27.23	27.3	34.19	34.03	34.03	tr|L5KM51|L5KM51_PTEAL	Mitotic checkpoint protein BUB3 OS=Pteropus alecto OX=9402 GN=PAL_GLEAN10009026 PE=4 SV=1	PTEAL	19
443	27.16	27.29	10.56	9.196	7.228	tr|W5PV05|W5PV05_SHEEP	Pre-mRNA processing factor 8 OS=Ovis aries OX=9940 GN=PRPF8 PE=4 SV=1	SHEEP	14
444	27	27.01	26.28	26.28	26.28	tr|M3TYC1|M3TYC1_PIG	Eukaryotic translation initiation factor 3 subunit B OS=Sus scrofa OX=9823 GN=EIF3B PE=2 SV=1	PIG	14
445	26.94	27.03	29.9	29.06	23.65	tr|I3L7T4|I3L7T4_PIG	Lon protease homolog, mitochondrial OS=Sus scrofa OX=9823 GN=LONP1 PE=1 SV=2	PIG	14
446	26.93	26.98	86.18	86.18	86.18	sp|Q2EN76|NDKB_PIG	Nucleoside diphosphate kinase B OS=Sus scrofa OX=9823 GN=NME2 PE=2 SV=1	PIG	26
447	26.92	26.97	42.26	33.52	30.6	tr|I3LCA2|I3LCA2_PIG	Chaperonin containing TCP1 subunit 8 OS=Sus scrofa OX=9823 GN=CCT8 PE=1 SV=2	PIG	14
448	26.91	26.96	26.55	24.59	23.53	tr|K9IVV3|K9IVV3_PIG	Transmembrane 9 superfamily member OS=Sus scrofa OX=9823 GN=TM9SF2 PE=1 SV=1	PIG	16
449	26.84	26.89	44.62	40.16	36.31	tr|C0LZL1|C0LZL1_PIG	Fascin OS=Sus scrofa OX=9823 GN=FSCN1 PE=3 SV=1	PIG	17
450	26.82	43.29	61.01	59.42	57.56	tr|F1SR05|F1SR05_PIG	L-lactate dehydrogenase OS=Sus scrofa OX=9823 GN=LDHB PE=3 SV=3	PIG	47
451	26.82	26.9	57.14	56.46	49.66	tr|M3X673|M3X673_FELCA	Uncharacterized protein OS=Felis catus OX=9685 GN=NPM1 PE=4 SV=2	FELCA	20
452	26.78	26.86	24.28	21.31	16.21	tr|F1SMF4|F1SMF4_PIG	Uncharacterized protein OS=Sus scrofa OX=9823 GN=ITGA2 PE=1 SV=3	PIG	13
453	26.75	26.99	55.6	53.6	42.6	tr|F1RP17|F1RP17_PIG	T-complex protein 1 subunit gamma OS=Sus scrofa OX=9823 GN=CCT3 PE=1 SV=3	PIG	14
454	26.72	26.78	44.76	38.19	34.81	tr|A0A287B9B3|A0A287B9B3_PIG	Serpin family F member 2 OS=Sus scrofa OX=9823 GN=SERPINF2 PE=1 SV=1	PIG	15
455	26.71	26.76	82.14	73.7	64.61	tr|F1S7E0|F1S7E0_PIG	Coatomer subunit epsilon OS=Sus scrofa OX=9823 GN=COPE PE=1 SV=1	PIG	17
456	26.65	26.71	73.5	68.9	65.72	tr|F1SKY2|F1SKY2_PIG	Uncharacterized protein OS=Sus scrofa OX=9823 GN=NIT2 PE=1 SV=3	PIG	15
457	26.63	26.81	88.03	88.03	88.03	tr|A0A287AJU1|A0A287AJU1_PIG	Coactosin like F-actin binding protein 1 OS=Sus scrofa OX=9823 GN=COTL1 PE=1 SV=1	PIG	17
458	26.54	26.63	14.68	13.9	10.84	tr|A0A287ALQ1|A0A287ALQ1_PIG	Nucleoporin 210 OS=Sus scrofa OX=9823 GN=NUP210 PE=1 SV=1	PIG	14
459	26.5	26.54	38.53	36.17	27.92	tr|B2ZF49|B2ZF49_PIG	Hydroxyacyl-coenzyme A dehydrogenase/3-ketoacyl-coenzyme A thiolase/enoyl-coenzyme A hydratase alpha subunit OS=Sus scrofa OX=9823 GN=HADHA PE=2 SV=1	PIG	13
460	26.47	26.57	13.77	11.35	9.773	tr|I3LC31|I3LC31_PIG	Nucleoporin 205 OS=Sus scrofa OX=9823 GN=NUP205 PE=1 SV=2	PIG	17
461	26.46	28.34	59.65	53.47	51.93	tr|I3LK62|I3LK62_PIG	Aldehyde dehydrogenase 1 family member A2 OS=Sus scrofa OX=9823 GN=ALDH1A2 PE=1 SV=2	PIG	15
462	26.45	26.5	62.19	62.19	60.55	tr|F1SFI7|F1SFI7_PIG	Alpha-2-HS-glycoprotein OS=Sus scrofa OX=9823 GN=AHSG PE=1 SV=3	PIG	27
463	26.39	26.41	66.67	62.91	57.28	tr|F1RRB7|F1RRB7_PIG	Acetyl-CoA acyltransferase 1 OS=Sus scrofa OX=9823 GN=ACAA1 PE=1 SV=2	PIG	15
464	26.38	26.47	56.31	54.37	51.78	tr|U3CSC6|U3CSC6_CALJA	Serine/threonine-protein phosphatase OS=Callithrix jacchus OX=9483 GN=PPP2CB PE=2 SV=1	CALJA	18
465	26.35	26.5	52.85	51.22	47.97	tr|A0A287B5W2|A0A287B5W2_PIG	Uncharacterized protein OS=Sus scrofa OX=9823 GN=LOC100302368 PE=3 SV=1	PIG	162
466	26.32	26.37	58.45	53.38	50.48	tr|F1RG16|F1RG16_PIG	Uncharacterized protein OS=Sus scrofa OX=9823 GN=HNRNPF PE=1 SV=1	PIG	18
467	26.27	26.39	65.45	65.45	60.47	tr|F1S8H8|F1S8H8_PIG	Purine nucleoside phosphorylase OS=Sus scrofa OX=9823 GN=PNP PE=1 SV=3	PIG	17
468	26.24	26.34	64.02	54.96	50.99	tr|L8ISB4|L8ISB4_9CETA	Guanine nucleotide-binding protein G(Q) subunit alpha OS=Bos mutus OX=72004 GN=M91_05529 PE=4 SV=1	9CETA	14
469	26.18	49.06	49.82	48.4	41.84	sp|P48668|K2C6C_HUMAN	Keratin, type II cytoskeletal 6C OS=Homo sapiens OX=9606 GN=KRT6C PE=1 SV=3	HUMAN	28
470	26.17	26.21	17.84	17.08	13.95	tr|A0A287AZQ2|A0A287AZQ2_PIG	Sorbin and SH3 domain-containing protein 2 OS=Sus scrofa OX=9823 GN=SORBS2 PE=1 SV=1	PIG	13
471	26.13	26.29	40.73	40.73	35.64	tr|F1SJW8|F1SJW8_PIG	Uncharacterized protein OS=Sus scrofa OX=9823 GN=SERPING1 PE=1 SV=1	PIG	17
472	26.1	28.36	60.13	57.91	51.27	tr|A0A287A5M7|A0A287A5M7_PIG	Aldose reductase OS=Sus scrofa OX=9823 GN=AKR1B1 PE=4 SV=1	PIG	17
473	26.09	26.28	71.39	67.26	59	tr|F1RX83|F1RX83_PIG	Uncharacterized protein OS=Sus scrofa OX=9823 GN=ERLIN2 PE=1 SV=2	PIG	15
474	26.08	26.26	28.77	26.26	23.52	tr|A0A0B8S002|A0A0B8S002_PIG	Serrate, RNA effector molecule OS=Sus scrofa domesticus OX=9825 GN=SRRT PE=4 SV=1	PIG	14
475	26.04	26.12	58.36	50.41	48.22	tr|K7GLP9|K7GLP9_PIG	Uncharacterized protein OS=Sus scrofa OX=9823 GN=SMS PE=1 SV=2	PIG	16
476	26.03	26.28	75.86	73.45	55.86	tr|A0A287AA21|A0A287AA21_PIG	Uncharacterized protein OS=Sus scrofa OX=9823 GN=ECHS1 PE=1 SV=1	PIG	17
477	25.99	26.08	40.93	35.85	32.37	tr|L5K097|L5K097_PTEAL	Alpha-centractin OS=Pteropus alecto OX=9402 GN=PAL_GLEAN10014244 PE=3 SV=1	PTEAL	15
478	25.97	26.1	53.46	52.91	45.43	tr|C8C420|C8C420_PIG	Solute carrier family 25 member 3 OS=Sus scrofa OX=9823 GN=SLC25A3 PE=2 SV=1	PIG	16
479	25.91	25.99	58.37	58.37	49.32	tr|C0JPM4|C0JPM4_PIG	Tissue inhibitor of metalloproteases-2 OS=Sus scrofa OX=9823 GN=TIMP-2 PE=1 SV=1	PIG	16
480	25.91	25.94	73.38	73.38	72.73	tr|S7Q3G3|S7Q3G3_MYOBR	Eukaryotic translation initiation factor 5A OS=Myotis brandtii OX=109478 GN=D623_10021026 PE=3 SV=1	MYOBR	23
481	25.9	26.03	32.44	28.69	26.54	tr|F1RYQ0|F1RYQ0_PIG	Prolyl endopeptidase OS=Sus scrofa OX=9823 GN=PREP PE=1 SV=3	PIG	14
482	25.88	25.98	57.07	47.72	42.69	tr|A0A286ZNQ7|A0A286ZNQ7_PIG	Protein kinase cAMP-dependent type II regulatory subunit beta OS=Sus scrofa OX=9823 GN=PRKAR2B PE=1 SV=1	PIG	14
483	25.83	25.87	77.16	77.16	75.93	tr|F1RQP0|F1RQP0_PIG	Uncharacterized protein OS=Sus scrofa OX=9823 GN=PRDX5 PE=1 SV=2	PIG	19
484	25.78	25.91	31.85	29.55	22.94	tr|F1S682|F1S682_PIG	Sulfhydryl oxidase OS=Sus scrofa OX=9823 GN=QSOX1 PE=1 SV=2	PIG	13
485	25.73	25.86	42.44	34.63	31.46	tr|W5Q3A5|W5Q3A5_SHEEP	Platelet-activating factor acetylhydrolase IB subunit alpha OS=Ovis aries OX=9940 GN=PAFAH1B1 PE=3 SV=1	SHEEP	15
486	25.68	28.13	79.5	76.15	74.06	tr|F1SGM3|F1SGM3_PIG	Proteasome activator complex subunit 2 OS=Sus scrofa OX=9823 GN=PSME2 PE=4 SV=3	PIG	22
487	25.58	25.67	22.5	21.82	20.12	tr|Q7YS28|Q7YS28_PIG	Pyruvate carboxylase OS=Sus scrofa OX=9823 PE=2 SV=1	PIG	13
488	25.57	27.54	44.8	38.37	31.19	tr|G8F3A9|G8F3A9_MACFA	Adenosylhomocysteinase OS=Macaca fascicularis OX=9541 GN=EGM_19862 PE=3 SV=1	MACFA	15
489	25.56	25.6	57.02	54.78	47.47	tr|A0A287AT21|A0A287AT21_PIG	Sorbitol dehydrogenase OS=Sus scrofa OX=9823 GN=SORD PE=1 SV=1	PIG	13
490	25.54	25.69	58.46	58.16	55.49	sp|Q8MIZ3|DCPS_PIG	m7GpppX diphosphatase OS=Sus scrofa OX=9823 GN=DCPS PE=2 SV=1	PIG	15
491	25.32	25.42	20.24	15.97	14.59	tr|F1RRW5|F1RRW5_PIG	Angiotensin-converting enzyme OS=Sus scrofa OX=9823 GN=ACE PE=1 SV=3	PIG	13
492	25.32	25.37	52.5	50.5	48.75	tr|F1SPI1|F1SPI1_PIG	Transmembrane protein 43 OS=Sus scrofa OX=9823 GN=TMEM43 PE=1 SV=3	PIG	15
493	25.29	25.42	52.65	38.94	35.4	tr|A0A2C9F385|A0A2C9F385_PIG	Epoxide hydrolase OS=Sus scrofa OX=9823 GN=EPHX1 PE=3 SV=1	PIG	15
494	25.17	25.28	41.04	31.18	31.18	tr|F1SEN2|F1SEN2_PIG	Glutamate dehydrogenase 1, mitochondrial OS=Sus scrofa OX=9823 GN=GLUD1 PE=1 SV=1	PIG	15
495	25.09	25.26	7.415	5.785	4.762	tr|A0A286ZRL3|A0A286ZRL3_PIG	Uncharacterized protein OS=Sus scrofa OX=9823 GN=CYP20A1 PE=1 SV=1	PIG	14
496	25.09	25.2	89.9	89.9	86.06	tr|M3V836|M3V836_PIG	Glutathione S-transferase pi 1 OS=Sus scrofa OX=9823 GN=GSTP1 PE=1 SV=1	PIG	31
497	25	41.44	57.09	51.79	38.63	tr|F1SB42|F1SB42_PIG	Ezrin OS=Sus scrofa OX=9823 GN=EZR PE=1 SV=2	PIG	23
498	25	25.18	83.84	80.3	80.3	tr|A0A287BAZ6|A0A287BAZ6_PIG	Peroxiredoxin 2 OS=Sus scrofa OX=9823 GN=PRDX2 PE=1 SV=1	PIG	20
499	24.98	25.01	53.81	48.03	44.09	tr|F1S6B4|F1S6B4_PIG	Proline and arginine rich end leucine rich repeat protein OS=Sus scrofa OX=9823 GN=PRELP PE=1 SV=3	PIG	15
500	24.98	24.99	55.44	55.44	55.44	tr|W5PG36|W5PG36_SHEEP	Voltage dependent anion channel 2 OS=Ovis aries OX=9940 GN=VDAC2 PE=4 SV=1	SHEEP	17
501	24.95	24.98	67.05	67.05	59.39	tr|W5NS93|W5NS93_SHEEP	Proteasome subunit alpha type OS=Ovis aries OX=9940 GN=PSMA4 PE=3 SV=1	SHEEP	18
502	24.95	24.98	62.98	58.02	58.02	tr|F1RMM0|F1RMM0_PIG	Caveolae associated protein 3 OS=Sus scrofa OX=9823 GN=CAVIN3 PE=1 SV=2	PIG	14
503	24.94	25.88	60.4	60.4	56.44	tr|F1SRC8|F1SRC8_PIG	C-type lectin domain family 3 member B OS=Sus scrofa OX=9823 GN=CLEC3B PE=1 SV=1	PIG	17
504	24.88	24.92	32.49	29.83	20.73	sp|P35750|CAN1_PIG	Calpain-1 catalytic subunit OS=Sus scrofa OX=9823 GN=CAPN1 PE=2 SV=3	PIG	12
505	24.85	24.88	68.15	68.15	65.92	tr|F1RPC8|F1RPC8_PIG	Crystallin mu OS=Sus scrofa OX=9823 GN=CRYM PE=1 SV=2	PIG	20
506	24.82	24.85	43.36	43.36	39.82	tr|F1RFI1|F1RFI1_PIG	Elongation factor Tu OS=Sus scrofa OX=9823 GN=TUFM PE=1 SV=1	PIG	14
507	24.79	24.85	44.07	40.87	34.65	tr|I3L9J4|I3L9J4_PIG	Uncharacterized protein OS=Sus scrofa OX=9823 GN=CCT6A PE=1 SV=2	PIG	13
508	24.61	24.63	76.57	74.86	71.43	tr|A0A287AM82|A0A287AM82_PIG	Uncharacterized protein OS=Sus scrofa OX=9823 GN=AGR2 PE=1 SV=1	PIG	26
509	24.58	24.62	57.32	56.91	52.85	tr|W5PC09|W5PC09_SHEEP	Proteasome subunit alpha type OS=Ovis aries OX=9940 GN=PSMA6 PE=3 SV=1	SHEEP	14
510	24.56	24.64	20.04	17.23	14.91	tr|W5PY70|W5PY70_SHEEP	DEAD-box helicase 46 OS=Ovis aries OX=9940 GN=DDX46 PE=4 SV=1	SHEEP	12
511	24.52	33.83	67.07	67.07	62.2	tr|M3YMV3|M3YMV3_MUSPF	Tyrosine 3-monooxygenase/tryptophan 5-monooxygenase activation protein eta OS=Mustela putorius furo OX=9669 GN=YWHAH PE=3 SV=1	MUSPF	25
512	24.5	24.57	54.88	54.88	45.12	tr|F1S2A8|F1S2A8_PIG	B-cell receptor associated protein 31 OS=Sus scrofa OX=9823 GN=BCAP31 PE=1 SV=2	PIG	15
513	24.5	24.56	54.33	44.48	44.48	tr|B2CNZ7|B2CNZ7_PIG	Cathepsin B OS=Sus scrofa OX=9823 GN=CTSB PE=3 SV=1	PIG	20
514	24.47	24.54	61.25	61.25	58.82	tr|V9HW51|V9HW51_HUMAN	Epididymis secretory protein Li 114 OS=Homo sapiens OX=9606 GN=HEL-S-114 PE=2 SV=1	HUMAN	18
515	24.46	24.54	68.92	66.55	54.73	tr|Q9GJV4|Q9GJV4_PIG	Four and a half LIM domains 1 protein, isoform C OS=Sus scrofa OX=9823 GN=fhl1C PE=2 SV=1	PIG	17
516	24.42	24.45	51.06	35.45	28.78	tr|M3TYI1|M3TYI1_PIG	Phosphoglucomutase 2 OS=Sus scrofa OX=9823 GN=PGM2 PE=2 SV=1	PIG	13
517	24.4	36.67	36.91	35.93	27.78	tr|F1RQQ7|F1RQQ7_PIG	Alpha-1,4 glucan phosphorylase OS=Sus scrofa OX=9823 GN=PYGB PE=1 SV=3	PIG	19
518	24.4	24.43	18.99	16.28	14.69	tr|G1TC70|G1TC70_RABIT	Protein phosphatase 1 regulatory subunit 12A OS=Oryctolagus cuniculus OX=9986 GN=PPP1R12A PE=4 SV=2	RABIT	13
519	24.39	24.47	52.73	50.17	40.96	tr|H0VAL1|H0VAL1_CAVPO	Uncharacterized protein OS=Cavia porcellus OX=10141 GN=Hnrnpl PE=4 SV=1	CAVPO	16
520	24.37	33.88	22.02	19.92	18.22	tr|S9XK91|S9XK91_CAMFR	Uncharacterized protein OS=Camelus ferus OX=419612 GN=CB1_001616072 PE=3 SV=1	CAMFR	23
521	24.36	24.42	35.98	34.31	33.05	tr|F1RYT3|F1RYT3_PIG	Uncharacterized protein OS=Sus scrofa OX=9823 GN=SCARB2 PE=1 SV=1	PIG	15
522	24.29	24.3	60.38	60.38	58.15	tr|A0A287AAP0|A0A287AAP0_PIG	Uncharacterized protein OS=Sus scrofa OX=9823 GN=LOC100522130 PE=1 SV=1	PIG	14
523	24.25	24.35	51.53	50	40.82	tr|F1RVY7|F1RVY7_PIG	Galactokinase 1 OS=Sus scrofa OX=9823 GN=GALK1 PE=1 SV=3	PIG	13
524	24.22	58.15	91.13	82.26	77.82	tr|V9HW56|V9HW56_HUMAN	Epididymis secretory protein Li 108 OS=Homo sapiens OX=9606 GN=HEL-S-108 PE=2 SV=1	HUMAN	32
525	24.18	24.2	87.86	87.86	84.47	tr|I3LQH7|I3LQH7_PIG	Biliverdin reductase B OS=Sus scrofa OX=9823 GN=BLVRB PE=1 SV=2	PIG	17
526	24.13	24.29	43.17	43.17	39.44	tr|A0A286ZIG4|A0A286ZIG4_PIG	Pyridoxal kinase OS=Sus scrofa OX=9823 GN=PDXK PE=1 SV=1	PIG	17
527	24.12	24.18	57.02	55.34	55.34	tr|A0A286ZSD7|A0A286ZSD7_PIG	Stomatin like 2 OS=Sus scrofa OX=9823 GN=STOML2 PE=1 SV=1	PIG	12
528	24.08	24.15	36.13	32.66	31.39	tr|F7C804|F7C804_HORSE	Uncharacterized protein OS=Equus caballus OX=9796 GN=TWF2 PE=4 SV=1	HORSE	15
529	24.07	25.14	55.77	48.35	48.35	tr|O19245|O19245_PIG	MHC class I antigen OS=Sus scrofa OX=9823 GN=PD14 PE=2 SV=1	PIG	14
530	24.06	24.13	49.46	47.84	45.14	tr|F1SUE4|F1SUE4_PIG	Asporin OS=Sus scrofa OX=9823 GN=ASPN PE=1 SV=1	PIG	12
531	24.06	24.11	50	47.54	44.81	tr|A0A286ZQY6|A0A286ZQY6_PIG	Isocitrate dehydrogenase [NAD] subunit, mitochondrial OS=Sus scrofa OX=9823 GN=IDH3A PE=1 SV=1	NAD	14
532	24.06	24.1	38.63	35.19	30.28	tr|K9J6K4|K9J6K4_PIG	Leukotriene A(4) hydrolase OS=Sus scrofa OX=9823 GN=LTA4H PE=2 SV=1	PIG	13
533	23.99	24.08	37.99	34.64	34.64	tr|G1TXI0|G1TXI0_RABIT	Peptidylprolyl isomerase OS=Oryctolagus cuniculus OX=9986 GN=FKBP11 PE=3 SV=2	RABIT	28
534	23.97	24.1	57.2	57.2	54.92	tr|W5QG75|W5QG75_SHEEP	40S ribosomal protein S3a OS=Ovis aries OX=9940 GN=RPS3A PE=3 SV=1	SHEEP	16
535	23.93	24.03	54.64	54.64	54.64	tr|I3LS53|I3LS53_PIG	Phosphotriesterase related OS=Sus scrofa OX=9823 GN=PTER PE=1 SV=2	PIG	13
536	23.88	25.51	64.44	58.66	53.5	tr|M3WLX8|M3WLX8_FELCA	Calponin OS=Felis catus OX=9685 GN=CNN3 PE=3 SV=2	FELCA	17
537	23.84	23.88	54.91	53.07	48.16	tr|D3K5N7|D3K5N7_PIG	ELAV-like protein OS=Sus scrofa OX=9823 GN=ELAVL1 PE=1 SV=1	PIG	17
538	23.83	23.92	56.04	56.04	52.01	tr|F1RHE6|F1RHE6_PIG	Potassium channel tetramerization domain containing 12 OS=Sus scrofa OX=9823 GN=KCTD12 PE=1 SV=2	PIG	14
539	23.78	23.89	12.83	11.96	11.96	tr|Q59IP3|Q59IP3_PIG	Procollagen alpha 1(V) OS=Sus scrofa OX=9823 GN=COL5A1 PE=2 SV=1	PIG	15
540	23.76	23.95	61.66	59.59	53.89	tr|A7E1T5|A7E1T5_PIG	Uncharacterized protein (Fragment) OS=Sus scrofa OX=9823 PE=2 SV=1	PIG	20
541	23.68	23.74	35.91	35.91	30.65	tr|A0A287AX98|A0A287AX98_PIG	Coagulation factor XII OS=Sus scrofa OX=9823 GN=F12 PE=3 SV=1	PIG	13
542	23.67	23.72	63.11	58.21	51.3	tr|I3LS60|I3LS60_PIG	ATP-dependent (S)-NAD(P)H-hydrate dehydratase OS=Sus scrofa OX=9823 GN=CARKD PE=1 SV=2	PIG	13
543	23.43	23.51	77.66	77.66	77.3	sp|Q9GJT2|ESTD_PIG	S-formylglutathione hydrolase OS=Sus scrofa OX=9823 GN=ESD PE=2 SV=1	PIG	16
544	23.41	23.45	21.48	16.18	16.18	tr|W5PT14|W5PT14_SHEEP	Importin 7 OS=Ovis aries OX=9940 GN=IPO7 PE=4 SV=1	SHEEP	12
545	23.4	23.46	38.53	37.41	35.9	tr|A0A1R7SPQ1|A0A1R7SPQ1_PIG	Flavin-containing monooxygenase OS=Sus scrofa OX=9823 GN=FMO1 PE=2 SV=1	PIG	14
546	23.3	23.42	34.65	28.8	26.11	tr|K9IWC7|K9IWC7_PIG	E3 ubiquitin/ISG15 ligase TRIM25 OS=Sus scrofa OX=9823 GN=TRIM25 PE=2 SV=1	PIG	14
547	23.29	23.36	31.35	29.42	29.26	tr|A0A287A6K7|A0A287A6K7_PIG	Adipocyte plasma membrane associated protein OS=Sus scrofa OX=9823 GN=APMAP PE=1 SV=1	PIG	14
548	23.28	23.35	33.9	28.69	23.35	tr|A0A2I3LNH3|A0A2I3LNH3_PAPAN	KH-type splicing regulatory protein OS=Papio anubis OX=9555 GN=KHSRP PE=4 SV=1	PAPAN	12
549	23.26	23.3	13.12	11.94	9.854	tr|K7GPB4|K7GPB4_PIG	Uncharacterized protein OS=Sus scrofa OX=9823 GN=MRC1 PE=1 SV=2	PIG	12
550	23.25	30.81	54.18	50.67	48.25	tr|F1RHC5|F1RHC5_PIG	Core histone macro-H2A OS=Sus scrofa OX=9823 GN=H2AFY PE=1 SV=2	PIG	19
551	23.24	23.28	72.02	71.5	64.77	tr|I3LL97|I3LL97_PIG	Cysteine and glycine rich protein 1 OS=Sus scrofa OX=9823 GN=CSRP1 PE=1 SV=1	PIG	18
552	23.17	23.26	30.17	29.24	27.75	tr|I3LT08|I3LT08_PIG	Eukaryotic translation elongation factor 1 delta OS=Sus scrofa OX=9823 GN=EEF1D PE=1 SV=2	PIG	15
553	23.16	23.18	6.594	4.82	4.642	tr|K7GLS1|K7GLS1_PIG	Uncharacterized protein OS=Sus scrofa OX=9823 GN=VCAN PE=4 SV=2	PIG	12
554	23.13	23.18	25.54	25.54	24.06	tr|A0A287A8R9|A0A287A8R9_PIG	N-acetyl-alpha-glucosaminidase OS=Sus scrofa OX=9823 GN=NAGLU PE=1 SV=1	PIG	12
555	23.09	23.13	46.98	46.98	42.28	tr|A0A0H5ANC0|A0A0H5ANC0_PIG	Osteoglycin/mimecan OS=Sus scrofa OX=9823 GN=OGN PE=1 SV=1	PIG	17
556	23.08	23.11	30.99	30.99	30.99	tr|F1RIF3|F1RIF3_PIG	Fumarylacetoacetate hydrolase OS=Sus scrofa OX=9823 GN=FAH PE=1 SV=2	PIG	12
557	23.08	23.1	82.9	79.79	72.02	tr|Q4VAE6|Q4VAE6_MOUSE	Ras family member A OS=Mus musculus OX=10090 GN=Rhoa PE=1 SV=1	MOUSE	17
558	23.02	23.06	21.15	21.15	18.53	tr|I3LVK3|I3LVK3_PIG	Leucyl-tRNA synthetase OS=Sus scrofa OX=9823 GN=LARS PE=1 SV=2	PIG	12
559	23.02	23.04	63.42	60.4	57.38	tr|A0A287A9I8|A0A287A9I8_PIG	ATP synthase subunit gamma OS=Sus scrofa OX=9823 GN=ATP5C1 PE=3 SV=1	PIG	14
560	22.98	23.02	80.83	78.57	78.57	sp|P04574|CPNS1_PIG	Calpain small subunit 1 OS=Sus scrofa OX=9823 GN=CAPNS1 PE=1 SV=1	PIG	23
561	22.92	27.22	87.86	83.98	71.84	tr|G3VLM5|G3VLM5_SARHA	Uncharacterized protein OS=Sarcophilus harrisii OX=9305 PE=4 SV=1	SARHA	22
562	22.92	23.02	69.85	69.85	69.85	tr|F1RRX1|F1RRX1_PIG	Uncharacterized protein OS=Sus scrofa OX=9823 GN=LCN2 PE=1 SV=2	PIG	13
563	22.89	23.01	14.56	10.56	8.516	tr|F1SUX4|F1SUX4_PIG	Nuclear mitotic apparatus protein 1 OS=Sus scrofa OX=9823 GN=NUMA1 PE=1 SV=3	PIG	12
564	22.88	22.96	29.16	29.16	28.73	tr|W5PSP7|W5PSP7_SHEEP	RuvB-like helicase OS=Ovis aries OX=9940 GN=RUVBL2 PE=3 SV=1	SHEEP	12
565	22.86	22.95	33.92	33.92	33.92	tr|A0A287BBZ0|A0A287BBZ0_PIG	Carboxylic ester hydrolase OS=Sus scrofa OX=9823 GN=CES1 PE=1 SV=1	PIG	13
566	22.85	22.92	54.67	54.67	50.13	tr|A0PA01|A0PA01_PIG	Serine protease inhibitor 9 OS=Sus scrofa OX=9823 GN=PI-9 PE=1 SV=1	PIG	15
567	22.85	22.87	88.32	84.67	79.56	tr|I3MAG1|I3MAG1_ICTTR	Cellular retinoic acid binding protein 1 OS=Ictidomys tridecemlineatus OX=43179 GN=CRABP1 PE=3 SV=1	ICTTR	14
568	22.84	22.85	29.78	26.85	25.46	tr|A0A287AM26|A0A287AM26_PIG	Arginyl aminopeptidase OS=Sus scrofa OX=9823 GN=RNPEP PE=1 SV=1	PIG	11
569	22.73	74.54	81.3	79.62	78.78	tr|L8B0T7|L8B0T7_PIG	IgG heavy chain OS=Sus scrofa OX=9823 GN=IGHG PE=2 SV=1	PIG	145
570	22.72	22.76	42.27	38.13	28.98	sp|P48819|VTNC_PIG	Vitronectin OS=Sus scrofa OX=9823 GN=VTN PE=1 SV=1	PIG	13
571	22.71	22.76	55.87	50.79	48.57	tr|W5QJ50|W5QJ50_SHEEP	Eukaryotic translation initiation factor 2 subunit alpha OS=Ovis aries OX=9940 GN=EIF2S1 PE=4 SV=1	SHEEP	13
572	22.69	22.81	32.61	30.63	27.39	tr|I3L677|I3L677_PIG	Glucose-6-phosphate 1-dehydrogenase OS=Sus scrofa OX=9823 GN=G6PD PE=1 SV=2	PIG	12
573	22.69	22.79	76.51	73.15	59.06	tr|W5P6X5|W5P6X5_SHEEP	Stathmin OS=Ovis aries OX=9940 GN=STMN1 PE=3 SV=1	SHEEP	14
574	22.64	25.19	77.33	77.33	63.16	tr|A0A287A7Q5|A0A287A7Q5_PIG	Chloride intracellular channel protein OS=Sus scrofa OX=9823 GN=CLIC2 PE=1 SV=1	PIG	13
575	22.63	22.79	19.42	16.27	12.86	tr|I3LHL6|I3LHL6_PIG	Fibulin 2 OS=Sus scrofa OX=9823 GN=FBLN2 PE=1 SV=2	PIG	13
576	22.63	22.74	63.25	63.25	60.42	tr|F1SNK3|F1SNK3_PIG	S-methyl-5'-thioadenosine phosphorylase OS=Sus scrofa OX=9823 GN=MTAP PE=1 SV=3	PIG	13
577	22.62	23.97	44.69	37.92	34.06	tr|I3LDC7|I3LDC7_PIG	Isocitrate dehydrogenase [NADP] OS=Sus scrofa OX=9823 GN=IDH1 PE=1 SV=2	NADP	12
578	22.61	22.7	65.93	58.89	34.81	tr|L9KWZ1|L9KWZ1_TUPCH	GTP-binding nuclear protein Ran OS=Tupaia chinensis OX=246437 GN=TREES_T100020470 PE=3 SV=1	TUPCH	11
579	22.56	22.58	47.5	47.5	43.89	tr|F1SGH5|F1SGH5_PIG	Uncharacterized protein OS=Sus scrofa OX=9823 GN=PDHB PE=1 SV=1	PIG	20
580	22.46	22.58	15.66	14.07	10.59	tr|I3LNY6|I3LNY6_PIG	Nestin OS=Sus scrofa OX=9823 GN=NES PE=1 SV=2	PIG	12
581	22.41	22.51	18.55	16.58	13.78	tr|F1RYI8|F1RYI8_PIG	Uncharacterized protein OS=Sus scrofa OX=9823 GN=COL3A1 PE=1 SV=2	PIG	19
582	22.38	54.95	76.65	75.16	71.55	tr|L8B0T2|L8B0T2_PIG	IgG heavy chain OS=Sus scrofa OX=9823 GN=IGHG PE=2 SV=1	PIG	108
583	22.35	29.45	35.46	33.47	29.08	tr|F1S2E2|F1S2E2_PIG	Annexin OS=Sus scrofa OX=9823 GN=ANXA11 PE=1 SV=2	PIG	17
584	22.28	22.38	45.3	45.3	36.75	tr|I3LLU0|I3LLU0_PIG	Glycerol-3-phosphate dehydrogenase [NAD(+)] OS=Sus scrofa OX=9823 GN=GPD1L PE=1 SV=1	NAD(+)	11
585	22.28	22.32	20.62	17.1	15.69	tr|I3LP37|I3LP37_PIG	Uncharacterized protein OS=Sus scrofa OX=9823 GN=GART PE=1 SV=2	PIG	12
586	22.25	23.11	21.42	20.37	18.39	tr|F1RST0|F1RST0_PIG	Uncharacterized protein OS=Sus scrofa OX=9823 GN=HSPH1 PE=1 SV=1	PIG	12
587	22.23	22.29	32.55	27.84	25.21	tr|F1S3P5|F1S3P5_PIG	Ectonucleotide pyrophosphatase/phosphodiesterase 1 OS=Sus scrofa OX=9823 GN=ENPP1 PE=1 SV=3	PIG	11
588	22.19	22.28	71.43	67.67	65.41	tr|A0A286ZKH3|A0A286ZKH3_PIG	Uncharacterized protein OS=Sus scrofa OX=9823 GN=SPR PE=1 SV=1	PIG	16
589	22.17	22.17	75.47	72.64	69.34	tr|Q0PD65|Q0PD65_MOUSE	RAB2, member RAS oncogene family OS=Mus musculus OX=10090 GN=Rab2a PE=1 SV=1	MOUSE	14
590	22.15	24.32	71.9	69.28	64.05	tr|A0A287B5G0|A0A287B5G0_PIG	Uncharacterized protein OS=Sus scrofa OX=9823 PE=4 SV=1	PIG	57
591	22.12	22.16	46.14	44.59	42.83	tr|F1RPD2|F1RPD2_PIG	Ubiquinol-cytochrome c reductase core protein II OS=Sus scrofa OX=9823 GN=UQCRC2 PE=1 SV=3	PIG	11
592	22.09	22.19	37.94	31.23	27.48	tr|A0A287AMM6|A0A287AMM6_PIG	MICOS complex subunit MIC60 OS=Sus scrofa OX=9823 GN=IMMT PE=1 SV=1	PIG	12
593	22.08	22.16	77.33	72.89	69.78	tr|F1RIU1|F1RIU1_PIG	Uncharacterized protein OS=Sus scrofa OX=9823 GN=PSPH PE=1 SV=1	PIG	17
594	22.08	22.09	43.34	41.49	41.49	tr|I3LGI8|I3LGI8_PIG	Ficolin-2 OS=Sus scrofa OX=9823 GN=FCN2 PE=1 SV=2	PIG	15
595	22.03	22.03	55.38	53.08	53.08	tr|F1RXC2|F1RXC2_PIG	Carbonic anhydrase 2 OS=Sus scrofa OX=9823 GN=CA2 PE=1 SV=2	PIG	21
596	22.02	22.02	64.49	61.37	53.27	tr|F1SQA9|F1SQA9_PIG	SEC13 homolog, nuclear pore and COPII coat complex component OS=Sus scrofa OX=9823 GN=SEC13 PE=1 SV=3	PIG	13
597	22	22	83.66	83.66	83.66	tr|D9D839|D9D839_PIG	Superoxide dismutase [Cu-Zn] OS=Sus scrofa OX=9823 GN=SOD1 PE=2 SV=1	Cu-Zn	20
598	21.99	22.04	49	46.18	43.78	tr|F1SLR1|F1SLR1_PIG	Uncharacterized protein OS=Sus scrofa OX=9823 PE=1 SV=3	PIG	12
599	21.92	22.05	64.65	63.72	60.47	tr|U6CVE5|U6CVE5_NEOVI	Vesicle-trafficking protein SEC22b OS=Neovison vison OX=452646 GN=SC22B PE=2 SV=1	NEOVI	16
600	21.9	260.95	51.47	47.51	41.31	tr|A0A287B9W3|A0A287B9W3_PIG	Dynein cytoplasmic 1 heavy chain 1 OS=Sus scrofa OX=9823 GN=DYNC1H1 PE=1 SV=1	PIG	144
601	21.81	21.85	53.08	52.56	50.77	tr|I3LCI2|I3LCI2_PIG	Pyruvate dehydrogenase E1 component subunit alpha OS=Sus scrofa OX=9823 GN=PDHA1 PE=1 SV=1	PIG	14
602	21.79	21.82	42.39	42.39	38.51	tr|L9KY38|L9KY38_TUPCH	Myosin regulatory light polypeptide 9 OS=Tupaia chinensis OX=246437 GN=TREES_T100013877 PE=4 SV=1	TUPCH	20
603	21.71	21.9	62.78	62.78	49.72	tr|Q9N0Y9|Q9N0Y9_PIG	Ubiquitous tropomodulin U-Tmod OS=Sus scrofa OX=9823 GN=TMOD3 PE=1 SV=1	PIG	14
604	21.67	22.61	29.52	28.46	23.04	tr|F1SP18|F1SP18_PIG	Threonyl-tRNA synthetase OS=Sus scrofa OX=9823 GN=TARS PE=1 SV=3	PIG	12
605	21.66	21.68	62.09	62.09	62.09	tr|F1S325|F1S325_PIG	Putative hydroxypyruvate isomerase OS=Sus scrofa OX=9823 GN=HYI PE=1 SV=2	PIG	13
606	21.64	21.84	25.73	24.02	15.08	tr|F1S3M9|F1S3M9_PIG	Erythrocyte membrane protein band 4.1 like 2 OS=Sus scrofa OX=9823 GN=EPB41L2 PE=1 SV=3	PIG	12
607	21.64	21.72	31.5	29.09	28.02	tr|A5D9J3|A5D9J3_PIG	Transporter 1, ATP-binding cassette, sub-family B (MDR/TAP) OS=Sus scrofa OX=9823 GN=TAP1 PE=1 SV=1	PIG	12
608	21.57	21.62	77.61	74.13	59.7	tr|F1SC80|F1SC80_PIG	Retinol-binding protein OS=Sus scrofa OX=9823 GN=RBP4 PE=3 SV=1	PIG	18
609	21.57	21.61	76.58	76.58	76.58	tr|F1S9H9|F1S9H9_PIG	Low molecular weight phosphotyrosine protein phosphatase OS=Sus scrofa OX=9823 GN=ACP1 PE=1 SV=3	PIG	13
610	21.54	21.63	56.47	56.47	48.63	sp|Q6UAQ8|ETFB_PIG	Electron transfer flavoprotein subunit beta OS=Sus scrofa OX=9823 GN=ETFB PE=1 SV=3	PIG	13
611	21.52	21.61	55.52	52.15	52.15	tr|W5QAP8|W5QAP8_SHEEP	Regulation of nuclear pre-mRNA domain containing 1B OS=Ovis aries OX=9940 GN=RPRD1B PE=4 SV=1	SHEEP	12
612	21.51	21.68	28.22	25.49	21.07	tr|A0A287AT82|A0A287AT82_PIG	Aspartate beta-hydroxylase OS=Sus scrofa OX=9823 GN=ASPH PE=1 SV=1	PIG	12
613	21.5	21.64	67.53	67.53	57.73	tr|A0A1U7V2U5|A0A1U7V2U5_TARSY	40S ribosomal protein S7 OS=Tarsius syrichta OX=1868482 GN=LOC103276428 PE=3 SV=1	TARSY	16
614	21.49	21.62	47.34	45.57	41.52	tr|A0A287AP64|A0A287AP64_PIG	Short-chain-specific acyl-CoA dehydrogenase, mitochondrial OS=Sus scrofa OX=9823 GN=ACADS PE=1 SV=1	PIG	14
615	21.43	21.61	42.53	42.53	31.16	tr|F1RIF8|F1RIF8_PIG	6-phosphogluconate dehydrogenase, decarboxylating OS=Sus scrofa OX=9823 GN=PGD PE=1 SV=3	PIG	11
616	21.4	21.51	24.2	24.05	21.16	tr|K7GL05|K7GL05_PIG	Solute carrier family 44 member 1 OS=Sus scrofa OX=9823 GN=SLC44A1 PE=1 SV=1	PIG	12
617	21.32	23.44	41.59	35.86	34.38	tr|I3LR32|I3LR32_PIG	Uncharacterized protein OS=Sus scrofa OX=9823 GN=CCT5 PE=1 SV=2	PIG	12
618	21.3	21.39	69.07	69.07	65.98	sp|Q95250|PGRC1_PIG	Membrane-associated progesterone receptor component 1 OS=Sus scrofa OX=9823 GN=PGRMC1 PE=1 SV=3	PIG	15
619	21.28	21.35	38.72	33.08	27.44	tr|M3YGH1|M3YGH1_MUSPF	Caveolae associated protein 1 OS=Mustela putorius furo OX=9669 GN=CAVIN1 PE=4 SV=1	MUSPF	18
620	21.22	22.9	22.67	18.67	12.85	tr|F1RRF2|F1RRF2_PIG	STT3B, catalytic subunit of the oligosaccharyltransferase complex OS=Sus scrofa OX=9823 GN=STT3B PE=1 SV=1	PIG	11
621	21.2	21.25	15.18	14.27	10.73	tr|K7GP25|K7GP25_PIG	CD109 molecule OS=Sus scrofa OX=9823 GN=CD109 PE=1 SV=2	PIG	11
622	21.15	21.17	42.62	42.62	40.71	tr|L8YAR1|L8YAR1_TUPCH	Myosin light chain 6B OS=Tupaia chinensis OX=246437 GN=TREES_T100006945 PE=4 SV=1	TUPCH	50
623	21.14	21.2	71.68	65.93	62.83	tr|F1SRV4|F1SRV4_PIG	Glutathione S-transferase kappa OS=Sus scrofa OX=9823 GN=GSTK1 PE=1 SV=1	PIG	12
624	21.11	21.25	47.27	39.87	35.37	tr|A0A286ZYT0|A0A286ZYT0_PIG	RALY heterogeneous nuclear ribonucleoprotein OS=Sus scrofa OX=9823 GN=RALY PE=1 SV=1	PIG	13
625	21.1	21.17	48.86	46.21	40.91	tr|A0A286ZNN4|A0A286ZNN4_PIG	Uncharacterized protein OS=Sus scrofa OX=9823 GN=NDUFS3 PE=1 SV=1	PIG	12
626	21.1	21.13	99.26	95.56	95.56	tr|A0A286ZRI5|A0A286ZRI5_PIG	Galectin OS=Sus scrofa OX=9823 GN=LGALS1 PE=1 SV=1	PIG	40
627	21.08	21.11	64.44	60.92	55.28	tr|K9J6J2|K9J6J2_PIG	Erythrocyte band 7 integral membrane protein isoform a OS=Sus scrofa OX=9823 GN=STOM_tv1 PE=1 SV=1	PIG	14
628	21.05	21.22	29.51	23.57	21.38	tr|F1S431|F1S431_PIG	Uncharacterized protein OS=Sus scrofa OX=9823 GN=AARS PE=1 SV=3	PIG	14
629	21.01	21.16	50.2	48.19	45.78	tr|F1SIV3|F1SIV3_PIG	Uncharacterized protein OS=Sus scrofa OX=9823 GN=ANP32A PE=1 SV=3	PIG	12
630	21	21.06	33.33	27.84	25.7	tr|A0A287BEJ3|A0A287BEJ3_PIG	Family with sequence similarity 129 member B OS=Sus scrofa OX=9823 GN=FAM129B PE=1 SV=1	PIG	11
631	21	21.03	50.2	50.2	50.2	tr|I3LHC8|I3LHC8_PIG	3-hydroxybutyrate dehydrogenase 2 OS=Sus scrofa OX=9823 GN=BDH2 PE=1 SV=1	PIG	14
632	20.96	20.98	44.83	40.8	40.8	tr|W6FSX8|W6FSX8_PANTA	ATPase ASNA1 OS=Panthera tigris altaica OX=74533 GN=ASNA1 PE=2 SV=1	PANTA	12
633	20.95	21.16	35.53	28.6	19.11	tr|F1RU38|F1RU38_PIG	Splicing factor 3b subunit 2 OS=Sus scrofa OX=9823 GN=SF3B2 PE=1 SV=3	PIG	12
634	20.92	20.97	45.26	45.26	45.26	tr|Q3S3F7|Q3S3F7_PIG	Sulfotransferase OS=Sus scrofa OX=9823 GN=SULT2A1 PE=1 SV=1	PIG	12
635	20.89	20.96	45.83	41.39	41.39	tr|F1SDJ8|F1SDJ8_PIG	Uncharacterized protein OS=Sus scrofa OX=9823 GN=GLRX3 PE=1 SV=2	PIG	13
636	20.86	23.18	54.38	50.66	40.85	tr|A0A287A853|A0A287A853_PIG	G protein subunit alpha 13 OS=Sus scrofa OX=9823 GN=GNA13 PE=1 SV=1	PIG	12
637	20.82	20.88	32.19	27.67	23.56	tr|F1SNX8|F1SNX8_PIG	Sad1 and UNC84 domain containing 2 OS=Sus scrofa OX=9823 GN=SUN2 PE=1 SV=3	PIG	11
638	20.8	20.95	18.16	13.21	12.11	tr|K9IWG9|K9IWG9_PIG	Tensin-1 OS=Sus scrofa OX=9823 GN=TNS1 PE=2 SV=1	PIG	12
639	20.71	20.73	31.47	31.47	29.05	tr|Q95JA4|Q95JA4_PIG	Gelatinase A OS=Sus scrofa OX=9823 GN=MMP-2 PE=2 SV=1	PIG	11
640	20.68	20.74	13.77	12.34	10.06	tr|M3Y737|M3Y737_MUSPF	Hepatocyte growth factor receptor OS=Mustela putorius furo OX=9669 GN=MET PE=3 SV=1	MUSPF	13
641	20.65	20.66	30.4	25.17	21.32	tr|A0A287BLV7|A0A287BLV7_PIG	NADH:ubiquinone oxidoreductase core subunit S1 OS=Sus scrofa OX=9823 GN=NDUFS1 PE=1 SV=1	PIG	10
642	20.65	20.66	66.93	51.97	51.97	tr|A0A212C8K3|A0A212C8K3_CEREH	SUB1 OS=Cervus elaphus hippelaphus OX=46360 GN=Celaphus_00018079 PE=4 SV=1	CEREH	13
643	20.63	20.77	55.84	53.57	48.38	tr|A0A287A4H2|A0A287A4H2_PIG	Purine rich element binding protein B OS=Sus scrofa OX=9823 GN=PURB PE=1 SV=1	PIG	12
644	20.63	20.72	24.01	21.68	14.91	tr|F1S155|F1S155_PIG	SEC24 homolog D, COPII coat complex component OS=Sus scrofa OX=9823 GN=SEC24D PE=1 SV=3	PIG	11
645	20.6	20.67	38.03	38.03	36.06	tr|Q5MX78|Q5MX78_PIG	2'-5' oligoadenylate synthetase 1 OS=Sus scrofa OX=9823 GN=Oas1 PE=2 SV=1	PIG	11
646	20.58	20.63	67.34	67.34	41.75	tr|F1SKL2|F1SKL2_PIG	Sulfurtransferase OS=Sus scrofa OX=9823 GN=TST PE=1 SV=1	PIG	12
647	20.54	20.59	76.74	62.4	50.39	tr|F1S956|F1S956_PIG	6-phosphogluconolactonase OS=Sus scrofa OX=9823 GN=PGLS PE=1 SV=3	PIG	11
648	20.53	20.56	24.69	20.91	20.91	tr|J9P326|J9P326_CANLF	Polyadenylate-binding protein OS=Canis lupus familiaris OX=9615 GN=PABPC1 PE=3 SV=1	CANLF	11
649	20.44	20.55	84.24	84.24	66.3	tr|W5NSD5|W5NSD5_SHEEP	RAP1B, member of RAS oncogene family OS=Ovis aries OX=9940 GN=RAP1B PE=4 SV=1	SHEEP	14
650	20.43	20.5	60.89	56.44	50.22	tr|A0A287AIJ3|A0A287AIJ3_PIG	Glutathione peroxidase OS=Sus scrofa OX=9823 GN=GPX3 PE=1 SV=1	PIG	18
651	20.42	22.56	52.01	49.66	40.94	tr|F1S420|F1S420_PIG	Uncharacterized protein OS=Sus scrofa OX=9823 GN=HNRNPAB PE=1 SV=3	PIG	11
652	20.35	20.38	37.88	36.58	36.58	tr|F1RQ75|F1RQ75_PIG	Coagulation factor IX OS=Sus scrofa OX=9823 GN=F9 PE=1 SV=3	PIG	11
653	20.33	20.36	56.14	56.14	48.68	tr|A0A2C9F3A4|A0A2C9F3A4_PIG	UMP-CMP kinase OS=Sus scrofa OX=9823 GN=CMPK1 PE=3 SV=1	PIG	12
654	20.32	20.41	65.03	59.25	40.75	tr|F1RM03|F1RM03_PIG	SUMO1 activating enzyme subunit 1 OS=Sus scrofa OX=9823 GN=SAE1 PE=1 SV=1	PIG	13
655	20.32	20.33	30.18	27.25	25.23	tr|I3LR43|I3LR43_PIG	Peptidase D OS=Sus scrofa OX=9823 GN=PEPD PE=1 SV=2	PIG	10
656	20.31	20.36	55.9	53.73	47.83	tr|Q3Y5G5|Q3Y5G5_PIG	Peroxisomal enoyl coenzyme A hydratase 1 OS=Sus scrofa OX=9823 GN=ECH1 PE=2 SV=2	PIG	11
657	20.31	20.36	22.38	20	17.62	tr|F6PWV7|F6PWV7_PIG	Uncharacterized protein OS=Sus scrofa OX=9823 GN=TAP2 PE=1 SV=1	PIG	10
658	20.3	20.35	51.52	49.39	44.82	tr|D6QST6|D6QST6_PIG	2,4-dienoyl-CoA reductase 1 OS=Sus scrofa OX=9823 GN=DECR1 PE=1 SV=1	PIG	14
659	20.26	20.35	50.69	49.51	40.86	tr|A0A287ADK3|A0A287ADK3_PIG	Aldehyde dehydrogenase 7 family member A1 OS=Sus scrofa OX=9823 GN=ALDH7A1 PE=1 SV=1	PIG	12
660	20.26	20.32	39.91	39.91	37.32	tr|D0G773|D0G773_PIG	Isovaleryl Coenzyme A dehydrogenase OS=Sus scrofa OX=9823 GN=IVD PE=2 SV=1	PIG	12
661	20.2	20.33	24.31	20.38	14.97	tr|K9J6I5|K9J6I5_PIG	Aminopeptidase OS=Sus scrofa OX=9823 GN=ERAP1 PE=2 SV=1	PIG	15
662	20.2	20.28	29.27	29.27	29.27	tr|F1RXD5|F1RXD5_PIG	Copine 3 OS=Sus scrofa OX=9823 GN=CPNE3 PE=1 SV=1	PIG	11
663	20.18	20.33	41.01	37.91	29.98	tr|I3LL55|I3LL55_PIG	Proteasome 26S subunit, non-ATPase 3 OS=Sus scrofa OX=9823 GN=PSMD3 PE=1 SV=2	PIG	12
664	20.17	20.27	52.3	50	44.25	tr|F1SGN8|F1SGN8_PIG	GMP reductase OS=Sus scrofa OX=9823 GN=GMPR2 PE=1 SV=1	PIG	12
665	20.16	26.7	68.88	65.98	61	tr|A0A287B2P1|A0A287B2P1_PIG	Chloride intracellular channel protein OS=Sus scrofa OX=9823 GN=CLIC1 PE=3 SV=1	PIG	19
666	20.15	20.2	57.81	55.31	51.88	tr|B0FWK6|B0FWK6_PIG	Small inducible cytokine subfamily E member 1 OS=Sus scrofa OX=9823 GN=SCYE1 PE=1 SV=1	PIG	12
667	20.13	20.19	7.291	5.857	5.219	tr|A0A2I2U2V7|A0A2I2U2V7_FELCA	Ubiquitin specific peptidase 9, X-linked OS=Felis catus OX=9685 GN=USP9X PE=4 SV=1	FELCA	10
668	20.08	20.31	60.96	59.19	54.66	tr|A0A287AHQ0|A0A287AHQ0_PIG	Acetyl-CoA acetyltransferase 2 OS=Sus scrofa OX=9823 GN=ACAT2 PE=1 SV=1	PIG	11
669	20	20.12	71	70.56	51.95	tr|I3LLY4|I3LLY4_PIG	N-ribosyldihydronicotinamide:quinone reductase 2 OS=Sus scrofa OX=9823 GN=NQO2 PE=1 SV=2	PIG	10
670	19.86	19.93	43.64	42.05	35.45	tr|K7GS87|K7GS87_PIG	Septin 11 OS=Sus scrofa OX=9823 GN=SEPT11 PE=1 SV=2	PIG	11
671	19.83	20.11	53.14	53.14	43.93	tr|F1SUW3|F1SUW3_PIG	EF-hand domain family member D2 OS=Sus scrofa OX=9823 GN=EFHD2 PE=1 SV=1	PIG	12
672	19.77	31.94	56.47	50.82	46.82	tr|I3L893|I3L893_PIG	Rab GDP dissociation inhibitor OS=Sus scrofa OX=9823 GN=GDI1 PE=1 SV=2	PIG	16
673	19.73	19.75	66.67	61.97	61.97	tr|A0A2C9F3A3|A0A2C9F3A3_PIG	ATP synthase subunit O, mitochondrial OS=Sus scrofa OX=9823 GN=ATP5O PE=3 SV=1	PIG	18
674	19.7	19.84	19.28	19.28	13.67	tr|A0A091CNF8|A0A091CNF8_FUKDA	V-type proton ATPase subunit H OS=Fukomys damarensis OX=885580 GN=H920_18112 PE=4 SV=1	FUKDA	11
675	19.67	19.74	73.44	69.71	47.72	sp|Q9N1F5|GSTO1_PIG	Glutathione S-transferase omega-1 OS=Sus scrofa OX=9823 GN=GSTO1 PE=1 SV=2	PIG	10
676	19.65	19.74	33.46	24.18	17.7	tr|A0A287D675|A0A287D675_ICTTR	Nuclear pore complex protein Nup93 OS=Ictidomys tridecemlineatus OX=43179 GN=NUP93 PE=3 SV=1	ICTTR	10
677	19.57	19.63	9.106	7.45	6.954	tr|A0A287AKP0|A0A287AKP0_PIG	MIA family member 3, ER export factor OS=Sus scrofa OX=9823 GN=MIA3 PE=1 SV=1	PIG	10
678	19.56	19.6	57.48	54.67	51.4	tr|F1RXY7|F1RXY7_PIG	Translin OS=Sus scrofa OX=9823 GN=TSN PE=1 SV=3	PIG	10
679	19.55	19.77	36.62	32.89	32.89	tr|F1SPF6|F1SPF6_PIG	RuvB-like helicase OS=Sus scrofa OX=9823 GN=RUVBL1 PE=1 SV=3	PIG	11
680	19.51	20.2	80.23	76.84	70.06	tr|W5QGW0|W5QGW0_SHEEP	Peptidyl-prolyl cis-trans isomerase OS=Ovis aries OX=9940 GN=PPIH PE=3 SV=1	SHEEP	15
681	19.49	20.06	17.78	14.35	13.09	tr|K7GSG6|K7GSG6_PIG	WASH complex subunit 5 OS=Sus scrofa OX=9823 GN=WASHC5 PE=1 SV=2	PIG	12
682	19.45	19.46	77.23	74.26	70.79	tr|A0SEH3|A0SEH3_PIG	Complement component C8G OS=Sus scrofa OX=9823 GN=C8G PE=1 SV=1	PIG	11
683	19.42	19.44	70.37	68.52	65.28	tr|W5QBQ8|W5QBQ8_SHEEP	RAB5C, member RAS oncogene family OS=Ovis aries OX=9940 GN=RAB5C PE=4 SV=1	SHEEP	15
684	19.4	19.42	50.62	48.76	32.92	tr|G1P4Q3|G1P4Q3_MYOLU	Proteasome 26S subunit, non-ATPase 7 OS=Myotis lucifugus OX=59463 GN=PSMD7 PE=4 SV=1	MYOLU	9
685	19.38	19.43	38.02	35.63	33.53	tr|A0A286ZZ49|A0A286ZZ49_PIG	Phytanoyl-CoA 2-hydroxylase OS=Sus scrofa OX=9823 GN=PHYH PE=1 SV=1	PIG	10
686	19.35	19.37	77.05	74.18	56.56	tr|A0A286ZQ44|A0A286ZQ44_PIG	Dicarbonyl and L-xylulose reductase OS=Sus scrofa OX=9823 GN=DCXR PE=4 SV=1	PIG	15
687	19.32	19.75	49.07	47.2	40.06	tr|Q2TJA5|Q2TJA5_PIG	Aldo-keto reductase OS=Sus scrofa OX=9823 GN=akr PE=1 SV=1	PIG	11
688	19.32	19.37	50	50	38.29	tr|I3LEQ7|I3LEQ7_PIG	Serine/threonine kinase receptor associated protein OS=Sus scrofa OX=9823 GN=STRAP PE=1 SV=1	PIG	10
689	19.3	19.35	9.961	8.978	6.619	tr|L5KWC7|L5KWC7_PTEAL	Multifunctional fusion protein OS=Pteropus alecto OX=9402 GN=PAL_GLEAN10004834 PE=3 SV=1	PTEAL	10
690	19.27	19.35	37.22	31.59	31.59	tr|F1SIX3|F1SIX3_PIG	UTP--glucose-1-phosphate uridylyltransferase OS=Sus scrofa OX=9823 GN=UGP2 PE=1 SV=3	PIG	11
691	19.26	19.29	58.38	58.08	55.99	tr|U3F4B1|U3F4B1_CALJA	Heterogeneous nuclear ribonucleoprotein H3 isoform b OS=Callithrix jacchus OX=9483 GN=HNRNPH3 PE=2 SV=1	CALJA	16
692	19.25	19.27	52.69	47.67	42.29	sp|Q8WNV7|DHRS4_PIG	Dehydrogenase/reductase SDR family member 4 OS=Sus scrofa OX=9823 GN=DHRS4 PE=1 SV=2	PIG	10
693	19.23	19.27	21.33	19.6	18.8	tr|I3LTL9|I3LTL9_PIG	Uncharacterized protein OS=Sus scrofa OX=9823 GN=FOLH1B PE=1 SV=2	PIG	11
694	19.18	19.24	17.63	17.63	16.14	tr|F1S762|F1S762_PIG	Uncharacterized protein OS=Sus scrofa OX=9823 GN=SCP2 PE=1 SV=3	PIG	12
695	19.15	19.19	92.37	92.37	55.93	tr|W5NQ92|W5NQ92_SHEEP	Uncharacterized protein OS=Ovis aries OX=9940 GN=TCEB2 PE=4 SV=1	SHEEP	10
696	19.15	19.16	42.99	42.99	42.99	tr|U6DEF9|U6DEF9_NEOVI	Ras-related protein Rab-21 (Fragment) OS=Neovison vison OX=452646 GN=RAB21 PE=2 SV=1	NEOVI	12
697	19.14	19.15	36.35	30.26	30.26	tr|F1SAF0|F1SAF0_PIG	Dihydrolipoyl dehydrogenase OS=Sus scrofa OX=9823 GN=DLD PE=1 SV=1	PIG	10
698	19.08	19.87	44.19	43.07	38.2	tr|F7FNS7|F7FNS7_ORNAN	Uncharacterized protein OS=Ornithorhynchus anatinus OX=9258 PE=3 SV=2	ORNAN	13
699	19.06	19.09	50.41	44.72	41.87	sp|P80015|CAP7_PIG	Azurocidin OS=Sus scrofa OX=9823 GN=AZU1 PE=1 SV=2	PIG	13
700	19.06	19.08	53.42	52.97	45.66	tr|A0A286ZV95|A0A286ZV95_PIG	Transmembrane p24 trafficking protein 10 OS=Sus scrofa OX=9823 GN=TMED10 PE=1 SV=1	PIG	15
701	19.02	19.09	48.67	44.54	30.97	tr|F1SCF5|F1SCF5_PIG	Uncharacterized protein OS=Sus scrofa OX=9823 GN=DNAJB1 PE=1 SV=1	PIG	10
702	19.02	19.03	63.35	63.35	57.59	tr|U3DLZ3|U3DLZ3_CALJA	Cell division control protein 42 homolog isoform 1 OS=Callithrix jacchus OX=9483 GN=CDC42 PE=2 SV=1	CALJA	12
703	19	37.86	59.8	57.6	52.21	tr|G1RER5|G1RER5_NOMLE	Eukaryotic translation initiation factor 4A1 OS=Nomascus leucogenys OX=61853 GN=EIF4A1 PE=4 SV=3	NOMLE	26
704	18.96	19.03	61.33	61.33	51.11	tr|W5P0V5|W5P0V5_SHEEP	RAB11B, member RAS oncogene family OS=Ovis aries OX=9940 GN=RAB11B PE=4 SV=1	SHEEP	13
705	18.91	18.95	79.82	79.82	73.68	tr|F1S1R4|F1S1R4_PIG	SH3 domain-binding glutamic acid-rich-like protein OS=Sus scrofa OX=9823 GN=SH3BGRL PE=1 SV=3	PIG	10
706	18.91	18.95	47.85	41.94	36.83	tr|F1RX12|F1RX12_PIG	GDP-mannose 4,6-dehydratase OS=Sus scrofa OX=9823 GN=GMDS PE=1 SV=3	PIG	10
707	18.84	18.93	28.96	24.07	22.5	tr|W5PLQ6|W5PLQ6_SHEEP	Coatomer subunit delta OS=Ovis aries OX=9940 GN=ARCN1 PE=3 SV=1	SHEEP	11
708	18.84	18.89	69.63	69.63	52.59	tr|F1RHN3|F1RHN3_PIG	Catechol O-methyltransferase OS=Sus scrofa OX=9823 GN=COMT PE=1 SV=1	PIG	10
709	18.82	18.87	56.15	49.23	43.08	tr|M3VJZ7|M3VJZ7_PIG	LIM and SH3 domain protein 1 OS=Sus scrofa OX=9823 GN=LASP1 PE=2 SV=1	PIG	14
710	18.81	18.83	41.79	41.79	34.63	sp|Q9TV69|DHDH_PIG	Trans-1,2-dihydrobenzene-1,2-diol dehydrogenase OS=Sus scrofa OX=9823 GN=DHDH PE=1 SV=1	PIG	10
711	18.76	18.81	46.74	46.36	41	tr|F1RJM2|F1RJM2_PIG	Endoplasmic reticulum resident protein 29 OS=Sus scrofa OX=9823 GN=ERP29 PE=1 SV=2	PIG	12
712	18.72	18.76	16.1	16.1	16.1	tr|A0A287AII8|A0A287AII8_PIG	1,4-alpha-glucan branching enzyme 1 OS=Sus scrofa OX=9823 GN=GBE1 PE=1 SV=1	PIG	10
713	18.66	18.67	72.97	72.97	72.97	tr|W5PTW7|W5PTW7_SHEEP	Uncharacterized protein OS=Ovis aries OX=9940 PE=4 SV=1	SHEEP	12
714	18.65	18.67	39.77	33.18	28.18	tr|A0A287ARZ1|A0A287ARZ1_PIG	Thioredoxin domain containing 5 OS=Sus scrofa OX=9823 GN=TXNDC5 PE=1 SV=1	PIG	9
715	18.63	20.72	13	11.95	9.692	tr|F1SSE8|F1SSE8_PIG	Collagen type XV alpha 1 chain OS=Sus scrofa OX=9823 GN=COL15A1 PE=1 SV=3	PIG	10
716	18.62	18.7	33.86	33.86	29.63	tr|F1RLG5|F1RLG5_PIG	Receptor expression-enhancing protein OS=Sus scrofa OX=9823 GN=REEP5 PE=1 SV=1	PIG	10
717	18.61	18.62	66.26	63.37	51.85	tr|F1RHJ2|F1RHJ2_PIG	Heparin binding growth factor OS=Sus scrofa OX=9823 GN=HDGF PE=1 SV=1	PIG	10
718	18.59	18.6	82.54	65.87	57.14	sp|P59083|PHP14_PIG	14 kDa phosphohistidine phosphatase OS=Sus scrofa OX=9823 GN=PHPT1 PE=1 SV=2	PIG	10
719	18.56	18.66	13.46	12.92	9.793	tr|F1S557|F1S557_PIG	Amylo-alpha-1, 6-glucosidase, 4-alpha-glucanotransferase OS=Sus scrofa OX=9823 GN=AGL PE=1 SV=2	PIG	10
720	18.51	18.6	25.16	22.27	20.69	tr|B5L0Y5|B5L0Y5_PIG	Calpastatin OS=Sus scrofa OX=9823 GN=CAST PE=4 SV=1	PIG	11
721	18.4	18.44	6.726	4.42	4.1	tr|F7H3A8|F7H3A8_MACMU	Laminin subunit alpha 2 OS=Macaca mulatta OX=9544 GN=LAMA2 PE=4 SV=2	MACMU	9
722	18.38	18.53	61.7	57.45	57.45	tr|W5PVR4|W5PVR4_SHEEP	40S ribosomal protein S17 OS=Ovis aries OX=9940 GN=RPS17 PE=3 SV=1	SHEEP	17
723	18.38	18.51	8.783	7.217	5.957	tr|Q95LC9|Q95LC9_PIG	Mannose-6-phosphate/insulin-like growth factor II receptor (Fragment) OS=Sus scrofa OX=9823 GN=m6p/igf2r PE=2 SV=1	PIG	10
724	18.38	18.44	58.75	58.75	41.25	sp|P04366|AMBP_PIG	Protein AMBP (Fragment) OS=Sus scrofa OX=9823 GN=AMBP PE=1 SV=2	PIG	15
725	18.36	18.44	25.13	19.69	13.73	tr|Q95JG9|Q95JG9_PIG	Carnitine palmitoyltransferase I OS=Sus scrofa OX=9823 GN=CPT1A PE=2 SV=1	PIG	9
726	18.32	18.65	18.01	14.33	11.46	tr|F1RGA7|F1RGA7_PIG	Squamous cell carcinoma antigen recognized by T-cells 3 OS=Sus scrofa OX=9823 GN=SART3 PE=1 SV=3	PIG	10
727	18.29	18.3	60.58	60.58	52.28	tr|W5QD30|W5QD30_SHEEP	Proteasome subunit alpha type OS=Ovis aries OX=9940 GN=PSMA5 PE=3 SV=1	SHEEP	11
728	18.28	18.33	61.24	59.28	59.28	tr|I3LLX9|I3LLX9_PIG	Uncharacterized protein OS=Sus scrofa OX=9823 GN=ARMC10 PE=1 SV=1	PIG	9
729	18.28	18.32	59.31	59.31	45.59	tr|S7NPB1|S7NPB1_MYOBR	Rho GDP-dissociation inhibitor 1 OS=Myotis brandtii OX=109478 GN=D623_10007378 PE=4 SV=1	MYOBR	13
730	18.26	18.26	95.62	95.62	90.51	tr|A0A286ZNH3|A0A286ZNH3_PIG	Uncharacterized protein OS=Sus scrofa OX=9823 GN=RIDA PE=1 SV=1	PIG	15
731	18.25	20.27	65.35	65.35	65.35	tr|I3LUD1|I3LUD1_PIG	Superoxide dismutase [Cu-Zn] OS=Sus scrofa OX=9823 GN=SOD3 PE=1 SV=2	Cu-Zn	17
732	18.23	18.55	37.57	37.11	31.93	tr|A0A287AE45|A0A287AE45_PIG	Uncharacterized protein OS=Sus scrofa OX=9823 GN=AHNAK2 PE=1 SV=1	PIG	10
733	18.22	18.23	52.15	39.26	39.26	tr|F1SVB0|F1SVB0_PIG	Capping actin protein, gelsolin like OS=Sus scrofa OX=9823 GN=CAPG PE=1 SV=1	PIG	12
734	18.17	18.23	52.21	47.79	43.38	tr|F6QLX1|F6QLX1_CALJA	Ubiquitin thioesterase OS=Callithrix jacchus OX=9483 GN=OTUB1 PE=3 SV=1	CALJA	11
735	18.17	18.22	34.94	34.01	28.1	tr|F1RPY1|F1RPY1_PIG	Atlastin GTPase 3 OS=Sus scrofa OX=9823 GN=ATL3 PE=1 SV=3	PIG	9
736	18.12	18.87	36.39	36.39	31.81	tr|F1RZ71|F1RZ71_PIG	Uncharacterized protein OS=Sus scrofa OX=9823 GN=SEPT9 PE=1 SV=3	PIG	10
737	18.11	18.18	44.64	43.94	41.18	tr|F1S131|F1S131_PIG	Caspase 6 OS=Sus scrofa OX=9823 GN=CASP6 PE=1 SV=3	PIG	10
738	18.11	18.17	71.29	68.42	65.07	tr|A0A287A5T1|A0A287A5T1_PIG	Abhydrolase domain containing 14B OS=Sus scrofa OX=9823 GN=ABHD14B PE=1 SV=1	PIG	12
739	18.08	31.51	64.81	58.52	56.67	tr|L9L036|L9L036_TUPCH	14-3-3 protein beta/alpha OS=Tupaia chinensis OX=246437 GN=TREES_T100011878 PE=3 SV=1	TUPCH	27
740	18.07	18.13	41.85	41.85	41.85	tr|S9XGN1|S9XGN1_CAMFR	Eukaryotic translation initiation factor 3 subunit I OS=Camelus ferus OX=419612 GN=EIF3I PE=3 SV=1	CAMFR	11
741	18.03	24.29	43.89	42.14	40.4	tr|C1PIG4|C1PIG4_PIG	cAMP-dependent protein kinase regulatory subunit type II alpha OS=Sus scrofa OX=9823 GN=PRKAR2A PE=1 SV=1	PIG	13
742	18.03	18.16	19.72	14.25	12.34	tr|F1SMF6|F1SMF6_PIG	Integrin subunit alpha 1 OS=Sus scrofa OX=9823 GN=ITGA1 PE=1 SV=3	PIG	10
743	18.02	18.02	12.83	11.87	11.87	tr|F1SA74|F1SA74_PIG	Methylenetetrahydrofolate dehydrogenase (NADP+ dependent) 1 OS=Sus scrofa OX=9823 GN=MTHFD1 PE=1 SV=3	PIG	9
744	18	18.05	31.94	27.38	27.38	tr|W5Q1Z7|W5Q1Z7_SHEEP	Pre-mRNA processing factor 19 OS=Ovis aries OX=9940 GN=PRPF19 PE=4 SV=1	SHEEP	9
745	17.99	18.02	19.5	19.5	19.5	tr|A0A287AN95|A0A287AN95_PIG	PDZ and LIM domain 5 OS=Sus scrofa OX=9823 GN=PDLIM5 PE=1 SV=1	PIG	10
746	17.97	18.01	5.607	4.524	4.046	tr|Q9GM99|Q9GM99_PIG	Huntingtin OS=Sus scrofa OX=9823 PE=2 SV=1	PIG	9
747	17.88	17.93	8.055	7.498	5.784	tr|F1SCR9|F1SCR9_PIG	Neuroblastoma amplified sequence OS=Sus scrofa OX=9823 GN=NBAS PE=1 SV=3	PIG	9
748	17.87	17.97	20.48	19.58	17.77	tr|F1SIE2|F1SIE2_PIG	Stimulated by retinoic acid 6 OS=Sus scrofa OX=9823 GN=STRA6 PE=1 SV=3	PIG	9
749	17.85	17.87	15.97	14.84	14.04	tr|I3L5Z1|I3L5Z1_PIG	Uncharacterized protein OS=Sus scrofa OX=9823 GN=CDH1 PE=1 SV=2	PIG	9
750	17.79	17.82	43.9	36.59	32.79	tr|F1SUP1|F1SUP1_PIG	Uncharacterized protein OS=Sus scrofa OX=9823 GN=AKR7A2 PE=1 SV=2	PIG	12
751	17.77	33.97	66.47	62.02	57.57	tr|W5Q7G2|W5Q7G2_SHEEP	G protein subunit alpha i1 OS=Ovis aries OX=9940 GN=GNAI1 PE=4 SV=1	SHEEP	20
752	17.76	17.82	63.07	58.09	51.45	tr|A0A287BPP9|A0A287BPP9_PIG	Proteasome subunit beta type OS=Sus scrofa OX=9823 GN=PSMB1 PE=1 SV=1	PIG	11
753	17.74	17.77	29.53	24.88	23.49	sp|P79274|ACADL_PIG	Long-chain specific acyl-CoA dehydrogenase, mitochondrial OS=Sus scrofa OX=9823 GN=ACADL PE=2 SV=1	PIG	10
754	17.72	18.49	15.36	14.29	14.29	tr|F1SJE2|F1SJE2_PIG	Uncharacterized protein OS=Sus scrofa OX=9823 GN=TJP2 PE=1 SV=2	PIG	10
755	17.65	17.86	50.39	50.39	38.67	tr|A0A286ZYM6|A0A286ZYM6_PIG	ATP synthase, H+ transporting, mitochondrial Fo complex subunit B1 OS=Sus scrofa OX=9823 GN=ATP5F1 PE=1 SV=1	PIG	11
756	17.65	17.67	31.87	30.05	30.05	tr|K9J4N3|K9J4N3_PIG	Branched-chain-amino-acid aminotransferase OS=Sus scrofa OX=9823 GN=BCAT1 PE=2 SV=1	PIG	9
757	17.62	17.67	28.8	27.22	19.46	tr|Q3UMT8|Q3UMT8_MOUSE	Uncharacterized protein OS=Mus musculus OX=10090 GN=Hnrnpr PE=2 SV=1	MOUSE	10
758	17.61	19.82	17.19	15.93	15.2	tr|F1RL75|F1RL75_PIG	Platelet-derived growth factor receptor beta OS=Sus scrofa OX=9823 GN=PDGFRB PE=1 SV=3	PIG	11
759	17.6	18.48	79.14	74.85	73.01	tr|U3CKA4|U3CKA4_CALJA	S-phase kinase-associated protein 1 isoform b OS=Callithrix jacchus OX=9483 GN=SKP1 PE=2 SV=1	CALJA	13
760	17.58	17.66	39.12	35.94	30.56	tr|S7N4E0|S7N4E0_MYOBR	60S ribosomal protein L3 OS=Myotis brandtii OX=109478 GN=D623_10014020 PE=3 SV=1	MYOBR	12
761	17.57	17.59	80.87	80.87	80.87	tr|F1RYZ0|F1RYZ0_PIG	60S acidic ribosomal protein P2 OS=Sus scrofa OX=9823 GN=RPLP2 PE=1 SV=1	PIG	11
762	17.54	17.58	37.82	35.03	31.98	tr|A0A2C9F350|A0A2C9F350_PIG	Medium-chain-specific acyl-CoA dehydrogenase, mitochondrial OS=Sus scrofa OX=9823 GN=ACADM PE=1 SV=1	PIG	11
763	17.52	17.59	60.37	60.37	58.23	tr|F1ST73|F1ST73_PIG	Glyoxylate and hydroxypyruvate reductase OS=Sus scrofa OX=9823 GN=GRHPR PE=1 SV=3	PIG	11
764	17.5	17.6	9.581	8.534	7.487	tr|A0A287BHV6|A0A287BHV6_PIG	Protein tyrosine phosphatase, receptor type F OS=Sus scrofa OX=9823 GN=PTPRF PE=4 SV=1	PIG	9
765	17.49	17.82	50.97	45.4	32.87	tr|F1S3D5|F1S3D5_PIG	Lectin, mannose binding 2 OS=Sus scrofa OX=9823 GN=LMAN2 PE=1 SV=1	PIG	10
766	17.47	17.49	47.71	43.46	43.46	tr|I3L995|I3L995_PIG	Uncharacterized protein OS=Sus scrofa OX=9823 GN=LRRC59 PE=1 SV=2	PIG	9
767	17.42	18.63	49.43	49.43	33.46	tr|A0A0D9SDM5|A0A0D9SDM5_CHLSB	40S ribosomal protein S4 OS=Chlorocebus sabaeus OX=60711 PE=3 SV=1	CHLSB	10
768	17.42	17.44	30.21	30.21	27.81	tr|G3WZE6|G3WZE6_SARHA	Eukaryotic translation initiation factor 3 subunit M OS=Sarcophilus harrisii OX=9305 GN=EIF3M PE=3 SV=1	SARHA	11
769	17.39	17.78	16.16	14.06	13.42	tr|A0A286ZQ28|A0A286ZQ28_PIG	SEC24 homolog C, COPII coat complex component OS=Sus scrofa OX=9823 GN=SEC24C PE=1 SV=1	PIG	10
770	17.38	19.6	18.59	15.7	13.29	tr|G1REB1|G1REB1_NOMLE	GNAS complex locus OS=Nomascus leucogenys OX=61853 GN=GNAS PE=4 SV=1	NOMLE	11
771	17.36	17.41	78.28	78.28	65.15	tr|M3XZ04|M3XZ04_MUSPF	Secretion associated Ras related GTPase 1A OS=Mustela putorius furo OX=9669 GN=SAR1A PE=3 SV=1	MUSPF	13
772	17.29	17.32	48.18	39.93	39.93	tr|A0A286ZU97|A0A286ZU97_PIG	Uncharacterized protein OS=Sus scrofa OX=9823 GN=MTCH2 PE=1 SV=1	PIG	10
773	17.25	17.27	29.36	23.94	19.83	tr|F1RK53|F1RK53_PIG	Coronin OS=Sus scrofa OX=9823 GN=LOC100513346 PE=1 SV=2	PIG	10
774	17.23	17.29	20.26	18.71	14.84	tr|M3TYW5|M3TYW5_PIG	Glutaminyl-tRNA synthetase OS=Sus scrofa OX=9823 GN=QARS PE=2 SV=1	PIG	10
775	17.2	17.33	19.91	16.14	14.96	tr|A0A286ZNW1|A0A286ZNW1_PIG	Echinoderm microtubule associated protein like 2 OS=Sus scrofa OX=9823 GN=EML2 PE=1 SV=1	PIG	9
776	17.18	17.29	22.22	17.36	14.48	tr|K9J4R3|K9J4R3_PIG	Alpha-mannosidase OS=Sus scrofa OX=9823 GN=MAN2B1 PE=2 SV=1	PIG	11
777	17.18	17.26	30.22	30.22	28.57	tr|F1S9T2|F1S9T2_PIG	Uncharacterized protein OS=Sus scrofa OX=9823 GN=IFI44 PE=1 SV=2	PIG	9
778	17.17	17.32	28.14	25.3	25.3	tr|I3LIM2|I3LIM2_PIG	UDP-glucose 6-dehydrogenase OS=Sus scrofa OX=9823 GN=UGDH PE=1 SV=1	PIG	10
779	17.16	17.22	10.64	10.01	10.01	tr|A0A287BPH8|A0A287BPH8_PIG	FLII, actin remodeling protein OS=Sus scrofa OX=9823 GN=FLII PE=4 SV=1	PIG	11
780	17.15	19.31	24.51	23	17.25	tr|K7CEW2|K7CEW2_PANTR	DEAD (Asp-Glu-Ala-Asp) box polypeptide 3, X-linked OS=Pan troglodytes OX=9598 GN=DDX3X PE=2 SV=1	PANTR	9
781	17.13	19.25	20.31	17.56	15.44	tr|A0A287AYB4|A0A287AYB4_PIG	Platelet-derived growth factor receptor alpha OS=Sus scrofa OX=9823 GN=PDGFRA PE=3 SV=1	PIG	12
782	17.13	17.12	56.22	56.22	53.23	tr|A0A286ZVB7|A0A286ZVB7_PIG	Dermatopontin OS=Sus scrofa OX=9823 GN=DPT PE=4 SV=1	PIG	24
783	17.11	17.17	63.23	51.57	48.88	tr|F1S7C9|F1S7C9_PIG	Uncharacterized protein OS=Sus scrofa OX=9823 GN=GSTA1 PE=1 SV=3	PIG	11
784	17.09	17.1	20.99	20.23	20.23	tr|F1SG41|F1SG41_PIG	Aldehyde dehydrogenase 1 family member L2 OS=Sus scrofa OX=9823 GN=ALDH1L2 PE=1 SV=3	PIG	9
785	17.07	17.1	16.95	15.53	12.39	tr|F1S7J6|F1S7J6_PIG	Scaffold attachment factor B OS=Sus scrofa OX=9823 GN=SAFB PE=1 SV=3	PIG	9
786	17.06	17.1	36.36	36.36	30.47	tr|A0A091CKT3|A0A091CKT3_FUKDA	Ribose-phosphate pyrophosphokinase 2 OS=Fukomys damarensis OX=885580 GN=H920_19329 PE=4 SV=1	FUKDA	10
787	17.03	17.1	67.4	67.4	63.54	tr|A0A287ARR1|A0A287ARR1_PIG	Ferritin OS=Sus scrofa OX=9823 GN=FTH1 PE=1 SV=1	PIG	12
788	17	17.05	89.62	89.62	76.5	tr|A0A2F0B3V8|A0A2F0B3V8_ESCRO	Calmodulin (Fragment) OS=Eschrichtius robustus OX=9764 GN=Calmodulin PE=4 SV=1	ESCRO	16
789	16.99	47.7	61.05	56.84	54.32	tr|H2QCZ7|H2QCZ7_PANTR	Uncharacterized protein OS=Pan troglodytes OX=9598 GN=KRT14 PE=3 SV=1	PANTR	27
790	16.95	17.38	57.32	53.66	46.34	tr|U3FX43|U3FX43_CALJA	Serine/arginine-rich splicing factor 3 OS=Callithrix jacchus OX=9483 GN=SRSF3 PE=2 SV=1	CALJA	15
791	16.92	16.96	36.73	36.73	33.67	tr|W5P7C2|W5P7C2_SHEEP	Selenophosphate synthetase 1 OS=Ovis aries OX=9940 GN=SEPHS1 PE=4 SV=1	SHEEP	9
792	16.91	16.98	42.73	38.66	35.47	tr|F1SIJ9|F1SIJ9_PIG	Phosphoserine aminotransferase OS=Sus scrofa OX=9823 GN=PSAT1 PE=1 SV=3	PIG	10
793	16.84	16.89	51.72	51.72	36.05	tr|F1RNP2|F1RNP2_PIG	Alpha-2-glycoprotein 1, zinc-binding OS=Sus scrofa OX=9823 GN=AZGP1 PE=1 SV=2	PIG	11
794	16.83	16.89	52	47.27	37.45	tr|A0A287AGG3|A0A287AGG3_PIG	Proteasome subunit beta type OS=Sus scrofa OX=9823 GN=PSMB5 PE=1 SV=1	PIG	8
795	16.83	16.87	29.18	24.16	19.7	tr|D0G6X8|D0G6X8_PIG	Beta-hexosaminidase OS=Sus scrofa OX=9823 GN=HEXB PE=1 SV=1	PIG	8
796	16.83	16.86	43.31	43.31	26.45	tr|A0A287AS72|A0A287AS72_PIG	N-acetylglucosamine kinase OS=Sus scrofa OX=9823 GN=NAGK PE=1 SV=1	PIG	8
797	16.82	16.92	25.36	22.59	21.43	tr|A7VK01|A7VK01_PIG	Mx1 protein OS=Sus scrofa OX=9823 GN=Mx1 PE=3 SV=1	PIG	11
798	16.81	16.89	63.96	63.96	63.96	sp|P36968|GPX4_PIG	Phospholipid hydroperoxide glutathione peroxidase OS=Sus scrofa OX=9823 GN=GPX4 PE=1 SV=3	PIG	14
799	16.81	16.83	56.45	53.76	45.7	tr|M3VVB1|M3VVB1_FELCA	ADP ribosylation factor like GTPase 8B OS=Felis catus OX=9685 GN=ARL8B PE=3 SV=2	FELCA	10
800	16.8	16.84	60.55	60.55	54.13	tr|F1RHW4|F1RHW4_PIG	Related RAS viral (r-ras) oncogene homolog OS=Sus scrofa OX=9823 GN=RRAS PE=1 SV=1	PIG	11
801	16.8	16.84	64.22	64.22	57.8	tr|Q99KF5|Q99KF5_MOUSE	Hypoxanthine phosphoribosyltransferase OS=Mus musculus OX=10090 GN=Hprt PE=2 SV=1	MOUSE	10
802	16.79	16.97	20.31	19.32	15.77	tr|M3VK46|M3VK46_PIG	Solute carrier family 44, member 2 tv2 OS=Sus scrofa OX=9823 GN=SLC44A2 PE=2 SV=1	PIG	9
803	16.78	17.08	15.6	15	12.9	tr|F1SMM0|F1SMM0_PIG	Endoplasmic reticulum metallopeptidase 1 OS=Sus scrofa OX=9823 GN=ERMP1 PE=1 SV=2	PIG	9
804	16.76	16.83	59.87	56.31	52.43	tr|I3LSZ5|I3LSZ5_PIG	Uridine phosphorylase OS=Sus scrofa OX=9823 GN=UPP1 PE=1 SV=2	PIG	12
805	16.74	16.81	52.92	45.4	41.78	tr|F1SSG5|F1SSG5_PIG	Uncharacterized protein OS=Sus scrofa OX=9823 GN=ANP32B PE=1 SV=1	PIG	10
806	16.74	16.81	74.44	70	57.22	tr|F1S6K5|F1S6K5_PIG	Adenine phosphoribosyltransferase OS=Sus scrofa OX=9823 GN=APRT PE=3 SV=1	PIG	9
807	16.73	16.77	46.8	46.46	42.09	tr|F1RKJ9|F1RKJ9_PIG	Isochorismatase domain containing 1 OS=Sus scrofa OX=9823 GN=ISOC1 PE=1 SV=1	PIG	10
808	16.72	16.79	63.98	47.89	47.13	tr|F1S418|F1S418_PIG	Uncharacterized protein OS=Sus scrofa OX=9823 GN=PRDX3 PE=1 SV=1	PIG	15
809	16.7	16.78	69.1	69.1	65.17	tr|M3XSS9|M3XSS9_MUSPF	Actin-related protein 2/3 complex subunit 3 OS=Mustela putorius furo OX=9669 GN=ARPC3 PE=3 SV=1	MUSPF	17
810	16.69	23.39	69.49	62.5	54.78	tr|F1SQ01|F1SQ01_PIG	Peroxiredoxin 4 OS=Sus scrofa OX=9823 GN=PRDX4 PE=1 SV=1	PIG	14
811	16.69	18.83	34.82	32.06	28.66	tr|Q4R5E7|Q4R5E7_MACFA	Brain cDNA, clone: QnpA-15907, similar to human non-POU domain containing, octamer-binding (NONO) OS=Macaca fascicularis OX=9541 PE=2 SV=1	MACFA	10
812	16.66	16.75	43.81	43.81	38.37	tr|W5Q942|W5Q942_SHEEP	COP9 signalosome subunit 6 OS=Ovis aries OX=9940 GN=COPS6 PE=4 SV=1	SHEEP	10
813	16.61	16.68	12.03	11.26	11.26	tr|F1S7C4|F1S7C4_PIG	Cation-transporting ATPase OS=Sus scrofa OX=9823 GN=ATP13A1 PE=1 SV=2	PIG	9
814	16.58	16.67	39.58	34.58	31.87	tr|L9LCJ1|L9LCJ1_TUPCH	26S protease regulatory subunit 6B OS=Tupaia chinensis OX=246437 GN=TREES_T100012845 PE=3 SV=1	TUPCH	11
815	16.55	16.6	38.58	35.96	33.86	tr|I3LPB5|I3LPB5_PIG	Creatine kinase B-type OS=Sus scrofa OX=9823 GN=CKB PE=3 SV=2	PIG	10
816	16.54	17.26	40	37.84	28.38	tr|F7DFM9|F7DFM9_HORSE	40 kDa peptidyl-prolyl cis-trans isomeras-like protein OS=Equus caballus OX=9796 GN=PPID PE=2 SV=1	HORSE	10
817	16.52	16.54	34.58	34.36	30.18	tr|A0A286ZRK0|A0A286ZRK0_PIG	Uncharacterized protein OS=Sus scrofa OX=9823 GN=TMPO PE=1 SV=1	PIG	8
818	16.5	38.59	21.6	20.69	19.46	tr|F1SPZ5|F1SPZ5_PIG	Calcium-transporting ATPase OS=Sus scrofa OX=9823 GN=ATP2B1 PE=1 SV=2	PIG	23
819	16.48	16.72	7.64	5.933	4.439	tr|I3LIC6|I3LIC6_PIG	CCR4-NOT transcription complex subunit 1 OS=Sus scrofa OX=9823 GN=CNOT1 PE=1 SV=2	PIG	10
820	16.46	16.52	68.64	68.64	62.71	tr|W5PKG8|W5PKG8_SHEEP	Uncharacterized protein OS=Ovis aries OX=9940 GN=SNRPD2 PE=4 SV=1	SHEEP	17
821	16.43	16.55	39.26	35.54	31.3	tr|F1SFI6|F1SFI6_PIG	Fetuin B OS=Sus scrofa OX=9823 GN=FETUB PE=1 SV=3	PIG	8
822	16.42	35.89	43.57	42.2	33.79	tr|A0A250Y358|A0A250Y358_CASCN	Radixin OS=Castor canadensis OX=51338 GN=RDX PE=4 SV=1	CASCN	20
823	16.41	16.51	29.6	25	21.47	sp|Q4FAT7|BGLR_PIG	Beta-glucuronidase OS=Sus scrofa OX=9823 GN=GUSB PE=3 SV=1	PIG	10
824	16.4	16.48	20.09	16.56	12.03	tr|A0A287B650|A0A287B650_PIG	Glycosylphosphatidylinositol specific phospholipase D1 OS=Sus scrofa OX=9823 GN=GPLD1 PE=1 SV=1	PIG	9
825	16.39	16.46	45.15	45.15	42.54	tr|Q2XVP5|Q2XVP5_PIG	Microtubule-associated protein RP/EB family member 1 OS=Sus scrofa OX=9823 GN=MAPRE1 PE=1 SV=1	PIG	9
826	16.35	16.47	29.66	28.28	18.34	tr|F1S5H7|F1S5H7_PIG	Uncharacterized protein OS=Sus scrofa OX=9823 GN=NHLRC2 PE=1 SV=2	PIG	8
827	16.35	16.43	68.59	67.95	67.95	tr|Q5RKT7|Q5RKT7_HUMAN	Ribosomal protein S27a OS=Homo sapiens OX=9606 GN=RPS27A PE=1 SV=1	HUMAN	17
828	16.32	18.6	65.38	59.62	48.08	tr|U3FBI9|U3FBI9_CALJA	Ras-related protein Rab-6A isoform a OS=Callithrix jacchus OX=9483 GN=RAB6A PE=2 SV=1	CALJA	12
829	16.28	16.37	15.39	11.93	10.19	tr|A0A287AHD3|A0A287AHD3_PIG	Echinoderm microtubule associated protein like 4 OS=Sus scrofa OX=9823 GN=EML4 PE=1 SV=1	PIG	9
830	16.24	16.28	26.25	18.26	14.12	tr|F1SAL4|F1SAL4_PIG	Meprin A subunit OS=Sus scrofa OX=9823 GN=MEP1B PE=1 SV=3	PIG	10
831	16.19	16.25	54.19	54.19	39.21	tr|A0A286ZWI2|A0A286ZWI2_PIG	Uncharacterized protein OS=Sus scrofa OX=9823 GN=NUDT21 PE=1 SV=1	PIG	8
832	16.18	16.18	55.75	55.75	51.77	tr|F1S747|F1S747_PIG	Ras-related protein Rab-32 OS=Sus scrofa OX=9823 GN=RAB32 PE=4 SV=2	PIG	8
833	16.11	16.15	50.61	48.18	44.13	tr|A0A287AYP1|A0A287AYP1_PIG	Nipsnap homolog 3B OS=Sus scrofa OX=9823 GN=NIPSNAP3B PE=1 SV=1	PIG	8
834	16.1	102.31	67.3	64.04	60.46	tr|F1SSA6|F1SSA6_PIG	Uncharacterized protein OS=Sus scrofa OX=9823 PE=1 SV=3	PIG	62
835	16.1	16.14	46.34	46.34	43.9	tr|A0A287BKR9|A0A287BKR9_PIG	Uncharacterized protein OS=Sus scrofa OX=9823 GN=LOC100157017 PE=1 SV=1	PIG	9
836	16.09	16.16	57.69	51.28	44.02	tr|W6FFJ6|W6FFJ6_PANTA	Proteasome subunit alpha type OS=Panthera tigris altaica OX=74533 GN=PSMA2 PE=2 SV=1	PANTA	10
837	16.06	16.1	32.58	30.58	27.07	tr|A0A287B283|A0A287B283_PIG	LanC like 1 OS=Sus scrofa OX=9823 GN=LANCL1 PE=1 SV=1	PIG	9
838	16.03	16.11	45.3	45.3	40.74	tr|F1S3H7|F1S3H7_PIG	Uncharacterized protein OS=Sus scrofa OX=9823 GN=PTGR2 PE=1 SV=3	PIG	9
839	16.03	16.11	52.29	52.29	52.29	tr|W5Q2R9|W5Q2R9_SHEEP	Uncharacterized protein OS=Ovis aries OX=9940 PE=3 SV=1	SHEEP	12
840	15.98	16.01	50	44.72	42.5	tr|A0A2C9F3H3|A0A2C9F3H3_PIG	Aminoacylase-1 OS=Sus scrofa OX=9823 GN=ACY1 PE=1 SV=1	PIG	8
841	15.96	16.09	45.87	37.89	35.04	sp|P05383|KAPCB_PIG	cAMP-dependent protein kinase catalytic subunit beta OS=Sus scrofa OX=9823 GN=PRKACB PE=1 SV=3	PIG	9
842	15.92	15.96	23.76	19.55	18.5	tr|I3LNE4|I3LNE4_PIG	Peptidyl arginine deiminase 2 OS=Sus scrofa OX=9823 GN=PADI2 PE=1 SV=2	PIG	10
843	15.89	16.04	26.09	26.09	18.75	tr|W5PUR8|W5PUR8_SHEEP	TMEM189-UBE2V1 readthrough OS=Ovis aries OX=9940 GN=TMEM189-UBE2V1 PE=3 SV=1	SHEEP	16
844	15.87	15.93	37.43	29.7	27.92	tr|W5Q9D9|W5Q9D9_SHEEP	tRNA-splicing ligase RtcB homolog OS=Ovis aries OX=9940 GN=RTCB PE=3 SV=1	SHEEP	9
845	15.85	15.89	13.84	12.51	10.09	tr|F1SN95|F1SN95_PIG	Nucleoporin 155 OS=Sus scrofa OX=9823 GN=NUP155 PE=1 SV=3	PIG	8
846	15.82	15.85	85.89	85.89	85.89	tr|F1RM62|F1RM62_PIG	Heat shock protein family B (small) member 6 OS=Sus scrofa OX=9823 GN=HSPB6 PE=1 SV=1	PIG	8
847	15.81	15.89	57.76	57.76	40.26	tr|I3L8Q5|I3L8Q5_PIG	Peroxisomal trans-2-enoyl-CoA reductase OS=Sus scrofa OX=9823 GN=PECR PE=1 SV=2	PIG	13
848	15.79	15.86	34.91	30.74	27.51	tr|F1RX00|F1RX00_PIG	Amine oxidase OS=Sus scrofa OX=9823 GN=MAOA PE=1 SV=2	PIG	8
849	15.77	15.85	43.69	41.54	30.46	tr|A0A287BTD0|A0A287BTD0_PIG	LIM and senescent cell antigen-like-containing domain protein OS=Sus scrofa OX=9823 GN=LIMS1 PE=1 SV=1	PIG	8
850	15.75	15.88	56.94	53.59	53.59	tr|W5PQ76|W5PQ76_SHEEP	Sorcin OS=Ovis aries OX=9940 GN=SRI PE=4 SV=1	SHEEP	13
851	15.74	15.75	34.84	33.33	31.33	tr|F1SCY4|F1SCY4_PIG	Lipase OS=Sus scrofa OX=9823 GN=LIPA PE=1 SV=1	PIG	10
852	15.71	15.75	37.59	37.59	35.86	tr|F1SJY1|F1SJY1_PIG	Endoplasmic reticulum-golgi intermediate compartment 1 OS=Sus scrofa OX=9823 GN=ERGIC1 PE=1 SV=2	PIG	9
853	15.7	15.77	60.51	46.5	40.13	tr|W5PEV6|W5PEV6_SHEEP	Uncharacterized protein OS=Ovis aries OX=9940 GN=RPS19 PE=4 SV=1	SHEEP	9
854	15.69	15.72	23.62	21.64	17.82	tr|Q56VQ1|Q56VQ1_PIG	2'-5' oligoadenylate synthetase 2 OS=Sus scrofa OX=9823 GN=Oas2 PE=2 SV=1	PIG	8
855	15.68	15.83	37.95	32.29	29.56	tr|F1SC70|F1SC70_PIG	Carboxypeptidase OS=Sus scrofa OX=9823 GN=CTSA PE=1 SV=3	PIG	17
856	15.67	15.73	24.62	23.09	17.94	tr|I3LF61|I3LF61_PIG	Uncharacterized protein OS=Sus scrofa OX=9823 GN=CYP4F55 PE=1 SV=2	PIG	9
857	15.65	15.79	50.86	42.61	37.11	tr|A0A1W2PQS6|A0A1W2PQS6_HUMAN	RPS10-NUDT3 readthrough OS=Homo sapiens OX=9606 GN=RPS10-NUDT3 PE=4 SV=1	HUMAN	11
858	15.65	15.67	31.21	31.21	29.48	tr|A0A287BA50|A0A287BA50_PIG	Succinate--CoA ligase [ADP/GDP-forming] subunit alpha, mitochondrial OS=Sus scrofa OX=9823 GN=SUCLG1 PE=3 SV=1	ADP/GDP-forming	9
859	15.63	15.69	36.87	35.33	31.66	tr|F1SMS8|F1SMS8_PIG	Lectin, mannose binding 1 OS=Sus scrofa OX=9823 GN=LMAN1 PE=1 SV=2	PIG	10
860	15.6	23.37	58.36	54.52	52.6	tr|Q6AYU5|Q6AYU5_RAT	Poly(rC)-binding protein 2 OS=Rattus norvegicus OX=10116 GN=Pcbp2 PE=1 SV=1	RAT	14
861	15.6	15.69	22.71	20.45	19.1	tr|F1S8G5|F1S8G5_PIG	Thimet oligopeptidase OS=Sus scrofa OX=9823 GN=THOP1 PE=1 SV=3	PIG	9
862	15.54	15.59	39.82	39.82	37.46	tr|W5NQJ2|W5NQJ2_SHEEP	COP9 signalosome subunit 5 OS=Ovis aries OX=9940 GN=COPS5 PE=4 SV=1	SHEEP	9
863	15.52	15.57	56.59	56.59	51.16	sp|Q5S3G4|COX5B_PIG	Cytochrome c oxidase subunit 5B, mitochondrial OS=Sus scrofa OX=9823 GN=COX5B PE=2 SV=1	PIG	8
864	15.4	15.43	42.11	42.11	32.75	sp|Q9GKX6|GALM_PIG	Aldose 1-epimerase OS=Sus scrofa OX=9823 GN=GALM PE=2 SV=1	PIG	9
865	15.39	15.45	22.51	21.5	21.36	tr|A0A286ZMS2|A0A286ZMS2_PIG	Uncharacterized protein OS=Sus scrofa OX=9823 GN=C1S PE=3 SV=1	PIG	12
866	15.39	15.44	46.75	46.75	40.24	tr|U6CT18|U6CT18_NEOVI	N-alpha-acetyltransferase 50 OS=Neovison vison OX=452646 GN=NAA50 PE=2 SV=1	NEOVI	8
867	15.38	15.42	58.53	58.53	46.54	tr|T0M477|T0M477_CAMFR	Growth factor receptor-bound protein 2-like isoform 1 OS=Camelus ferus OX=419612 GN=CB1_000265054 PE=4 SV=1	CAMFR	8
868	15.36	15.42	64.94	61.49	56.9	tr|F1RIP3|F1RIP3_PIG	Ferritin OS=Sus scrofa OX=9823 GN=FTL PE=1 SV=2	PIG	11
869	15.33	15.39	66.06	63.54	51.26	tr|F1RW98|F1RW98_PIG	Ras suppressor protein 1 OS=Sus scrofa OX=9823 GN=RSU1 PE=4 SV=3	PIG	11
870	15.26	18.6	66.78	55.94	46.5	tr|A0PFK5|A0PFK5_PIG	Capping protein (Actin filament) muscle Z-line, alpha 1 OS=Sus scrofa OX=9823 GN=CP alpha1 PE=1 SV=1	PIG	13
871	15.25	15.3	72.73	67.88	59.39	tr|F2X246|F2X246_AILME	Ribosomal protein L12 OS=Ailuropoda melanoleuca OX=9646 GN=Rpl12 PE=2 SV=1	AILME	9
872	15.23	15.26	29.88	29.88	29.88	tr|F1RJ33|F1RJ33_PIG	Galectin OS=Sus scrofa OX=9823 GN=LGALS9 PE=1 SV=3	PIG	8
873	15.2	16.07	43.09	33.33	31.17	tr|F1S2B6|F1S2B6_PIG	Biglycan OS=Sus scrofa OX=9823 GN=BGN PE=1 SV=2	PIG	9
874	15.2	15.24	51.28	51.28	38.46	tr|A0A287AH85|A0A287AH85_PIG	Adenylate kinase 2, mitochondrial OS=Sus scrofa OX=9823 GN=AK2 PE=1 SV=1	PIG	7
875	15.18	15.19	43.69	43.69	43.69	tr|A0A286ZI97|A0A286ZI97_PIG	Peptidoglycan-recognition protein OS=Sus scrofa OX=9823 GN=PGLYRP1 PE=1 SV=1	PIG	9
876	15.16	27.2	72.06	68.24	68.24	tr|S9WJ52|S9WJ52_CAMFR	Guanine nucleotide-binding protein G(I)/G(S)/G(T) subunit beta-2 isoform 1 OS=Camelus ferus OX=419612 GN=CB1_001052004 PE=4 SV=1	CAMFR	20
877	15.14	24.98	67.48	65.04	49.19	tr|A0A286ZPY2|A0A286ZPY2_PIG	Uncharacterized protein OS=Sus scrofa OX=9823 GN=LOC780435 PE=4 SV=1	PIG	14
878	15.14	15.2	28.16	22.41	18.58	tr|F1S0M9|F1S0M9_PIG	Peptidylprolyl isomerase OS=Sus scrofa OX=9823 GN=FKBP10 PE=1 SV=3	PIG	8
879	15.12	15.16	42.82	42.82	35.77	tr|F1SD78|F1SD78_PIG	Methylthioribose-1-phosphate isomerase OS=Sus scrofa OX=9823 GN=MRI1 PE=1 SV=2	PIG	8
880	15.08	15.22	15.91	13.64	10.93	tr|F1RM55|F1RM55_PIG	Alpha-mannosidase OS=Sus scrofa OX=9823 GN=MAN2A1 PE=1 SV=2	PIG	9
881	15.06	15.08	31.45	31.45	29.72	tr|I3LR17|I3LR17_PIG	Coronin OS=Sus scrofa OX=9823 GN=CORO1A PE=1 SV=2	PIG	8
882	15.04	15.12	31.14	28.07	23.46	tr|F1RSC3|F1RSC3_PIG	Carboxypeptidase OS=Sus scrofa OX=9823 GN=SCPEP1 PE=1 SV=3	PIG	20
883	15.03	15.09	28.73	27	21.38	tr|F1STR1|F1STR1_PIG	Cathepsin C OS=Sus scrofa OX=9823 GN=CTSC PE=1 SV=1	PIG	8
884	14.97	15.04	31.89	31.89	27.33	tr|A0A287AZG0|A0A287AZG0_PIG	Rho GTPase activating protein 1 OS=Sus scrofa OX=9823 GN=ARHGAP1 PE=1 SV=1	PIG	9
885	14.96	15.04	59.47	56.39	44.05	tr|F1SK45|F1SK45_PIG	GTP:AMP phosphotransferase AK3, mitochondrial OS=Sus scrofa OX=9823 GN=AK3 PE=1 SV=1	PIG	8
886	14.95	14.99	14.24	14.24	13.38	tr|K7GRN9|K7GRN9_PIG	Uncharacterized protein OS=Sus scrofa OX=9823 GN=FAM129A PE=1 SV=2	PIG	10
887	14.93	14.95	60.67	50	45.51	tr|G1L3E6|G1L3E6_AILME	Caveolin OS=Ailuropoda melanoleuca OX=9646 GN=CAV1 PE=3 SV=1	AILME	8
888	14.92	14.94	81.46	75.5	62.25	tr|U3DZB7|U3DZB7_CALJA	Actin-related protein 2/3 complex subunit 5 OS=Callithrix jacchus OX=9483 GN=ARPC5 PE=2 SV=1	CALJA	17
889	14.92	14.93	29.94	25.71	25.71	tr|F1SAN6|F1SAN6_PIG	IlvB acetolactate synthase like OS=Sus scrofa OX=9823 GN=ILVBL PE=1 SV=3	PIG	10
890	14.89	14.91	36.57	32.04	32.04	tr|A0A287AHC2|A0A287AHC2_PIG	Glucosamine-6-phosphate isomerase OS=Sus scrofa OX=9823 GN=GNPDA1 PE=1 SV=1	PIG	8
891	14.84	14.92	16.73	14.72	13.71	tr|W5P7B4|W5P7B4_SHEEP	DEAH-box helicase 15 OS=Ovis aries OX=9940 GN=DHX15 PE=4 SV=1	SHEEP	10
892	14.84	14.86	17.8	16.3	13.86	tr|I3L7I0|I3L7I0_PIG	Prolyl 3-hydroxylase 1 OS=Sus scrofa OX=9823 GN=P3H1 PE=1 SV=2	PIG	7
893	14.81	14.83	21.05	17.02	17.02	tr|U6DA62|U6DA62_NEOVI	Transmembrane 9 superfamily member (Fragment) OS=Neovison vison OX=452646 GN=TM9S3 PE=2 SV=1	NEOVI	9
894	14.81	14.82	15.86	15.02	14.77	sp|Q86YZ3|HORN_HUMAN	Hornerin OS=Homo sapiens OX=9606 GN=HRNR PE=1 SV=2	HUMAN	8
895	14.8	14.87	24.75	23.58	23.58	tr|I3L9F5|I3L9F5_PIG	Prenylcysteine oxidase 1 OS=Sus scrofa OX=9823 GN=PCYOX1 PE=1 SV=2	PIG	8
[truncated: 2,580 more rows]

## Sheet: Table S3
A0A286ZXU2
A0A0B8RZ36	1753 common elements in endometrium of pregnat and non-pregnant sows
K9IVP5
A0A287AG13
[truncated: 1,749 more rows]

## Sheet: Table S4
A0A287B9H1
[truncated: 1,500 more rows]

[truncated: 11 more sheets: Table S5, Table S6, Table S7, Table S8, Table S9, Table S10, Table S11, Table S12, Table S13, Table S14, Table S15]
